# Supplementary material for: Discovery of New Markers for Haemogenic Endothelium and Haematopoietic Progenitors in the Mouse Yolk Sac
Source: J Dev Biol. 2026 Jan 6;14(1):4. doi: 10.3390/jdb14010004 (PMC12821522; doi:10.3390/jdb14010004)
Supplement: Supplementary file 1 [file jdb-14-00004-s001.zip]

Archive with 5 entries (5 files):
- Supplementary Figures.pdf
- Supplementary table 1_changing_genes_processed.xlsx
- Supplementary table 2_GO_changing_genes.xlsx
- Supplementary table 3_WP_changing_genes.xlsx
- Supplementary Table 4_DE_genes.xlsx
