# Supplementary material for: Discovery of New Markers for Haemogenic Endothelium and Haematopoietic Progenitors in the Mouse Yolk Sac
Source: J Dev Biol. 2026 Jan 6;14(1):4. doi: 10.3390/jdb14010004 (PMC12821522; doi:10.3390/jdb14010004)
Supplement: Supplementary file 1 [file jdb-14-00004-s001.zip › Supplementary table 1_changing_genes_processed.xlsx]

## Sheet: Sheet1
ensembl	symbol	q_value	module	custom_supermodule	YS_EC	Haemo_EC	EMPs_YS	BP1	BP2
ENSMUSG00000030844	Rgs10	0	6	BP1hi	0.06	0.1	0.42	4.19	2.87
ENSMUSG00000052681	Rap1b	0	6	BP1hi	3.73	3.76	5.25	18.16	9.94
ENSMUSG00000020120	Plek	0	6	BP1hi	0.03	0.35	1.01	3.06	0.82
ENSMUSG00000002058	Unc119	0	6	BP1hi	0.1	0.6	1.29	2.89	1.49
ENSMUSG00000024511	Rab27b	0	6	BP1hi	0.07	0.34	0.44	3.74	1.59
ENSMUSG00000024965	Fermt3	0	6	BP1hi	0.16	0.59	0.97	3.74	2.38
ENSMUSG00000040009	Gnaz	2.94787e-301	6	BP1hi	0.02	0	0.12	0.86	0.2
ENSMUSG00000031785	Adgrg1	2.86991e-291	6	BP1hi	0.01	0.25	1.02	1.25	0.94
ENSMUSG00000002107	Celf2	5.69227e-276	6	BP1hi	0.04	0.2	0.99	0.88	0.16
ENSMUSG00000049775	Tmsb4x	3.36493e-275	6	BP1hi	40.08	27.88	27.83	60.4	14.43
ENSMUSG00000021868	Ppif	5.96591e-269	6	BP1hi	0.2	0.31	0.64	2.03	1.42
ENSMUSG00000036087	Slain2	3.7407e-258	6	BP1hi	0.4	0.44	0.41	2.29	1.53
ENSMUSG00000026815	Gfi1b	4.93022e-258	6	BP1hi	0.01	0.07	0.46	1.5	1.14
ENSMUSG00000000244	Tspan32	1.80769e-253	6	BP1hi	0.07	0.35	0.76	2.17	1.33
ENSMUSG00000052534	Pbx1	2.43346e-250	6	BP1hi	0.26	0.2	0.33	1.74	1.58
ENSMUSG00000027510	Rbm38	3.31846e-224	6	BP1hi	0.24	0.58	1.26	2.27	1.71
ENSMUSG00000033910	Gucy1a1	1.53665e-221	6	BP1hi	0.01	0.04	0.21	1.02	0.67
ENSMUSG00000048376	F2r	3.71786e-216	6	BP1hi	0.81	1.06	0.72	3.58	2.07
ENSMUSG00000056220	Pla2g4a	1.84695e-214	6	BP1hi	0.01	0.39	0.91	0.59	0.17
ENSMUSG00000050965	Prkca	7.39859e-214	6	BP1hi	0.01	0.09	0.31	1.18	0.62
ENSMUSG00000047953	Gp5	4.21016e-199	6	BP1hi	0	0	0	0.84	0.26
ENSMUSG00000026202	Tuba4a	7.28469e-197	6	BP1hi	0.01	0	0.07	1.14	0.69
ENSMUSG00000002997	Prkar2b	9.32205e-190	6	BP1hi	1.44	1.75	1.96	3.95	3.6
ENSMUSG00000022952	Runx1	3.92355e-189	6	BP1hi	0.04	0.48	1.52	1.4	1.31
ENSMUSG00000027636	Sla2	2.28895e-167	6	BP1hi	0.08	0.41	0.52	1.33	0.87
ENSMUSG00000022372	Sla	1.06135e-164	6	BP1hi	0	0.04	0.18	0.72	0.18
ENSMUSG00000050761	Gp1bb	1.33116e-160	6	BP1hi	0	0	0	1.02	0.3
ENSMUSG00000073155	Stmp1	4.74274e-160	6	BP1hi	2.26	2.37	2.01	4.59	4.32
ENSMUSG00000024456	Diaph1	7.71457e-160	6	BP1hi	0.18	0.31	0.57	1.43	1.28
ENSMUSG00000028159	Dapp1	3.41043e-159	6	BP1hi	0.02	0.11	0.26	0.73	0.61
ENSMUSG00000036461	Elf1	1.66893e-154	6	BP1hi	0.08	0.1	0.42	0.88	0.45
ENSMUSG00000019986	Ahi1	6.32404e-151	6	BP1hi	0.07	0.16	0.51	1.06	0.27
ENSMUSG00000030282	Cmas	1.54699e-150	6	BP1hi	1.09	1.13	1.26	2.65	2.7
ENSMUSG00000032020	Ubash3b	1.68828e-144	6	BP1hi	0.55	0.72	0.57	2.1	1.33
ENSMUSG00000020689	Itgb3	1.48012e-143	6	BP1hi	0.02	0.23	0.34	1.05	0.34
ENSMUSG00000021675	F2rl2	1.57233e-133	6	BP1hi	0.01	0.03	0.03	1.08	0.2
ENSMUSG00000023993	Treml1	2.57349e-132	6	BP1hi	0	0.05	0.05	0.75	0.21
ENSMUSG00000030342	Cd9	7.96093e-132	6	BP1hi	0.8	0.99	1.06	3.75	0.95
ENSMUSG00000062210	Tnfaip8	1.08421e-131	6	BP1hi	0.2	0.53	0.81	1.2	1.09
ENSMUSG00000030054	Gp9	1.36653e-131	6	BP1hi	0	0	0.07	0.96	0.13
ENSMUSG00000061288	Taok3	4.13012e-125	6	BP1hi	0.2	0.16	0.38	1.01	0.86
ENSMUSG00000040152	Thbs1	1.04168e-124	6	BP1hi	0.01	0	0	0.93	0.45
ENSMUSG00000030263	Irag2	2.94606e-120	6	BP1hi	0.02	0.08	0.4	0.59	0.13
ENSMUSG00000098112	Bin2	5.8142e-117	6	BP1hi	0.07	0.23	0.62	1.25	0.22
ENSMUSG00000050473	Slc35d3	9.84175e-117	6	BP1hi	0.01	0.05	0.23	0.61	0.09
ENSMUSG00000028581	Laptm5	4.61393e-116	6	BP1hi	0.09	0.21	0.64	0.73	0.26
ENSMUSG00000053310	Nrgn	1.83247e-111	6	BP1hi	0.07	0.77	0.78	1.45	1.01
ENSMUSG00000026721	Rabgap1l	8.84409e-109	6	BP1hi	0.01	0.01	0.02	0.76	0.2
ENSMUSG00000022148	Fyb1	3.12223e-103	6	BP1hi	0.03	0.09	0.14	0.67	0.3
ENSMUSG00000005583	Mef2c	1.13161e-101	6	BP1hi	0.94	1.72	1.86	2.94	1.2
ENSMUSG00000000552	Zfp385a	5.69902e-93	6	BP1hi	0.06	0.14	0.29	0.72	0.51
ENSMUSG00000031165	Was	6.04819e-89	6	BP1hi	0.12	0.36	0.84	0.94	0.57
ENSMUSG00000006389	Mpl	1.26216e-86	6	BP1hi	0.01	0	0.14	0.6	0.14
ENSMUSG00000005611	Irag1	4.68309e-86	6	BP1hi	0.03	0.03	0.29	0.58	0.08
ENSMUSG00000026357	Rgs18	3.36964e-84	6	BP1hi	0	0	0.18	0.7	0.11
ENSMUSG00000026872	Zeb2	2.54983e-83	6	BP1hi	0.69	0.52	0.72	2.01	1.55
ENSMUSG00000006262	Mob1b	5.94212e-82	6	BP1hi	0.21	0.28	0.37	0.91	0.9
ENSMUSG00000022102	Dok2	2.39942e-76	6	BP1hi	0.01	0.18	0.25	0.47	0.04
ENSMUSG00000026778	Prkcq	2.96245e-74	6	BP1hi	0.04	0.05	0.28	0.52	0.1
ENSMUSG00000026347	Tmem163	2.24136e-73	6	BP1hi	0	0.09	0.33	0.38	0.06
ENSMUSG00000019982	Myb	1.76485e-71	6	BP1hi	0	0.08	0.58	0.31	0.28
ENSMUSG00000037336	Mfsd2b	9.72266e-71	6	BP1hi	0	0	0.03	0.36	0.31
ENSMUSG00000048442	Smim5	1.94798e-69	6	BP1hi	0	0	0.05	0.56	0.35
ENSMUSG00000016495	Plgrkt	2.22279e-68	6	BP1hi	0.07	0.15	0.23	0.65	0.48
ENSMUSG00000030159	Clec1b	4.90626e-68	6	BP1hi	0.55	0.16	0.31	1.32	0.1
ENSMUSG00000034664	Itga2b	9.17691e-68	6	BP1hi	0.58	0.71	0.97	1.66	1.04
ENSMUSG00000020212	Mdm1	1.08948e-67	6	BP1hi	0.07	0.11	0.31	0.85	0.39
ENSMUSG00000032381	Ciao2a	4.35155e-66	6	BP1hi	1.5	2.24	2.46	3.7	2.73
ENSMUSG00000031506	Ptpn7	1.36681e-65	6	BP1hi	0.16	0.52	0.74	0.86	0.35
ENSMUSG00000034923	Ly6g6f	2.24725e-65	6	BP1hi	0	0	0	0.25	0.05
ENSMUSG00000027227	Sord	6.79906e-65	6	BP1hi	0.04	0.03	0.17	0.33	0.42
ENSMUSG00000022436	Sh3bp1	7.22323e-64	6	BP1hi	0.12	0.14	0.66	0.75	0.53
ENSMUSG00000026727	Rsu1	1.30258e-62	6	BP1hi	2	1.38	1.18	2.82	1.6
ENSMUSG00000071068	Treml2	1.89947e-61	6	BP1hi	0	0.01	0.2	0.33	0.29
ENSMUSG00000025997	Ikzf2	9.31038e-61	6	BP1hi	0.01	0.19	0.69	0.33	0.31
ENSMUSG00000030741	Spns1	2.05921e-60	6	BP1hi	0.59	0.66	0.94	1.76	0.44
ENSMUSG00000055817	Mta3	9.00896e-60	6	BP1hi	0.28	0.49	0.55	1.04	0.78
ENSMUSG00000027692	Tnik	1.17542e-59	6	BP1hi	0.11	0.22	0.17	0.45	0.48
ENSMUSG00000009614	Sardh	4.80294e-58	6	BP1hi	0	0	0	0.32	0.04
ENSMUSG00000029687	Ezh2	2.22587e-57	6	BP1hi	0.96	1.09	1.64	2.14	2.04
ENSMUSG00000019659	Ccdc12	2.36655e-57	6	BP1hi	2.2	2.48	2.95	4.56	2.33
ENSMUSG00000059900	Tmem40	2.76216e-57	6	BP1hi	0.04	0.04	0.05	0.51	0.09
ENSMUSG00000019920	Lims1	5.89274e-57	6	BP1hi	1.03	0.7	1.09	2.66	1.31
ENSMUSG00000029860	Zyx	8.11141e-55	6	BP1hi	1.09	1.1	1.23	2.27	0.7
ENSMUSG00000054871	Tmem158	2.0007e-53	6	BP1hi	0.38	0.78	0.84	1.33	0.79
ENSMUSG00000042106	Inka1	8.87388e-53	6	BP1hi	1.38	2.05	2.51	3.66	2.07
ENSMUSG00000002603	Tgfb1	8.94385e-53	6	BP1hi	1.61	1.94	2.45	3.31	2.06
ENSMUSG00000024516	Sec11c	5.24609e-51	6	BP1hi	0.92	1.08	1.74	2.08	1.37
ENSMUSG00000038059	Smim3	1.79434e-50	6	BP1hi	0.28	0.52	0.49	1.29	0.84
ENSMUSG00000040234	Tm7sf3	6.2694e-49	6	BP1hi	0.15	0.43	0.33	0.78	0.54
ENSMUSG00000031264	Btk	1.0874e-47	6	BP1hi	0.01	0.07	0.12	0.43	0.09
ENSMUSG00000034574	Daam1	1.75847e-46	6	BP1hi	0.22	0.14	0.08	0.73	0.53
ENSMUSG00000032387	Rbpms2	6.43481e-46	6	BP1hi	0.8	0.55	0.34	1.33	0.63
ENSMUSG00000069601	Ank3	7.04517e-46	6	BP1hi	0.01	0.04	0.04	0.34	0.26
ENSMUSG00000030742	Lat	9.03403e-45	6	BP1hi	0.2	0.14	0.24	1.25	0.34
ENSMUSG00000078453	Abracl	2.77033e-44	6	BP1hi	2.81	2.42	3.46	4.32	2.4
ENSMUSG00000029014	Dnajc2	3.00081e-44	6	BP1hi	2.41	3.15	4.56	3.49	3.33
ENSMUSG00000055691	Gja6	1.52242e-42	6	BP1hi	0	0.01	0	0.34	0.3
ENSMUSG00000018501	Ncor1	6.202e-42	6	BP1hi	1.4	1.14	1.74	2.51	2.38
ENSMUSG00000029373	Pf4	7.15676e-41	6	BP1hi	0.14	0.6	0.41	6.56	0.33
ENSMUSG00000057948	Unc13d	6.82126e-40	6	BP1hi	0.01	0.11	0.11	0.4	0.22
ENSMUSG00000005533	Igf1r	2.82029e-39	6	BP1hi	0.27	0.24	0.46	0.9	0.74
ENSMUSG00000065954	Tacc1	8.32543e-39	6	BP1hi	0.66	0.47	0.73	1.37	1.21
ENSMUSG00000019838	Slc16a10	1.3909e-38	6	BP1hi	0	0.03	0.04	0.23	0.23
ENSMUSG00000096472	Cdkn2d	4.63354e-38	6	BP1hi	0.6	0.45	0.63	1.48	0.69
ENSMUSG00000025701	Alox5	8.7671e-38	6	BP1hi	0	0.15	0.28	0.33	0.08
ENSMUSG00000061751	Kalrn	8.94931e-37	6	BP1hi	0.06	0.12	0.15	0.54	0.32
ENSMUSG00000034330	Plcg2	1.38988e-36	6	BP1hi	0	0.11	0.25	0.33	0.12
ENSMUSG00000056267	Cep70	3.29837e-36	6	BP1hi	0.03	0.04	0.25	0.41	0.32
ENSMUSG00000032946	Rasgrp2	3.58075e-36	6	BP1hi	2.42	3.24	2.55	4.19	2.27
ENSMUSG00000020160	Meis1	6.33481e-36	6	BP1hi	0.31	0.57	0.59	0.85	0.34
ENSMUSG00000024975	Pdcd4	1.54009e-35	6	BP1hi	0.03	0.02	0.07	0.34	0.24
ENSMUSG00000068798	Rap1a	2.56581e-35	6	BP1hi	3.3	3.19	2.84	4.57	3.88
ENSMUSG00000020787	P2rx1	4.84041e-35	6	BP1hi	0.07	0.16	0.37	0.6	0.33
ENSMUSG00000028944	Prkag2	4.84795e-34	6	BP1hi	0.07	0.03	0.2	0.46	0.4
ENSMUSG00000053965	Pde5a	1.11346e-33	6	BP1hi	0.03	0.14	0.14	0.4	0.14
ENSMUSG00000016256	Ctsz	1.37071e-33	6	BP1hi	0.91	0.67	0.59	1.68	1.46
ENSMUSG00000020205	Phlda1	4.68807e-32	6	BP1hi	1.9	1.14	0.9	3.21	2.73
ENSMUSG00000045954	Cavin2	6.64866e-31	6	BP1hi	0.16	0.07	0.03	0.42	0.05
ENSMUSG00000029449	Rhof	1.41853e-30	6	BP1hi	0.02	0.18	0.22	0.2	0.05
ENSMUSG00000056476	Med12l	2.22494e-30	6	BP1hi	0	0	0.03	0.18	0.09
ENSMUSG00000032497	Lrrfip2	2.68866e-30	6	BP1hi	0.32	0.26	0.26	0.87	0.61
ENSMUSG00000026827	Gpd2	9.20386e-29	6	BP1hi	0.22	0.24	0.45	0.79	0.6
ENSMUSG00000035246	Pcyt1b	1.13687e-28	6	BP1hi	0	0	0.05	0.24	0.12
ENSMUSG00000028945	Rheb	4.35353e-28	6	BP1hi	2.06	1.61	2.45	3.72	3.07
ENSMUSG00000021384	Susd3	1.90963e-27	6	BP1hi	0.01	0.01	0.06	0.33	0.02
ENSMUSG00000038418	Egr1	6.73548e-27	6	BP1hi	0.11	0.05	0.07	0.58	0.34
ENSMUSG00000022323	Rida	3.47599e-26	6	BP1hi	0.25	0.25	0.54	0.9	0.55
ENSMUSG00000029217	Tec	4.72148e-26	6	BP1hi	0	0	0.02	0.12	0.03
ENSMUSG00000047604	Frat2	6.01421e-26	6	BP1hi	0.07	0.1	0.26	0.44	0.38
ENSMUSG00000022824	Muc13	7.27247e-26	6	BP1hi	0	0	0.02	0.18	0.09
ENSMUSG00000040212	Emp3	3.78864e-25	6	BP1hi	0.18	0.18	0.13	0.51	0.57
ENSMUSG00000029344	Tpst2	6.24791e-25	6	BP1hi	1.14	2.02	1.4	2.14	1
ENSMUSG00000021457	Syk	3.2976e-24	6	BP1hi	0.09	0.07	0.28	0.47	0.23
ENSMUSG00000028005	Gucy1b1	6.71645e-24	6	BP1hi	0.02	0.01	0.04	0.22	0.1
ENSMUSG00000030137	Tuba8	6.84587e-24	6	BP1hi	0	0	0.05	0.19	0.02
ENSMUSG00000030108	Slc6a13	2.31887e-23	6	BP1hi	0.01	0.03	0.19	0.23	0.1
ENSMUSG00000030559	Rab38	6.23527e-23	6	BP1hi	0.02	0.18	0.11	0.22	0.05
ENSMUSG00000028894	Inpp5b	2.29813e-22	6	BP1hi	0.09	0.49	0.56	0.46	0.27
ENSMUSG00000056145	AI504432	2.47743e-22	6	BP1hi	0.02	0.02	0.03	0.23	0.05
ENSMUSG00000031355	Arhgap6	3.785e-22	6	BP1hi	0.12	0.16	0.49	0.36	0.22
ENSMUSG00000074342	I830077J02Rik	7.50622e-22	6	BP1hi	0.01	0.02	0.07	0.26	0.15
ENSMUSG00000066278	Vps37b	7.93245e-21	6	BP1hi	0.11	0.18	0.25	0.52	0.47
ENSMUSG00000067071	Hes6	1.72377e-20	6	BP1hi	0.13	0.19	0.39	0.61	0.39
ENSMUSG00000043372	Hexim2	3.7776e-20	6	BP1hi	0.02	0	0.06	0.2	0.14
ENSMUSG00000038515	Grtp1	4.74545e-20	6	BP1hi	0.01	0	0.01	0.26	0.19
ENSMUSG00000029922	Mkrn1	5.14324e-20	6	BP1hi	0.19	0.18	0.25	0.66	0.52
ENSMUSG00000027678	Ncoa3	7.2314e-20	6	BP1hi	0.11	0.21	0.14	0.46	0.31
ENSMUSG00000026201	Stk16	1.01523e-19	6	BP1hi	0.58	0.61	0.83	1.25	1.03
ENSMUSG00000035692	Isg15	1.68095e-19	6	BP1hi	0	0	0.01	0.17	0.03
ENSMUSG00000045667	Smtnl2	2.69017e-19	6	BP1hi	0.03	0.4	0.31	0.23	0.17
ENSMUSG00000032034	Kcnj5	9.91733e-19	6	BP1hi	0.01	0	0.01	0.26	0.09
ENSMUSG00000026249	Serpine2	1.41629e-18	6	BP1hi	0.1	0.11	0.1	0.16	0.06
ENSMUSG00000052087	Rgs14	5.48802e-18	6	BP1hi	0	0	0.08	0.03	0
ENSMUSG00000000290	Itgb2	5.65722e-18	6	BP1hi	0	0	0.12	0.3	0.18
ENSMUSG00000001123	Lgals9	1.15692e-17	6	BP1hi	0.07	0.26	0.14	0.42	0.12
ENSMUSG00000034116	Vav1	9.56124e-17	6	BP1hi	0	0	0.13	0.18	0.05
ENSMUSG00000029455	Aldh2	1.2904e-16	6	BP1hi	0.13	0.13	0.22	0.44	0.27
ENSMUSG00000049659	Aftph	1.79986e-16	6	BP1hi	0.1	0.12	0.14	0.45	0.4
ENSMUSG00000020732	Rab37	1.34541e-15	6	BP1hi	0	0	0.01	0.14	0.12
ENSMUSG00000048878	Hexim1	1.70959e-15	6	BP1hi	0.09	0.09	0.22	0.46	0.28
ENSMUSG00000064179	Tnnt1	2.82188e-15	6	BP1hi	0.21	0.26	0.44	0.69	0.29
ENSMUSG00000029513	Prkab1	3.3459e-15	6	BP1hi	0.6	1.04	1.28	1.35	0.98
ENSMUSG00000052837	Junb	3.969e-15	6	BP1hi	0.37	0.29	0.33	0.62	0.36
ENSMUSG00000048234	Rnf149	4.03059e-15	6	BP1hi	0.41	0.68	1.04	0.53	0.47
ENSMUSG00000015755	Tab2	6.3971e-15	6	BP1hi	0.33	0.76	0.9	0.67	0.47
ENSMUSG00000004626	Stxbp2	1.10358e-14	6	BP1hi	0.23	0.28	0.43	0.79	0.51
ENSMUSG00000036381	P2ry14	1.90152e-14	6	BP1hi	0	0	0.04	0.2	0.06
ENSMUSG00000008730	Hipk1	2.03788e-14	6	BP1hi	0.1	0.17	0.17	0.35	0.3
ENSMUSG00000043510	Hscb	2.353e-14	6	BP1hi	0.27	0.33	0.47	0.72	0.55
ENSMUSG00000024937	Ehbp1l1	2.72015e-14	6	BP1hi	0.23	0.33	0.41	0.61	0.21
ENSMUSG00000036622	Atp13a2	3.14428e-14	6	BP1hi	0.31	0.52	0.77	0.6	0.41
ENSMUSG00000037685	Atp8a1	3.18013e-14	6	BP1hi	0.03	0.02	0.11	0.27	0.19
ENSMUSG00000039232	Stx11	3.86343e-14	6	BP1hi	0.01	0.01	0.02	0.1	0.03
ENSMUSG00000052684	Jun	3.98256e-14	6	BP1hi	1.18	1.15	1.35	1.89	2.07
ENSMUSG00000024925	Rnaseh2c	4.46952e-14	6	BP1hi	1.3	1.42	2.11	2.47	1.83
ENSMUSG00000036249	Rbm43	1.7366e-13	6	BP1hi	0.14	0.21	0.42	0.44	0.24
ENSMUSG00000078810	Gp6	2.21725e-13	6	BP1hi	0	0	0	0.05	0
ENSMUSG00000005566	Trim28	3.27878e-13	6	BP1hi	1.47	1.26	2.19	2.06	1.96
ENSMUSG00000033953	Ppp3r1	5.76529e-13	6	BP1hi	0.44	0.23	0.43	0.81	0.85
ENSMUSG00000014592	Camta1	6.43197e-13	6	BP1hi	0.45	0.71	0.75	1.01	0.89
ENSMUSG00000023031	Cela1	7.07136e-13	6	BP1hi	0.04	0.06	0.16	0.22	0.02
ENSMUSG00000060216	Arrb2	7.79895e-13	6	BP1hi	0.29	0.37	0.44	0.8	0.34
ENSMUSG00000022912	Pros1	8.06273e-13	6	BP1hi	0.35	0.42	0.36	0.63	0.27
ENSMUSG00000055612	Cdca7	8.58003e-13	6	BP1hi	0.52	0.67	1	0.94	0.75
ENSMUSG00000007036	Abhd16a	8.98517e-13	6	BP1hi	0.36	0.13	0.23	0.84	0.6
ENSMUSG00000040432	Ltb4r2	9.53019e-13	6	BP1hi	0	0	0	0.13	0.05
ENSMUSG00000003153	Slc2a3	1.30386e-12	6	BP1hi	0.48	0.83	0.9	1.04	0.51
ENSMUSG00000001870	Ltbp1	2.11539e-12	6	BP1hi	0.03	0.01	0.02	0.2	0.06
ENSMUSG00000026399	Cd55	3.18794e-12	6	BP1hi	0.22	0.41	0.24	0.59	0.13
ENSMUSG00000079110	Capn3	3.39894e-12	6	BP1hi	0	0	0	0.17	0.06
ENSMUSG00000074923	Pak6	4.33926e-12	6	BP1hi	0	0	0	0	0.01
ENSMUSG00000033737	Fndc3c1	6.7314e-12	6	BP1hi	0.04	0.07	0.2	0.04	0.04
ENSMUSG00000071076	Jund	1.01553e-11	6	BP1hi	1.58	1.88	1.9	2.14	1.75
ENSMUSG00000021948	Prkcd	1.0392e-11	6	BP1hi	0.03	0.01	0.21	0.18	0.07
ENSMUSG00000029925	Tbxas1	1.32511e-11	6	BP1hi	0	0	0	0.05	0.01
ENSMUSG00000092381		1.96033e-11	6	BP1hi	0	0	0	0.01	0
ENSMUSG00000032089	Il10ra	2.88141e-11	6	BP1hi	0	0	0	0.15	0.06
ENSMUSG00000075420	Erln	4.66682e-11	6	BP1hi	0	0	0.01	0.03	0
ENSMUSG00000032369	Plscr1	5.03664e-11	6	BP1hi	0.04	0.11	0.14	0.24	0.18
ENSMUSG00000031698	Mylk3	5.31674e-11	6	BP1hi	0.01	0	0.03	0.2	0.11
ENSMUSG00000027889	Ampd2	5.35797e-11	6	BP1hi	0.13	0.15	0.23	0.39	0.37
ENSMUSG00000097266		5.72405e-11	6	BP1hi	0	0	0	0.01	0
ENSMUSG00000049687	Pheta2	7.43246e-11	6	BP1hi	0.01	0.08	0.05	0.16	0.15
ENSMUSG00000000056	Narf	9.44411e-11	6	BP1hi	0.1	0.06	0.1	0.28	0.32
ENSMUSG00000035697	Arhgap45	1.15384e-10	6	BP1hi	0.09	0.2	0.29	0.37	0.18
ENSMUSG00000025395	Prim1	1.82947e-10	6	BP1hi	0.56	0.63	0.81	1.08	1.06
ENSMUSG00000034041	Lyl1	1.8684e-10	6	BP1hi	0.62	1.03	1.17	1.07	0.59
ENSMUSG00000008822	Acyp1	2.07852e-10	6	BP1hi	0.25	0.25	0.39	0.66	0.51
ENSMUSG00000020003	Pex7	2.63304e-10	6	BP1hi	0.18	0.1	0.4	0.63	0.39
ENSMUSG00000031137	Fgf13	4.37761e-10	6	BP1hi	0.02	0.07	0.16	0.19	0.15
ENSMUSG00000026158	Ogfrl1	4.44708e-10	6	BP1hi	0.17	0.43	0.49	0.58	0.43
ENSMUSG00000001930	Vwf	6.25182e-10	6	BP1hi	0.01	0	0	0.07	0.03
ENSMUSG00000021175	Cdca7l	6.56705e-10	6	BP1hi	0.07	0.44	0.38	0.3	0.28
ENSMUSG00000020788	Atp2a3	6.96929e-10	6	BP1hi	0.04	0.04	0.12	0.26	0.16
ENSMUSG00000097197		1.93316e-09	6	BP1hi	0	0	0	0.01	0
ENSMUSG00000032640	Chsy1	2.26953e-09	6	BP1hi	0.11	0.07	0.16	0.28	0.31
ENSMUSG00000036427	Gpi1	2.43908e-09	6	BP1hi	2.93	2.36	3.41	3.29	3.07
ENSMUSG00000056724	Nbeal2	4.3185e-09	6	BP1hi	0.01	0.02	0.16	0.14	0.04
ENSMUSG00000108929	Cc2d2b	4.38866e-09	6	BP1hi	0	0	0	0.05	0.01
ENSMUSG00000040026	Saa3	7.76226e-09	6	BP1hi	0	0	0	0.01	0
ENSMUSG00000029641	Rasl11a	8.43742e-09	6	BP1hi	0.03	0.11	0.03	0.17	0.13
ENSMUSG00000073414	Mpig6b	8.66002e-09	6	BP1hi	0	0	0	0.08	0.08
ENSMUSG00000059336	Slc14a1	1.02916e-08	6	BP1hi	0	0	0.01	0.21	0.07
ENSMUSG00000002104	Rapsn	1.04028e-08	6	BP1hi	0	0	0.01	0.07	0.01
ENSMUSG00000008028	1700008O03Rik	1.53293e-08	6	BP1hi	0	0.03	0.01	0.01	0
ENSMUSG00000036299	BC031181	1.53293e-08	6	BP1hi	1.17	0.94	1.07	1.74	1.64
ENSMUSG00000038518	Jarid2	1.58671e-08	6	BP1hi	0.14	0.1	0.32	0.49	0.26
ENSMUSG00000059602	Syn3	1.80034e-08	6	BP1hi	0	0	0	0.01	0
ENSMUSG00000026851	BC005624	2.15695e-08	6	BP1hi	0.38	0.4	0.53	0.76	0.68
ENSMUSG00000036054	Sugp2	2.17845e-08	6	BP1hi	0.07	0.11	0.18	0.33	0.11
ENSMUSG00000062753	Smim29	2.31296e-08	6	BP1hi	0.11	0.16	0.22	0.34	0.14
ENSMUSG00000047721	Bola2	2.64043e-08	6	BP1hi	2.16	2.97	3.28	2.73	2.67
ENSMUSG00000017707	Serinc3	4.31249e-08	6	BP1hi	0.65	0.58	0.87	1	0.92
ENSMUSG00000040016	Ptger3	5.40701e-08	6	BP1hi	0	0	0.04	0.2	0.08
ENSMUSG00000059811	Atl2	8.01008e-08	6	BP1hi	0.11	0.11	0.29	0.36	0.31
ENSMUSG00000040713	Creg1	1.15223e-07	6	BP1hi	1.12	1.47	1.7	1.93	1.6
ENSMUSG00000048578	Mlec	1.38345e-07	6	BP1hi	0.94	0.93	1.39	1.14	1.02
ENSMUSG00000027776	Il12a	1.8443e-07	6	BP1hi	0.01	0	0.01	0.07	0
ENSMUSG00000043881	Kbtbd7	2.52634e-07	6	BP1hi	0.01	0.02	0	0.07	0.01
ENSMUSG00000022219	Cideb	2.63374e-07	6	BP1hi	0	0	0	0.08	0.05
ENSMUSG00000074577	Ripor3	3.43711e-07	6	BP1hi	0.02	0	0.01	0.08	0.1
ENSMUSG00000042700	Sipa1l1	3.62112e-07	6	BP1hi	0.06	0.07	0.18	0.17	0.11
ENSMUSG00000022033	Pbk	4.086e-07	6	BP1hi	0.49	0.72	0.9	1.02	0.82
ENSMUSG00000066364	Serpina3b	5.19922e-07	6	BP1hi	0	0	0.01	0.07	0.01
ENSMUSG00000028708	Mknk1	6.04595e-07	6	BP1hi	0.1	0.06	0.21	0.36	0.31
ENSMUSG00000086896	Cyp4x1os	6.15445e-07	6	BP1hi	0	0	0	0.03	0.01
ENSMUSG00000042032	Mat2b	7.54211e-07	6	BP1hi	0.37	0.48	0.65	0.75	0.67
ENSMUSG00000042351	Grap2	9.18532e-07	6	BP1hi	0.01	0	0.07	0.16	0.13
ENSMUSG00000005672	Kit	1.34371e-06	6	BP1hi	0.22	0.17	0.47	0.16	0.16
ENSMUSG00000027646	Src	1.36926e-06	6	BP1hi	0.01	0	0.04	0.14	0.1
ENSMUSG00000048281	Dleu7	1.37022e-06	6	BP1hi	0	0	0	0.02	0.01
ENSMUSG00000039648	Kyat1	2.23629e-06	6	BP1hi	0.01	0.01	0.1	0.18	0.04
ENSMUSG00000020918	Kat2a	2.63593e-06	6	BP1hi	0.26	0.23	0.59	0.42	0.37
ENSMUSG00000015766	Eps8	3.32358e-06	6	BP1hi	0.02	0.02	0.1	0.14	0.04
ENSMUSG00000021385	Ippk	3.3962e-06	6	BP1hi	0.15	0.17	0.25	0.41	0.24
ENSMUSG00000030199	Etv6	4.68183e-06	6	BP1hi	0.18	0.27	0.48	0.35	0.17
ENSMUSG00000035781	R3hdm4	5.22848e-06	6	BP1hi	0.27	0.22	0.52	0.6	0.58
ENSMUSG00000025545	Clybl	7.01649e-06	6	BP1hi	0.05	0.07	0.07	0.2	0.18
ENSMUSG00000038843	Gcnt1	7.22906e-06	6	BP1hi	0.01	0.03	0.06	0.15	0.13
ENSMUSG00000054252	Fgfr3	9.37024e-06	6	BP1hi	0.01	0.03	0.03	0.08	0.01
ENSMUSG00000079317	Trappc2	1.00632e-05	6	BP1hi	0.2	0.3	0.14	0.4	0.24
ENSMUSG00000027765	P2ry1	1.07858e-05	6	BP1hi	0.08	0.18	0.15	0.29	0.15
ENSMUSG00000031078	Cttn	1.2359e-05	6	BP1hi	0.69	0.38	0.21	0.84	0.47
ENSMUSG00000016756	Cmah	1.4375e-05	6	BP1hi	0	0	0	0.06	0.01
ENSMUSG00000036185	Sapcd1	1.54646e-05	6	BP1hi	0.18	0.16	0.14	0.44	0.26
ENSMUSG00000024118	Tedc2	1.70518e-05	6	BP1hi	0.04	0.03	0.15	0.15	0.11
ENSMUSG00000020303	Stc2	2.00626e-05	6	BP1hi	0.03	0.04	0.08	0.17	0.11
ENSMUSG00000025417	Pip4k2c	2.03749e-05	6	BP1hi	0.03	0	0.09	0.16	0.14
ENSMUSG00000054091	Arln	2.10948e-05	6	BP1hi	1.92	2.25	1.52	2.72	1.83
ENSMUSG00000085327	Gm16104	2.18969e-05	6	BP1hi	0.17	0.13	0.2	0.27	0.04
ENSMUSG00000031360	Ctps2	2.788e-05	6	BP1hi	0.05	0.04	0.28	0.22	0.13
ENSMUSG00000037348	Paqr7	2.79426e-05	6	BP1hi	0.01	0.04	0.04	0.12	0.02
ENSMUSG00000025766	D3Ertd751e	2.85691e-05	6	BP1hi	0.03	0	0.14	0.13	0.1
ENSMUSG00000022667	Cd200r1	4.07001e-05	6	BP1hi	0.1	0.17	0.11	0.27	0.03
ENSMUSG00000050552	Lamtor4	4.18357e-05	6	BP1hi	0.45	0.8	0.81	0.76	0.57
ENSMUSG00000037243	Zfp692	4.26142e-05	6	BP1hi	0.03	0.05	0.14	0.09	0.08
ENSMUSG00000085550		4.71547e-05	6	BP1hi	0	0	0	0.05	0.05
ENSMUSG00000024981	Acsl5	5.48237e-05	6	BP1hi	0.34	0.27	0.54	0.6	0.36
ENSMUSG00000021720	Rnf180	6.37325e-05	6	BP1hi	0	0	0	0.02	0
ENSMUSG00000040811	Eml2	6.45705e-05	6	BP1hi	0.03	0	0.05	0.17	0.15
ENSMUSG00000033007	Asic4	7.07963e-05	6	BP1hi	0	0	0	0.01	0
ENSMUSG00000056427	Slit3	7.16181e-05	6	BP1hi	0.02	0	0.09	0.19	0.04
ENSMUSG00000053436	Mapk14	7.18416e-05	6	BP1hi	0.38	0.43	0.43	0.72	0.59
ENSMUSG00000038005	Hpf1	7.57748e-05	6	BP1hi	1.12	0.81	1.37	1.56	1.51
ENSMUSG00000031770	Herpud1	8.4774e-05	6	BP1hi	0.28	0.15	0.24	0.44	0.23
ENSMUSG00000038807	Rap1gap2	9.00469e-05	6	BP1hi	0	0	0	0.02	0
ENSMUSG00000040188	Scamp2	0.000100586	6	BP1hi	0.36	0.23	0.38	0.61	0.3
ENSMUSG00000026932	Nacc2	0.000103878	6	BP1hi	0.01	0	0	0.06	0.03
ENSMUSG00000084762	Platr3	0.000110112	6	BP1hi	0	0.01	0.02	0.06	0.01
ENSMUSG00000002820	Atg4d	0.000113793	6	BP1hi	0.12	0.16	0.16	0.22	0.23
ENSMUSG00000046329	Slc25a23	0.00011645	6	BP1hi	0.01	0.02	0	0.07	0.05
ENSMUSG00000024065	Ehd3	0.000120305	6	BP1hi	0.09	0.01	0.02	0.19	0.14
ENSMUSG00000054612	Mgmt	0.000122724	6	BP1hi	0.08	0.11	0.07	0.29	0.17
ENSMUSG00000021732	Fgf10	0.000134225	6	BP1hi	0	0.11	0.08	0.08	0.04
ENSMUSG00000034201	Gas2l1	0.000144085	6	BP1hi	0.25	0.15	0.1	0.42	0.28
ENSMUSG00000032596	Uba7	0.000154245	6	BP1hi	0.03	0	0.04	0.17	0.09
ENSMUSG00000023328	Ache	0.000158711	6	BP1hi	0	0	0	0.1	0.09
ENSMUSG00000049493	Pls1	0.000159116	6	BP1hi	0.01	0.02	0.07	0.08	0.01
ENSMUSG00000023067	Cdkn1a	0.000159807	6	BP1hi	0.14	0.24	0.13	0.1	0.19
ENSMUSG00000022456	Septin3	0.000168958	6	BP1hi	0	0	0.01	0.04	0.01
ENSMUSG00000030717	Nupr1	0.000169281	6	BP1hi	0.01	0	0.02	0.1	0.11
ENSMUSG00000041556	Fbxo2	0.000193128	6	BP1hi	0	0	0	0.01	0.01
ENSMUSG00000032420	Nt5e	0.000195059	6	BP1hi	0	0	0	0.03	0
ENSMUSG00000070738	Dgkd	0.00020812	6	BP1hi	0.1	0.1	0.15	0.31	0.18
ENSMUSG00000090626	Tex9	0.000210319	6	BP1hi	0.06	0.08	0.13	0.16	0.15
ENSMUSG00000003068	Stk11	0.000240313	6	BP1hi	0.58	0.66	0.64	0.79	0.87
ENSMUSG00000022756	Slc7a4	0.000242589	6	BP1hi	0	0	0	0.01	0
ENSMUSG00000016255	Tubb1	0.000242619	6	BP1hi	0	0	0	0.04	0.03
ENSMUSG00000000751	Rpa1	0.000242643	6	BP1hi	0.45	0.55	0.6	0.7	0.7
ENSMUSG00000006398	Cdc20	0.000270152	6	BP1hi	1.99	2	2.5	3.01	2.25
ENSMUSG00000027835	Pdcd10	0.000279589	6	BP1hi	1.58	1.47	1.19	1.59	1.43
ENSMUSG00000040687	Madd	0.000311727	6	BP1hi	0.03	0.04	0.11	0.13	0.07
ENSMUSG00000029669	Tspan12	0.000330406	6	BP1hi	0.17	0.14	0.13	0.31	0.19
ENSMUSG00000030337	Vamp1	0.000388776	6	BP1hi	0.01	0.01	0.01	0.02	0.02
ENSMUSG00000051502	Ufsp1	0.000390124	6	BP1hi	0.08	0.09	0.08	0.23	0.15
ENSMUSG00000071267	Zfp942	0.00040696	6	BP1hi	0.05	0.11	0.18	0.13	0.1
ENSMUSG00000081534	Slc48a1	0.000453389	6	BP1hi	0.11	0.31	0.2	0.3	0.24
ENSMUSG00000031021	Tmem9b	0.000459689	6	BP1hi	0.4	0.42	0.28	0.56	0.32
ENSMUSG00000029007	Agtrap	0.000471137	6	BP1hi	0.1	0.11	0.2	0.18	0.12
ENSMUSG00000031634	Ufsp2	0.000545812	6	BP1hi	0.27	0.28	0.51	0.57	0.37
ENSMUSG00000033177	Tmprss7	0.000568006	6	BP1hi	0	0.02	0.01	0.04	0.01
ENSMUSG00000041431	Ccnb1	0.00060673	6	BP1hi	1.99	1.65	2.07	2.28	2.12
ENSMUSG00000002250	Ppard	0.000672855	6	BP1hi	0.07	0.03	0.03	0.18	0.04
ENSMUSG00000020650	Bcap29	0.000707243	6	BP1hi	0.2	0.33	0.59	0.45	0.38
ENSMUSG00000024049	Myom1	0.000721047	6	BP1hi	0	0	0.03	0.11	0.02
ENSMUSG00000059714	Flot1	0.000769417	6	BP1hi	0.28	0.46	0.28	0.28	0.21
ENSMUSG00000025762	Larp1b	0.000825206	6	BP1hi	0.06	0.01	0.17	0.24	0.14
ENSMUSG00000035183	Slc24a5	0.000865942	6	BP1hi	0.16	0.27	0.18	0.36	0.21
ENSMUSG00000035773	Kiss1r	0.000912027	6	BP1hi	0	0	0	0.02	0
ENSMUSG00000030257	Srgap3	0.000965502	6	BP1hi	0	0	0.03	0.09	0.03
ENSMUSG00000054720	Lrrc8c	0.00107685	6	BP1hi	0.24	0.13	0.07	0.35	0.28
ENSMUSG00000038459	Abhd17c	0.00110559	6	BP1hi	0.14	0.36	0.36	0.27	0.29
ENSMUSG00000022442	Ttll1	0.00116023	6	BP1hi	0.17	0.15	0.16	0.24	0.04
ENSMUSG00000085245		0.00125805	6	BP1hi	0.01	0.02	0.04	0.05	0.03
ENSMUSG00000026500	Cox20	0.00131703	6	BP1hi	0.54	0.52	0.69	0.92	0.7
ENSMUSG00000039109	F13a1	0.0015102	6	BP1hi	0	0.02	0.1	0.1	0.03
ENSMUSG00000070283	Ndufaf3	0.00159351	6	BP1hi	0.27	0.43	0.35	0.49	0.4
ENSMUSG00000000881	Dlg3	0.00159836	6	BP1hi	0.01	0	0.08	0.05	0.03
ENSMUSG00000035064	Eef2k	0.0016488	6	BP1hi	0.01	0.05	0.09	0.09	0.04
ENSMUSG00000027496	Aurka	0.00171746	6	BP1hi	1.01	1.01	1.22	1.4	0.98
ENSMUSG00000025436	Atp23	0.00173743	6	BP1hi	0.2	0.32	0.4	0.49	0.27
ENSMUSG00000003680	Taf6l	0.00199912	6	BP1hi	0.49	0.6	0.68	0.87	0.68
ENSMUSG00000021090	Lrrc9	0.00204838	6	BP1hi	0	0	0.01	0.03	0
ENSMUSG00000029545	Acads	0.00209596	6	BP1hi	0.38	0.29	0.62	0.56	0.44
ENSMUSG00000039795	Zfand1	0.00219034	6	BP1hi	0.2	0.36	0.28	0.4	0.39
ENSMUSG00000042198	Chchd7	0.00242939	6	BP1hi	0.95	0.87	1.25	1.33	0.91
ENSMUSG00000034349	Smc4	0.00250472	6	BP1hi	2.99	3.08	3.12	3.31	2.91
ENSMUSG00000028999	Rint1	0.00289434	6	BP1hi	0.16	0.07	0.16	0.34	0.27
ENSMUSG00000078439	Smim24	0.00310011	6	BP1hi	0.02	0.04	0.07	0.08	0.02
ENSMUSG00000004043	Stat5a	0.00310223	6	BP1hi	0.01	0.08	0.1	0.14	0.1
ENSMUSG00000026896	Ifih1	0.0031231	6	BP1hi	0	0.01	0	0.03	0.01
ENSMUSG00000079414	Gm11110	0.00317728	6	BP1hi	0	0.06	0.02	0.01	0.01
ENSMUSG00000097852	4933405D12Rik	0.00318326	6	BP1hi	0	0	0	0.02	0
ENSMUSG00000026787	Gad2	0.00341405	6	BP1hi	0	0.02	0.01	0.02	0
ENSMUSG00000054408	Spcs3	0.00342825	6	BP1hi	0.59	0.59	0.57	0.88	0.64
ENSMUSG00000036006	Ripor2	0.00353301	6	BP1hi	0.01	0.08	0.07	0.08	0.01
ENSMUSG00000032688	Malt1	0.00375716	6	BP1hi	0.02	0.08	0.1	0.02	0.04
ENSMUSG00000068134	Zfp120	0.00398524	6	BP1hi	0.06	0.01	0.18	0.05	0.05
ENSMUSG00000031629	Cenpu	0.00425439	6	BP1hi	0.17	0.26	0.25	0.41	0.32
ENSMUSG00000073147	5031425E22Rik	0.00450643	6	BP1hi	0.1	0.08	0.17	0.16	0.17
ENSMUSG00000093553		0.0046359	6	BP1hi	0	0	0	0.01	0
ENSMUSG00000009733	Tfcp2	0.00477976	6	BP1hi	0.02	0.04	0.04	0.04	0.04
ENSMUSG00000027848	Olfml3	0.00482763	6	BP1hi	0.01	0	0.01	0.03	0
ENSMUSG00000026319	Relch	0.00536299	6	BP1hi	0.12	0.17	0.17	0.3	0.22
ENSMUSG00000037868	Egr2	0.00567354	6	BP1hi	0	0	0	0.02	0.01
ENSMUSG00000042737	Dpm3	0.00583127	6	BP1hi	0.76	0.89	1.12	1.12	0.91
ENSMUSG00000042292	Mrtfa	0.00598283	6	BP1hi	0.02	0.2	0.06	0.16	0.07
ENSMUSG00000031903	Pla2g15	0.00618792	6	BP1hi	0.06	0.02	0.1	0.15	0.03
ENSMUSG00000059878	Zfp422	0.00624581	6	BP1hi	0.5	0.77	0.9	0.87	0.51
ENSMUSG00000026274	Pask	0.0067176	6	BP1hi	0.02	0.1	0.05	0.11	0.05
ENSMUSG00000050605	Zfp61	0.00689934	6	BP1hi	0.03	0.01	0.03	0.04	0.03
ENSMUSG00000044098	Rsbn1	0.00693458	6	BP1hi	0.15	0.34	0.26	0.37	0.27
ENSMUSG00000038523	1700003F12Rik	0.00699072	6	BP1hi	0	0	0.02	0.04	0.03
ENSMUSG00000021711	Trappc13	0.00738022	6	BP1hi	0.51	0.48	0.77	0.53	0.6
ENSMUSG00000038738	Shank1	0.00757164	6	BP1hi	0	0	0	0.01	0
ENSMUSG00000031295	Phka2	0.00808085	6	BP1hi	0.03	0.06	0.04	0.08	0.08
ENSMUSG00000026199	Ankzf1	0.00915895	6	BP1hi	0.08	0.07	0.1	0.12	0.16
ENSMUSG00000024422	Dhx16	0.00942711	6	BP1hi	0.14	0.16	0.2	0.27	0.26
ENSMUSG00000005534	Insr	0.00950824	6	BP1hi	0.03	0.07	0.15	0.06	0.05
ENSMUSG00000051682	Treml4	0.00955606	6	BP1hi	0	0	0.01	0.07	0.04
ENSMUSG00000019883	Echdc1	0.00958212	6	BP1hi	0.11	0.34	0.2	0.21	0.17
ENSMUSG00000020635	Fkbp1b	0.00964948	6	BP1hi	0.03	0.08	0.09	0.12	0.05
ENSMUSG00000037583	Nr0b2	0.00996164	6	BP1hi	0	0.02	0.03	0.01	0.01
ENSMUSG00000028199	Cryz	0.0101515	6	BP1hi	0.03	0.15	0.1	0.14	0.13
ENSMUSG00000034028	Cd226	0.0102278	6	BP1hi	0	0	0	0.04	0.02
ENSMUSG00000027531	Impa1	0.0104388	6	BP1hi	0.77	0.58	0.78	1.02	0.98
ENSMUSG00000020326	Ccng1	0.0110703	6	BP1hi	0.34	0.29	0.23	0.29	0.27
ENSMUSG00000071657	Bscl2	0.0114171	6	BP1hi	0.17	0.17	0.32	0.41	0.3
ENSMUSG00000041936	Agrn	0.0119574	6	BP1hi	0.05	0.03	0.03	0.12	0.1
ENSMUSG00000024750	Zfand5	0.0126116	6	BP1hi	0.93	0.53	1.26	1.09	0.97
ENSMUSG00000037916	Ndufv1	0.0127492	6	BP1hi	0.77	0.63	0.83	0.97	0.95
ENSMUSG00000039329	Tex19.1	0.0131138	6	BP1hi	0.01	0.02	0	0.03	0.01
ENSMUSG00000098702	1500015A07Rik	0.0132063	6	BP1hi	0.03	0	0.03	0.06	0.08
ENSMUSG00000028862	Map3k6	0.0132684	6	BP1hi	0.01	0	0.03	0.07	0.02
ENSMUSG00000031997	Trpc6	0.0134967	6	BP1hi	0	0	0	0.06	0
ENSMUSG00000067158	Col4a4	0.0138225	6	BP1hi	0	0	0	0.01	0
ENSMUSG00000032312	Csk	0.0145764	6	BP1hi	0.33	0.44	0.61	0.7	0.45
ENSMUSG00000050675	Gp1ba	0.0147314	6	BP1hi	0	0	0.01	0.08	0.06
ENSMUSG00000049086	Bmyc	0.0148148	6	BP1hi	0.41	0.45	0.38	0.54	0.36
ENSMUSG00000053469	Tg	0.0158177	6	BP1hi	0	0.01	0.01	0.06	0.05
ENSMUSG00000029012	Orc5	0.0159511	6	BP1hi	0.1	0.04	0.11	0.15	0.2
ENSMUSG00000032952	Ap4b1	0.0170387	6	BP1hi	0.07	0.07	0.05	0.16	0.06
ENSMUSG00000090100	Ttbk2	0.0171326	6	BP1hi	0.01	0.02	0.02	0.08	0.04
ENSMUSG00000024867	Pip5k1b	0.0182462	6	BP1hi	0	0	0.01	0.08	0.05
ENSMUSG00000028716	Pdzk1ip1	0.0193136	6	BP1hi	0	0.04	0.06	0.11	0.04
ENSMUSG00000039936	Pik3cd	0.0193541	6	BP1hi	0	0	0.06	0.06	0.02
ENSMUSG00000061702	Tmem91	0.0196236	6	BP1hi	0	0.01	0.04	0.04	0.02
ENSMUSG00000032344	Cgas	0.0217283	6	BP1hi	0	0	0.02	0	0.01
ENSMUSG00000028719	Cmpk1	0.0218795	6	BP1hi	1.44	1.51	1.81	2.04	1.73
ENSMUSG00000032726	Bmp8a	0.0226743	6	BP1hi	0	0	0.01	0.06	0.01
ENSMUSG00000020007	Il20ra	0.0228449	6	BP1hi	0	0	0.03	0.05	0.01
ENSMUSG00000029319	Coq2	0.0237396	6	BP1hi	0.55	0.57	0.7	0.76	0.79
ENSMUSG00000035351	Nup37	0.0240608	6	BP1hi	0.7	0.94	1.08	1.11	0.77
ENSMUSG00000010538	Tsacc	0.025376	6	BP1hi	0.03	0.02	0.05	0.14	0.08
ENSMUSG00000051154	Commd3	0.0254536	6	BP1hi	0.67	0.94	0.95	0.69	0.71
ENSMUSG00000028397	Kdm4c	0.0254666	6	BP1hi	0.05	0.02	0.06	0.11	0.09
ENSMUSG00000086350		0.0254946	6	BP1hi	0.01	0	0.04	0.04	0.02
ENSMUSG00000030685	Kctd13	0.0255948	6	BP1hi	0.05	0.1	0.14	0.14	0.17
ENSMUSG00000037349	Nudt22	0.02625	6	BP1hi	0.13	0.1	0.1	0.27	0.18
ENSMUSG00000034486	Gbx2	0.0265132	6	BP1hi	0.02	0.03	0.11	0.08	0.01
ENSMUSG00000031985	Gnpat	0.0277135	6	BP1hi	0.27	0.23	0.3	0.45	0.31
ENSMUSG00000029136	Rbks	0.0281342	6	BP1hi	0.1	0.2	0.1	0.14	0.16
ENSMUSG00000055480	Zfp458	0.0285137	6	BP1hi	0	0	0.01	0	0.01
ENSMUSG00000074807		0.0285458	6	BP1hi	0.04	0.09	0.06	0.09	0.1
ENSMUSG00000058997	Vwa8	0.0288767	6	BP1hi	0.01	0	0	0.02	0
ENSMUSG00000036894	Rap2b	0.0289742	6	BP1hi	0.23	0.26	0.25	0.37	0.35
ENSMUSG00000011463	Cpb1	0.0301589	6	BP1hi	0	0	0	0	0.01
ENSMUSG00000104835		0.0301948	6	BP1hi	0	0.02	0	0.05	0.03
ENSMUSG00000052085	Dock8	0.0305837	6	BP1hi	0.05	0.05	0.08	0.14	0.06
ENSMUSG00000045319	Proser2	0.032013	6	BP1hi	0	0.01	0.01	0.09	0.09
ENSMUSG00000026736	4930426L09Rik	0.0320335	6	BP1hi	0	0	0	0.01	0
ENSMUSG00000061130	Ppm1b	0.0320708	6	BP1hi	0.23	0.27	0.27	0.37	0.36
ENSMUSG00000073234	Fam237b	0.0330901	6	BP1hi	0.01	0	0	0.03	0
ENSMUSG00000043439	Epop	0.0336406	6	BP1hi	0.16	0.07	0.31	0.21	0.26
ENSMUSG00000035983	Gm7008	0.0341902	6	BP1hi	0	0	0	0.04	0.02
ENSMUSG00000062115	Rai1	0.0349626	6	BP1hi	0.09	0.16	0.23	0.19	0.12
ENSMUSG00000006649	Nphs1	0.0361032	6	BP1hi	0	0	0	0.01	0.01
ENSMUSG00000070354		0.0362324	6	BP1hi	0	0	0.04	0.03	0.01
ENSMUSG00000031807	Pgls	0.0371004	6	BP1hi	2.02	2.21	2.49	2.38	2.2
ENSMUSG00000084992	Gm13842	0.0376929	6	BP1hi	0	0	0.03	0.06	0.05
ENSMUSG00000003123	Lipe	0.0378571	6	BP1hi	0	0	0	0.02	0.01
ENSMUSG00000044786	Zfp36	0.0381796	6	BP1hi	0.1	0.06	0.11	0.2	0.11
ENSMUSG00000021007	Spata7	0.0384912	6	BP1hi	0.04	0.1	0.11	0.04	0.08
ENSMUSG00000041548	Hspb8	0.0386782	6	BP1hi	0.01	0	0.02	0.08	0.03
ENSMUSG00000023755	Rhebl1	0.0390385	6	BP1hi	0.06	0.03	0.14	0.12	0.08
ENSMUSG00000051177	Plcb1	0.03931	6	BP1hi	0	0	0	0.05	0.03
ENSMUSG00000048827	Pkd1l3	0.0397349	6	BP1hi	0	0.01	0.01	0.08	0.03
ENSMUSG00000034320	Slc26a2	0.0413304	6	BP1hi	0.04	0.02	0.08	0.06	0.08
ENSMUSG00000054452	Tle5	0.0421247	6	BP1hi	0.29	0.19	0.14	0.5	0.31
ENSMUSG00000046844	Vat1l	0.0422477	6	BP1hi	0	0	0	0.01	0
ENSMUSG00000025141	Myadml2	0.0422477	6	BP1hi	0	0	0	0.01	0
ENSMUSG00000072946	Ptgr2	0.0425059	6	BP1hi	0.2	0.33	0.2	0.36	0.26
ENSMUSG00000042744	Hectd4	0.0430214	6	BP1hi	0.06	0.05	0.05	0.14	0.11
ENSMUSG00000029110	Rnf4	0.0434157	6	BP1hi	0.67	0.53	0.73	0.62	0.68
ENSMUSG00000021870	Slmap	0.0449403	6	BP1hi	0.24	0.21	0.34	0.44	0.28
ENSMUSG00000024665	Fads2	0.0465569	6	BP1hi	0.02	0	0.04	0.05	0.03
ENSMUSG00000015312	Gadd45b	0.0473242	6	BP1hi	0.01	0.01	0.02	0.01	0.01
ENSMUSG00000000320	Alox12	0.0484921	6	BP1hi	0.07	0.02	0	0.12	0.01
ENSMUSG00000036743	Psma8	0.0485044	6	BP1hi	0.03	0.08	0.11	0.09	0.03
ENSMUSG00000026632	Tatdn3	0.0487363	6	BP1hi	0.09	0.09	0.03	0.1	0.09
ENSMUSG00000051517	Arhgef39	0.048836	6	BP1hi	0.04	0.01	0.09	0.11	0.04
ENSMUSG00000029554	Mad1l1	0.0488693	6	BP1hi	0.19	0.16	0.31	0.21	0.21
ENSMUSG00000029772	Ahcyl2	0.0494524	6	BP1hi	0.03	0.05	0.03	0.07	0.1
ENSMUSG00000033307	Mif	0	7	BP1hi	10.44	12.67	17.39	19.48	19.54
ENSMUSG00000042462	Dctpp1	5.28588e-263	7	BP1hi	2.18	3.74	5.12	5.01	5.45
ENSMUSG00000063229	Ldha	1.16809e-217	7	BP1hi	16.98	20.6	22.2	29.44	27.59
ENSMUSG00000054428	Atp5if1	1.71694e-182	7	BP1hi	4.44	5.03	6.66	7.87	8.88
ENSMUSG00000001056	Nhp2	6.54448e-177	7	BP1hi	4.48	7.27	7.85	7.58	8.44
ENSMUSG00000006057	Atp5mc1	2.47942e-131	7	BP1hi	9.3	12.14	11.51	13	14.15
ENSMUSG00000017778	Cox7c	7.63517e-131	7	BP1hi	6.1	7.42	8.68	10.27	9.8
ENSMUSG00000016559	H3f3b	1.6996e-125	7	BP1hi	16.36	19.2	21.27	27.76	23.57
ENSMUSG00000057388	Mrpl18	1.10131e-123	7	BP1hi	3.55	4.68	5.29	6.17	6.16
ENSMUSG00000063480	Snu13	1.92611e-107	7	BP1hi	4.18	5.31	6.72	6.5	6.81
ENSMUSG00000078812	Eif5a	1.85574e-96	7	BP1hi	27.15	30.02	34.2	34.67	34.95
ENSMUSG00000035885	Cox8a	9.50317e-90	7	BP1hi	8.31	9.44	9.58	12.08	11.69
ENSMUSG00000041453	Rpl21	5.53645e-89	7	BP1hi	26.9	27.97	28.78	33.38	33.58
ENSMUSG00000021607	Mrpl36	3.3453e-82	7	BP1hi	1.15	1.68	2.4	2.42	2.54
ENSMUSG00000035960	Apex1	2.9399e-80	7	BP1hi	1.59	2.53	3.78	2.9	2.84
ENSMUSG00000060636	Rpl35a	1.0423e-78	7	BP1hi	22.59	23.1	27.65	28.88	27.61
ENSMUSG00000075706	Gpx4	6.46136e-75	7	BP1hi	6.27	5.97	5.72	8.92	8.47
ENSMUSG00000067274	Rplp0	1.18483e-68	7	BP1hi	48.58	59.08	54.89	62.62	61.74
ENSMUSG00000025794	Rpl14	4.85507e-66	7	BP1hi	33.44	37.36	38.99	45.57	43.74
ENSMUSG00000062867	Impdh2	4.50425e-60	7	BP1hi	3.13	4.47	4.48	4.9	5.12
ENSMUSG00000006818	Sod2	4.75119e-60	7	BP1hi	0.95	1.33	2.01	1.77	1.94
ENSMUSG00000032892	Rangrf	6.02005e-47	7	BP1hi	0.48	0.77	1.29	1.13	1.24
ENSMUSG00000020224	Llph	1.11456e-45	7	BP1hi	2.05	2.82	3.64	3.34	3.52
ENSMUSG00000039016	Timm8b	4.63031e-44	7	BP1hi	1.24	1.99	2.38	2.23	2.46
ENSMUSG00000046516	Cox17	6.28517e-44	7	BP1hi	0.76	1.25	1.21	2.1	1.73
ENSMUSG00000020219	Timm13	2.12902e-43	7	BP1hi	3.9	4.89	5.19	5.23	5.73
ENSMUSG00000030417	Pdcd5	1.55208e-42	7	BP1hi	3.55	4.68	4.11	4.97	5.48
ENSMUSG00000020737	Jpt1	3.84741e-42	7	BP1hi	4.03	4.68	4.28	5.92	5.76
ENSMUSG00000033751	Gadd45gip1	1.47681e-41	7	BP1hi	1.8	3.13	3.03	2.98	2.85
ENSMUSG00000008668	Rps18	3.37584e-41	7	BP1hi	34.77	43.3	42.34	48.99	41.64
ENSMUSG00000006333	Rps9	8.29435e-40	7	BP1hi	35.25	41.35	40.38	43.5	40.58
ENSMUSG00000020163	Uqcr11	3.42795e-39	7	BP1hi	2.72	2.86	3.27	4.02	4
ENSMUSG00000061315	Naca	4.26134e-39	7	BP1hi	19.66	22.7	24.26	23.85	23.31
ENSMUSG00000005354	Txn2	1.29246e-36	7	BP1hi	1.68	1.81	1.89	2.23	2.73
ENSMUSG00000073702	Rpl31	3.41535e-36	7	BP1hi	13.23	16.07	15.98	18.67	17.28
ENSMUSG00000062981	Mrpl42	7.48978e-35	7	BP1hi	2.73	3.66	4.33	4.4	3.92
ENSMUSG00000022450	Ndufa6	1.12293e-34	7	BP1hi	1.25	1.99	2.22	2.58	2.11
ENSMUSG00000030695	Aldoa	2.28374e-33	7	BP1hi	10.84	11.66	12.84	14.93	13.35
ENSMUSG00000012848	Rps5	3.1505e-33	7	BP1hi	38.26	44.65	44.59	46.59	42.65
ENSMUSG00000037601	Nme1	3.30231e-33	7	BP1hi	8.22	11.27	11.33	10.49	10.31
ENSMUSG00000045128	Rpl18a	1.47399e-32	7	BP1hi	31.6	39.76	39.15	40.8	36.57
ENSMUSG00000004610	Etfb	1.90459e-32	7	BP1hi	1.6	2.05	2.1	3.38	1.93
ENSMUSG00000004264	Phb2	2.17134e-31	7	BP1hi	5.34	6.46	6.87	6.44	7.25
ENSMUSG00000004285	Atp6v1f	2.96864e-31	7	BP1hi	1.29	1.87	2.14	2.53	1.98
ENSMUSG00000079435	Rpl36a	1.68063e-30	7	BP1hi	15.05	18.17	16.92	19.3	17.51
ENSMUSG00000021037	Ahsa1	2.99959e-29	7	BP1hi	2.08	2.72	3.26	3.39	3.15
ENSMUSG00000050732	Vamp8	8.45983e-29	7	BP1hi	1.14	1.42	2.09	2.03	1.21
ENSMUSG00000032294	Pkm	4.83434e-28	7	BP1hi	11.6	10.56	12.34	11.17	11.96
ENSMUSG00000024177	Nme4	7.59749e-28	7	BP1hi	0.27	0.45	0.59	0.55	0.77
ENSMUSG00000040767	Snrnp25	8.17953e-28	7	BP1hi	0.59	0.83	1.1	1.03	1.35
ENSMUSG00000048007	Timm8a1	3.62004e-25	7	BP1hi	0.88	1.8	1.9	2.34	1.34
ENSMUSG00000037563	Rps16	5.50087e-25	7	BP1hi	39.72	40.16	42.08	44.04	44.33
ENSMUSG00000024309	Pfdn6	6.69311e-24	7	BP1hi	1.46	1.65	2.1	2.39	2.42
ENSMUSG00000032399	Rpl4	1.30109e-23	7	BP1hi	19.77	26.01	23.39	25.97	24.48
ENSMUSG00000045948	Mrps12	7.93666e-23	7	BP1hi	1.46	1.53	1.99	2.39	2.38
ENSMUSG00000068101	Cenpm	1.34564e-22	7	BP1hi	0.2	0.19	0.34	0.52	0.56
ENSMUSG00000032279	Idh3a	1.46443e-22	7	BP1hi	1.04	1.57	1.68	1.74	1.86
ENSMUSG00000000171	Sdhd	4.25055e-22	7	BP1hi	1.76	1.88	2.37	2.4	2.72
ENSMUSG00000061477	Rps7	4.55978e-22	7	BP1hi	27.34	30.12	30.74	33.04	31.55
ENSMUSG00000024608	Rps14	8.73734e-22	7	BP1hi	35.58	43.5	40.17	43.01	39.1
ENSMUSG00000004642	Slbp	2.98104e-21	7	BP1hi	2.58	2.67	2.79	3.76	3.8
ENSMUSG00000024038	Ndufv3	3.7943e-21	7	BP1hi	1.19	1.46	1.41	2.37	1.54
ENSMUSG00000030869	Ndufab1	8.14587e-21	7	BP1hi	3.89	5.26	5.23	5.09	5.46
ENSMUSG00000032301	Psma4	2.81931e-20	7	BP1hi	4.56	4.94	6.09	6	5.97
ENSMUSG00000004268	Emg1	5.03504e-20	7	BP1hi	3.1	3.72	4.59	4.26	4.28
ENSMUSG00000043716	Rpl7	1.50306e-19	7	BP1hi	26.73	28.73	30.25	31.59	30.34
ENSMUSG00000029446	Psph	5.53604e-19	7	BP1hi	0.21	0.23	0.49	0.56	0.5
ENSMUSG00000002580	Mien1	7.15559e-19	7	BP1hi	0.49	0.53	0.98	1.25	0.92
ENSMUSG00000025068	Gsto1	9.98819e-19	7	BP1hi	0.54	0.51	1.27	1.15	0.88
ENSMUSG00000028455	Stoml2	1.04037e-18	7	BP1hi	1.53	2.05	2.17	2.19	2.5
ENSMUSG00000028495	Rps6	1.37337e-18	7	BP1hi	34.2	44.32	37.69	42.58	33.75
ENSMUSG00000063694	Cycs	3.54623e-18	7	BP1hi	5.6	6.78	7.04	7.48	7.11
ENSMUSG00000029430	Ran	6.66382e-18	7	BP1hi	25.37	26.73	29.29	29.13	29.02
ENSMUSG00000029614	Rpl6	1.05055e-17	7	BP1hi	26.74	29.23	29.99	36.43	30.29
ENSMUSG00000016921	Srsf6	1.611e-17	7	BP1hi	2.63	2.81	3.71	3.57	3.77
ENSMUSG00000016319	Slc25a5	2.59689e-17	7	BP1hi	14.41	22.23	19.86	21.95	15.51
ENSMUSG00000022234	Cct5	6.73802e-17	7	BP1hi	5.86	6.32	7.51	7.11	7.59
ENSMUSG00000047260	Emc6	6.8881e-17	7	BP1hi	2.06	2.27	3.23	2.68	2.93
ENSMUSG00000098274	Rpl24	7.65417e-17	7	BP1hi	27.76	31	31.3	32.14	31.47
ENSMUSG00000063316	Rpl27	8.95739e-17	7	BP1hi	6.56	8.21	7.83	8.55	6.85
ENSMUSG00000057497	Fam136a	9.44154e-17	7	BP1hi	1.54	1.95	2.58	1.71	2
ENSMUSG00000021731	Mrps30	1.3399e-16	7	BP1hi	0.65	0.68	1.07	1.05	1.18
ENSMUSG00000023020	Cox14	1.53953e-16	7	BP1hi	0.75	1.15	1.2	1.6	1.08
ENSMUSG00000060373	Hnrnpc	1.73865e-16	7	BP1hi	4.07	4.7	5.24	5.13	5.44
ENSMUSG00000056209	Npm3	5.31553e-16	7	BP1hi	2.71	3.41	3.34	2.47	2.78
ENSMUSG00000019857	Asf1a	5.45109e-16	7	BP1hi	0.89	0.96	1.24	1.44	1.69
ENSMUSG00000062328	Rpl17	5.75833e-16	7	BP1hi	27.51	27.43	30.29	30.96	31.55
ENSMUSG00000060036	Rpl3	6.58424e-16	7	BP1hi	33.3	41.85	38.51	39.08	36.51
ENSMUSG00000057863	Rpl36	8.70424e-16	7	BP1hi	15.86	18.37	19.08	19.88	18.49
ENSMUSG00000024953	Prdx5	1.76571e-15	7	BP1hi	0.83	1.2	1.62	1.53	1.3
ENSMUSG00000020153	Ndufs7	3.87559e-15	7	BP1hi	2.09	2.95	2.88	3.2	3.09
ENSMUSG00000012405	Rpl15	5.02926e-15	7	BP1hi	7.81	11.27	9.51	10.26	8.35
ENSMUSG00000002660	Clpp	8.03015e-15	7	BP1hi	1.04	1.48	1.8	1.51	1.75
ENSMUSG00000074476	Spc24	9.82467e-15	7	BP1hi	1.53	1.83	2.34	2.39	2.14
ENSMUSG00000058546	Rpl23a	1.0933e-14	7	BP1hi	12.62	17.42	14.68	17.68	11.64
ENSMUSG00000057278	Snrpg	4.87815e-14	7	BP1hi	3.5	5.24	4.83	4.98	4.51
ENSMUSG00000040952	Rps19	8.29132e-14	7	BP1hi	35.47	47.82	40.16	44.46	40.45
ENSMUSG00000022551	Cyc1	1.37184e-13	7	BP1hi	2.46	2.86	3.19	3.47	3.56
ENSMUSG00000071644	Eef1g	1.41217e-13	7	BP1hi	13.43	15.41	14.78	15.28	14.91
ENSMUSG00000026087	Mrpl30	2.43031e-13	7	BP1hi	1.96	2.43	2.4	2.97	2.87
ENSMUSG00000020775	Mrpl38	2.75258e-13	7	BP1hi	0.79	1.13	1.27	1.23	1.35
ENSMUSG00000009927	Rps25	3.58328e-13	7	BP1hi	17.86	18.16	20.56	22.39	19.56
ENSMUSG00000059534	Uqcr10	3.91221e-13	7	BP1hi	3.48	4.5	4.66	5.31	4.38
ENSMUSG00000046330	Rpl37a	4.53291e-13	7	BP1hi	23.02	27.23	26.01	28.08	26.81
ENSMUSG00000035242	Oaz1	5.43401e-13	7	BP1hi	13.27	15.39	12.22	15.52	13.45
ENSMUSG00000040824	Snrpd2	7.19637e-13	7	BP1hi	4.78	6.05	5.97	6.25	5.71
ENSMUSG00000039771	Polr2j	9.30517e-13	7	BP1hi	1.58	1.61	2.26	2.37	2.3
ENSMUSG00000049517	Rps23	1.01365e-12	7	BP1hi	34.54	38.3	38.37	44.15	37.99
ENSMUSG00000057841	Rpl32	1.1907e-12	7	BP1hi	48.14	56.83	53.81	59.49	51.45
ENSMUSG00000061559	Skic8	3.70779e-12	7	BP1hi	0.9	0.97	1.29	1.13	1.51
ENSMUSG00000031320	Rps4x	4.19997e-12	7	BP1hi	32	32.98	34.35	37.06	32.88
ENSMUSG00000022111	Uchl3	4.57742e-12	7	BP1hi	1.33	1.87	2.23	2.09	1.85
ENSMUSG00000003848	Nob1	5.10654e-12	7	BP1hi	0.51	0.89	0.93	0.77	0.87
ENSMUSG00000062619	Pex39	5.30039e-12	7	BP1hi	0.33	0.44	0.52	0.8	0.71
ENSMUSG00000047613	A430005L14Rik	8.81972e-12	7	BP1hi	0.62	0.9	0.9	1.04	1.15
ENSMUSG00000062070	Pgk1	1.04408e-11	7	BP1hi	3.27	4.05	3.17	4.08	2.26
ENSMUSG00000030744	Rps3	1.18137e-11	7	BP1hi	34.75	37.71	37.78	39.32	37.46
ENSMUSG00000000563	Atp5pb	1.32248e-11	7	BP1hi	7.62	7.79	7.88	9.11	9.09
ENSMUSG00000037740	Mrps26	1.63269e-11	7	BP1hi	1.47	1.66	2.03	2.21	2.17
ENSMUSG00000037710	Cisd1	1.80239e-11	7	BP1hi	1.63	1.84	2.21	2.25	2.42
ENSMUSG00000063457	Rps15	1.905e-11	7	BP1hi	19.77	22.93	23.11	23.78	22.05
ENSMUSG00000028964	Park7	2.41482e-11	7	BP1hi	5.16	6.03	6.53	6.16	6.24
ENSMUSG00000091512	Lamtor3	2.47802e-11	7	BP1hi	0.84	0.98	0.78	1.38	1.13
ENSMUSG00000029918	Mrps33	2.57879e-11	7	BP1hi	2.37	3.08	3.63	3.66	3.04
ENSMUSG00000058443	Rpl10-ps3	3.49617e-11	7	BP1hi	0.66	0.87	0.65	0.87	0.54
ENSMUSG00000007739	Cct4	6.39663e-11	7	BP1hi	4.92	5.7	6.3	5.89	6.01
ENSMUSG00000030335	Mrpl51	7.39433e-11	7	BP1hi	2.41	3.06	2.98	3.31	3.24
ENSMUSG00000008682	Rpl10	9.18411e-11	7	BP1hi	22.83	23	22.82	24.87	22.57
ENSMUSG00000022792	Yars2	1.01034e-10	7	BP1hi	0.29	0.27	0.66	0.51	0.46
ENSMUSG00000038412	Higd1a	1.8841e-10	7	BP1hi	2.72	3.26	2.42	3.35	3.15
ENSMUSG00000005732	Ranbp1	3.41291e-10	7	BP1hi	13.51	15.85	16.7	15.36	15.13
ENSMUSG00000032026	Rexo2	3.53194e-10	7	BP1hi	1.83	2.41	2.26	2.26	2.64
ENSMUSG00000070319	Eif3g	5.80742e-10	7	BP1hi	2.67	2.74	3.25	3.22	3.29
ENSMUSG00000071078	Nr2c2ap	6.38179e-10	7	BP1hi	0.32	0.44	0.86	0.52	0.52
ENSMUSG00000050608	Micos10	6.70736e-10	7	BP1hi	2.94	3.4	3.2	4.41	3.62
ENSMUSG00000049760	Micos13	8.02019e-10	7	BP1hi	1.49	1.03	2.04	2.31	2.04
ENSMUSG00000030983	Bccip	1.51275e-09	7	BP1hi	1.01	1.09	1.15	1.27	1.34
ENSMUSG00000043091	Tuba1c	1.68653e-09	7	BP1hi	0.99	0.73	0.95	1.68	0.89
ENSMUSG00000025574	Tk1	1.7351e-09	7	BP1hi	0.67	0.95	1.18	1.09	1.31
ENSMUSG00000028639	Ybx1	1.87729e-09	7	BP1hi	25.93	27.79	28.67	27.76	27.43
ENSMUSG00000024097	Srsf7	2.53693e-09	7	BP1hi	5.51	6.45	7.33	6.4	6.32
ENSMUSG00000090733	Rps27	2.6285e-09	7	BP1hi	9.77	12.31	11.14	13.07	11.53
ENSMUSG00000022972	Cfap298	2.84875e-09	7	BP1hi	0.53	1.03	0.82	0.68	0.78
ENSMUSG00000024208	Uqcc2	4.15236e-09	7	BP1hi	2.66	3.05	2.7	3.21	3.6
ENSMUSG00000000740	Rpl13	5.86586e-09	7	BP1hi	54.22	63.8	56.66	62.8	59.09
ENSMUSG00000028470	Hint2	6.71469e-09	7	BP1hi	0.31	0.2	0.28	0.6	0.56
ENSMUSG00000052962	Mrpl35	8.77172e-09	7	BP1hi	1.29	1.31	1.66	1.64	1.87
ENSMUSG00000030647	Ndufc2	1.1174e-08	7	BP1hi	3.37	2.74	3.79	4.11	3.89
ENSMUSG00000019689	Fmc1	1.15137e-08	7	BP1hi	0.66	0.95	0.99	1.08	0.9
ENSMUSG00000031029	Eif3f	1.19717e-08	7	BP1hi	4.61	5.48	5.37	5.81	5.61
ENSMUSG00000037058	Paip2	1.66652e-08	7	BP1hi	1.3	1.5	1.87	1.8	1.72
ENSMUSG00000040048	Ndufb10	2.09514e-08	7	BP1hi	2.58	3.03	2.99	3.25	3.45
ENSMUSG00000003429	Rps11	3.01206e-08	7	BP1hi	47.65	50.21	48.22	50.18	48.67
ENSMUSG00000023106	Denr	3.04345e-08	7	BP1hi	2.13	2.95	3.15	2.65	2.76
ENSMUSG00000034211	Mrps17	4.264e-08	7	BP1hi	1.31	1.31	1.73	1.98	1.86
ENSMUSG00000015656	Hspa8	4.30543e-08	7	BP1hi	28.97	30.67	31.13	31.22	33.93
ENSMUSG00000006717	Acot13	6.76117e-08	7	BP1hi	0.23	0.55	0.42	0.66	0.48
ENSMUSG00000059796	Eif4a1	7.01751e-08	7	BP1hi	19.41	20.04	21.3	20.96	17.44
ENSMUSG00000028480	Glipr2	7.05674e-08	7	BP1hi	0.61	0.4	0.3	0.48	0.78
ENSMUSG00000019179	Mdh2	7.19295e-08	7	BP1hi	3.95	4.43	4.59	5.22	5.21
ENSMUSG00000020444	Guk1	7.90762e-08	7	BP1hi	0.93	1.36	1.13	0.82	1.14
ENSMUSG00000051730	Mettl5	9.8125e-08	7	BP1hi	0.22	0.25	0.57	0.53	0.46
ENSMUSG00000035268	Pkig	1.04968e-07	7	BP1hi	1.38	2	1.93	1.79	1.35
ENSMUSG00000025817	Nudt5	1.12906e-07	7	BP1hi	1	1.37	1.52	1.48	1.57
ENSMUSG00000021774	Ube2e1	1.14805e-07	7	BP1hi	1.48	1.38	2.22	2.17	1.56
ENSMUSG00000030057	Cnbp	1.14963e-07	7	BP1hi	10.18	13.33	12.39	11.93	10.11
ENSMUSG00000025208	Mrpl43	1.39939e-07	7	BP1hi	1.19	1.54	1.89	1.6	1.49
ENSMUSG00000025439	Clns1a	1.55406e-07	7	BP1hi	1.8	2.51	2.7	2.15	2.09
ENSMUSG00000006728	Cdk4	2.1193e-07	7	BP1hi	6.5	7.64	6.97	6.23	6.57
ENSMUSG00000039183	Nubp2	2.57522e-07	7	BP1hi	0.5	0.48	0.74	0.81	0.76
ENSMUSG00000040521	Tsfm	3.05887e-07	7	BP1hi	0.94	1.23	1.36	1.26	1.36
ENSMUSG00000109324	Prmt1	3.19745e-07	7	BP1hi	5.5	7.41	6.82	5.98	6.25
ENSMUSG00000025204	Ndufb8	5.09849e-07	7	BP1hi	3.8	4.01	4.15	4.57	3.61
ENSMUSG00000024181	Mrpl28	5.47714e-07	7	BP1hi	1.95	2.3	2.31	2.33	2.59
ENSMUSG00000030751	Psma1	6.83394e-07	7	BP1hi	3.24	3.53	4.36	3.8	3.58
ENSMUSG00000024829	Mrpl21	8.13419e-07	7	BP1hi	1.45	1.69	1.81	1.73	2.08
ENSMUSG00000053565	Eif3k	8.40657e-07	7	BP1hi	5.47	6.57	6.16	6.69	6.7
ENSMUSG00000016344	Ppdpf	8.47076e-07	7	BP1hi	0.5	0.85	0.87	0.94	0.91
ENSMUSG00000025781	Atp5f1c	9.34814e-07	7	BP1hi	5.47	5.86	6.49	6.42	6.6
ENSMUSG00000063787	Chchd1	9.81437e-07	7	BP1hi	2.09	2.65	2.87	2.78	2.72
ENSMUSG00000056234	Ncoa4	1.55833e-06	7	BP1hi	0.21	0.26	0.4	0.55	0.38
ENSMUSG00000070493	Chchd2	1.60162e-06	7	BP1hi	14.6	17.01	15.14	16.08	15.1
ENSMUSG00000090523	Gypc	1.82872e-06	7	BP1hi	0.72	0.77	0.51	0.78	0.72
ENSMUSG00000033918	Parl	1.94338e-06	7	BP1hi	0.77	0.74	1.21	1.16	1.13
ENSMUSG00000048758	Rpl29	1.94948e-06	7	BP1hi	16.13	18.25	17.05	18.03	16.24
ENSMUSG00000027160	Ccdc34	2.11016e-06	7	BP1hi	1.12	1.7	1.63	1.83	1.59
ENSMUSG00000038628	Polr3k	2.38912e-06	7	BP1hi	0.66	1.05	1.39	1.17	0.96
ENSMUSG00000028669	Pithd1	2.57279e-06	7	BP1hi	0.48	0.45	0.5	0.61	0.74
ENSMUSG00000022336	Eif3e	2.64027e-06	7	BP1hi	4.77	5.88	5.59	5.71	5.27
ENSMUSG00000027404	Snrpb	2.9314e-06	7	BP1hi	7.05	7.63	8.34	8.25	7.48
ENSMUSG00000038880	Mrps34	3.00819e-06	7	BP1hi	1.32	1.6	1.88	1.7	1.64
ENSMUSG00000079480	Pin4	3.03439e-06	7	BP1hi	0.73	1.02	1.03	1.02	1.12
ENSMUSG00000019158	Tmem160	4.31618e-06	7	BP1hi	0.63	0.61	0.81	1.09	0.89
ENSMUSG00000063882	Uqcrh	4.32443e-06	7	BP1hi	5.41	5.01	5.69	5.1	5.74
ENSMUSG00000078348	Sf3b5	4.35221e-06	7	BP1hi	2.89	2.69	3.44	3.94	3.57
ENSMUSG00000040532	Abhd11	4.61378e-06	7	BP1hi	0.17	0.17	0.45	0.38	0.32
ENSMUSG00000027364	Usp50	5.296e-06	7	BP1hi	0.39	0.7	0.73	0.8	0.67
ENSMUSG00000050621	Rps27rt	5.296e-06	7	BP1hi	0.61	0.96	0.64	0.92	0.7
ENSMUSG00000062382	Ftl1-ps2	8.63164e-06	7	BP1hi	0.5	1.09	0.49	0.6	0.38
ENSMUSG00000020022	Ndufa12	1.15382e-05	7	BP1hi	3.6	4.27	4.28	3.83	3.77
ENSMUSG00000030595	Nfkbib	1.19098e-05	7	BP1hi	0.39	0.54	0.57	0.61	0.67
ENSMUSG00000035215	Lsm7	1.19442e-05	7	BP1hi	1.28	2.49	1.76	1.85	1.36
ENSMUSG00000078184		1.21945e-05	7	BP1hi	0.12	0.13	0.13	0.17	0.07
ENSMUSG00000058064	Gm10036	1.3699e-05	7	BP1hi	0.17	0.21	0.21	0.18	0.12
ENSMUSG00000026189	Pecr	1.66733e-05	7	BP1hi	0.07	0.1	0.26	0.14	0.21
ENSMUSG00000015289	Lage3	2.11603e-05	7	BP1hi	1.16	0.99	1.58	1.63	1.42
ENSMUSG00000000346	Dazap2	3.06504e-05	7	BP1hi	0.78	0.96	1.25	1.4	0.75
ENSMUSG00000003868	Ruvbl2	3.56252e-05	7	BP1hi	1.27	1.91	1.7	1.59	1.64
ENSMUSG00000053453	Thoc7	3.61422e-05	7	BP1hi	1.59	1.62	2.18	2.31	1.98
ENSMUSG00000027937	Jtb	3.78283e-05	7	BP1hi	0.59	0.69	0.94	1.19	0.97
ENSMUSG00000001642	Akr1b1	3.82206e-05	7	BP1hi	1.4	1.93	1.7	1.56	1.35
ENSMUSG00000020949	Fkbp3	4.02366e-05	7	BP1hi	5.82	7.19	6.26	5.5	5.27
ENSMUSG00000038717	Atp5mg	4.17051e-05	7	BP1hi	4.17	4.91	4.53	5.41	4.72
ENSMUSG00000027637	Rab5if	5.06532e-05	7	BP1hi	4.29	4.03	4.4	5.22	5.09
ENSMUSG00000032330	Cox7a2	5.20429e-05	7	BP1hi	5.09	5.74	5.67	5.86	5.87
ENSMUSG00000059835	Rpl13-ps3	5.5458e-05	7	BP1hi	0.37	0.63	0.42	0.61	0.3
ENSMUSG00000068856	Sf3b4	6.61126e-05	7	BP1hi	1.33	1.34	1.56	1.57	1.47
ENSMUSG00000061787	Rps17	6.66057e-05	7	BP1hi	19.81	21.82	21.64	24.28	21.85
ENSMUSG00000036504	Phpt1	6.90057e-05	7	BP1hi	0.22	0.44	0.34	0.37	0.29
ENSMUSG00000027245	Hypk	7.31928e-05	7	BP1hi	1.14	1.5	1.38	1.57	1.28
ENSMUSG00000058267	Mrps14	7.37441e-05	7	BP1hi	2.55	3.12	2.91	3.49	3.1
ENSMUSG00000021022	Ppp2r3c	7.8386e-05	7	BP1hi	0.23	0.23	0.52	0.37	0.34
ENSMUSG00000038374	Rbm8a	8.21132e-05	7	BP1hi	3.56	4.46	4.2	4.24	4.11
ENSMUSG00000006315	Tmem147	8.32808e-05	7	BP1hi	0.91	1.24	1.5	1.25	1.12
ENSMUSG00000024712	Rfk	0.000102306	7	BP1hi	0.3	0.36	0.33	0.48	0.54
ENSMUSG00000021243	Fcf1	0.00010651	7	BP1hi	0.85	0.99	1.16	1.2	1.31
ENSMUSG00000014633	Cmc2	0.00010802	7	BP1hi	0.74	0.83	0.89	1	1.18
ENSMUSG00000026857	Ntmt1	0.000117744	7	BP1hi	0.52	0.51	0.7	0.55	0.57
ENSMUSG00000079508	Apoo	0.000120253	7	BP1hi	0.24	0.06	0.24	0.25	0.3
ENSMUSG00000059278	Naa38	0.000141293	7	BP1hi	1.21	1.48	1.71	1.42	1
ENSMUSG00000078126	Rpl23a-ps3	0.000145421	7	BP1hi	0.68	1.15	1.01	0.94	0.69
ENSMUSG00000093674	Rpl41	0.000148024	7	BP1hi	41.04	48.12	46.96	49.3	44.3
ENSMUSG00000003526	Prodh	0.000154792	7	BP1hi	0.27	0.32	0.65	0.58	0.38
ENSMUSG00000061461	Smim20	0.000168555	7	BP1hi	0.37	0.56	0.55	0.54	0.54
ENSMUSG00000035754	Wdr18	0.000178905	7	BP1hi	1.28	1.38	1.48	1.59	1.77
ENSMUSG00000032314	Etfa	0.00018206	7	BP1hi	0.68	0.89	1.03	1.01	0.82
ENSMUSG00000037070	Rbmxl1	0.000185082	7	BP1hi	2.46	2.84	3.54	3.05	2.91
ENSMUSG00000002010	Idh3g	0.000206936	7	BP1hi	0.92	1.07	1.25	1.33	1.21
ENSMUSG00000043162	Pyurf	0.000283863	7	BP1hi	0.39	0.68	0.59	0.57	0.6
ENSMUSG00000031730	Dhodh	0.000296899	7	BP1hi	0.28	0.36	0.47	0.48	0.52
ENSMUSG00000068205	Macrod2	0.000322442	7	BP1hi	0.23	0.31	0.12	0.43	0.19
ENSMUSG00000063445	Nmral1	0.000334813	7	BP1hi	0.25	0.29	0.56	0.5	0.37
ENSMUSG00000070953	Rabepk	0.000368715	7	BP1hi	0.23	0.32	0.4	0.54	0.41
ENSMUSG00000025403	Shmt2	0.000379155	7	BP1hi	0.41	0.93	0.82	0.63	0.68
ENSMUSG00000028066	Pmf1	0.000415852	7	BP1hi	0.91	1.05	1.11	1.47	1.19
ENSMUSG00000065990	Aurkaip1	0.000477295	7	BP1hi	1.95	2.09	2.52	2.49	2.55
ENSMUSG00000038482	Tfdp1	0.000543901	7	BP1hi	0.37	0.69	0.49	0.57	0.43
ENSMUSG00000051518	Rps19bp1	0.000546348	7	BP1hi	1.11	1.14	1.54	1.05	1.23
ENSMUSG00000023089	Ndufa5	0.000597691	7	BP1hi	2.17	2.03	2.53	2	2.44
ENSMUSG00000023939	Mrpl14	0.000619962	7	BP1hi	1.26	1.21	1.53	1.75	1.64
ENSMUSG00000068749	Psma5	0.000681125	7	BP1hi	3.57	3.71	4.36	4.6	4.28
ENSMUSG00000090258	Churc1	0.000764046	7	BP1hi	0.63	0.71	0.69	0.89	0.93
ENSMUSG00000075486	Commd6	0.000768147	7	BP1hi	0.92	1.13	0.82	0.92	0.71
ENSMUSG00000035443	Thyn1	0.000776396	7	BP1hi	0.8	0.91	1.3	1.06	1.01
ENSMUSG00000032239	Rp9	0.000813769	7	BP1hi	1.22	1.36	1.71	1.89	1.49
ENSMUSG00000063200	Nol7	0.00105979	7	BP1hi	2.69	3.09	3.23	3.08	3.23
ENSMUSG00000003808	Farsa	0.00115341	7	BP1hi	0.84	0.96	1.22	1.24	1.23
ENSMUSG00000060938	Rpl26	0.00122027	7	BP1hi	29.65	33.54	31.37	33.58	31.73
ENSMUSG00000023861	Mpc1	0.00138587	7	BP1hi	0.58	0.67	0.5	0.87	0.73
ENSMUSG00000016257	Prelid3b	0.00156622	7	BP1hi	1.02	1.02	1	1.36	1.43
ENSMUSG00000036992	Nxt1	0.00161035	7	BP1hi	1.01	1.18	1.5	1.16	1.09
ENSMUSG00000021606	Ndufs6	0.00165048	7	BP1hi	1.92	2.01	2.2	2.46	2.47
ENSMUSG00000039105	Atp6v1g1	0.00165566	7	BP1hi	2.3	2.43	2.63	2.43	2.19
ENSMUSG00000019710	Mrpl24	0.00187195	7	BP1hi	0.96	1.39	1.18	1.03	0.79
ENSMUSG00000030127	Cops7a	0.00191812	7	BP1hi	1.21	1.49	1.19	1.15	0.94
ENSMUSG00000013822	Elof1	0.00197442	7	BP1hi	1.55	1.77	1.54	1.58	1.8
ENSMUSG00000044573	Acp1	0.00239499	7	BP1hi	2.47	2.56	2.61	2.75	3.15
ENSMUSG00000004393	Ddx56	0.00246165	7	BP1hi	0.65	0.87	0.9	0.87	1.05
ENSMUSG00000031226	Pbdc1	0.00248494	7	BP1hi	1.21	1.37	1.52	1.48	1.6
ENSMUSG00000024099	Ndufv2	0.00282582	7	BP1hi	2.23	2.83	2.68	2.78	2.82
ENSMUSG00000028156	Eif4e	0.00322562	7	BP1hi	2.37	2.41	2.97	2.65	2.52
ENSMUSG00000079614	Seh1l	0.0032753	7	BP1hi	0.84	1	0.89	1.09	1.2
ENSMUSG00000025630	Hprt1	0.00349222	7	BP1hi	1.59	1.66	2.21	2.39	1.98
ENSMUSG00000052139	Babam2	0.0035018	7	BP1hi	0.45	0.54	0.51	0.58	0.37
ENSMUSG00000036639	Nudt1	0.00371222	7	BP1hi	0.31	0.44	0.49	0.63	0.46
ENSMUSG00000061518	Cox5b	0.00396271	7	BP1hi	5.32	5.41	5.37	6.47	6.02
ENSMUSG00000024287	Thoc1	0.00397189	7	BP1hi	0.58	0.66	0.57	0.64	0.6
ENSMUSG00000091537	Tma7	0.0040079	7	BP1hi	6.05	6.74	5.79	7.08	6.27
ENSMUSG00000019362	D8Ertd738e	0.00403564	7	BP1hi	3.62	5.14	4.17	4.24	3.53
ENSMUSG00000020180	Snrpd3	0.00409888	7	BP1hi	4.64	4.85	5.03	5.22	5.39
ENSMUSG00000026972	Arrdc1	0.00416116	7	BP1hi	0.07	0.08	0.12	0.13	0.06
ENSMUSG00000034285	Nipsnap1	0.00421159	7	BP1hi	0.15	0.14	0.37	0.3	0.2
ENSMUSG00000059897	Zfp930	0.00433041	7	BP1hi	0.05	0.04	0.15	0.06	0.11
ENSMUSG00000074797	Itpa	0.0043523	7	BP1hi	1.07	1.16	1.15	1.36	1.35
ENSMUSG00000036199	Ndufa13	0.00456348	7	BP1hi	2.87	3.13	3.03	3.02	2.88
ENSMUSG00000002949	Timm44	0.00480286	7	BP1hi	0.58	0.66	1.05	0.78	0.78
ENSMUSG00000078427	Sarnp	0.00550593	7	BP1hi	1.6	1.92	2.09	2.1	1.61
ENSMUSG00000045690	Wdr89	0.00688915	7	BP1hi	1.17	1.58	1.21	1.55	1.23
ENSMUSG00000055720	Ubl7	0.00688969	7	BP1hi	0.29	0.59	0.27	0.42	0.23
ENSMUSG00000027890	Gstm4	0.00711744	7	BP1hi	0.02	0	0.06	0.05	0.04
ENSMUSG00000040010	Slc7a5	0.00730572	7	BP1hi	0.04	0.2	0.1	0.15	0.14
ENSMUSG00000025651	Uqcrc1	0.00741132	7	BP1hi	2.56	2.84	2.52	2.63	2.56
ENSMUSG00000037772	Mrpl23	0.00763592	7	BP1hi	1.71	1.81	2.01	1.99	1.99
ENSMUSG00000020328	Nudcd2	0.00777424	7	BP1hi	2.65	3.29	3.34	3.38	2.96
ENSMUSG00000071654	Uqcc3	0.00777452	7	BP1hi	1.03	1.19	1.53	1.45	1.16
ENSMUSG00000020265	Sumo3	0.00796577	7	BP1hi	2.55	3.42	2.93	2.84	2.36
ENSMUSG00000014294	Ndufa2	0.0082673	7	BP1hi	2.67	3.09	3.36	3.55	3.18
ENSMUSG00000036860	Mrpl55	0.00841165	7	BP1hi	1.1	1.48	1.11	1.14	1.41
ENSMUSG00000056851	Pcbp2	0.00846224	7	BP1hi	3.43	4.29	3.84	4.25	4.16
ENSMUSG00000041278	Ttc1	0.00866854	7	BP1hi	0.71	0.73	0.9	1.11	0.94
ENSMUSG00000020649	Rrm2	0.00881018	7	BP1hi	3.19	3.41	3.5	3.34	4.08
ENSMUSG00000031429	Psmd10	0.0089932	7	BP1hi	0.41	0.25	0.45	0.47	0.45
ENSMUSG00000073423	Zfp414	0.00907296	7	BP1hi	0.11	0.09	0.2	0.2	0.18
ENSMUSG00000021832	Psmc6	0.00923956	7	BP1hi	2.42	2.59	2.48	2.7	2.69
ENSMUSG00000094724	Rnaset2b	0.00945841	7	BP1hi	0.12	0.26	0.19	0.29	0.09
ENSMUSG00000086593	Gm16548	0.00956051	7	BP1hi	0.01	0.04	0.01	0.01	0
ENSMUSG00000021282	Eif5	0.0096467	7	BP1hi	7.08	8.95	8.2	6.87	7.56
ENSMUSG00000069744	Psmb3	0.0104645	7	BP1hi	5.05	5.08	5.56	5.48	5.17
ENSMUSG00000012483	Rpa3	0.0107037	7	BP1hi	0.9	0.9	0.89	1.26	1.17
ENSMUSG00000059291	Rpl11	0.011029	7	BP1hi	37.77	39.89	38.81	40.11	39.05
ENSMUSG00000001016	Ilf2	0.0119152	7	BP1hi	1.93	2.17	2.38	1.64	1.92
ENSMUSG00000025193	Cutc	0.0119152	7	BP1hi	0.1	0.13	0.16	0.24	0.22
ENSMUSG00000025144	Cenpx	0.0123767	7	BP1hi	1.6	1.92	1.83	2.17	2.06
ENSMUSG00000073838	Tufm	0.0124785	7	BP1hi	0.32	0.45	0.48	0.43	0.38
ENSMUSG00000021981	Cab39l	0.0124785	7	BP1hi	0.28	0.32	0.31	0.46	0.41
ENSMUSG00000032463	Faim	0.012616	7	BP1hi	0.41	0.71	0.58	0.49	0.45
ENSMUSG00000024944	Arl2	0.0127186	7	BP1hi	0.35	0.44	0.52	0.58	0.6
ENSMUSG00000060992	Copz1	0.012774	7	BP1hi	1.41	0.84	1.17	1.56	1.55
ENSMUSG00000039630	Hnrnpu	0.0129686	7	BP1hi	2.6	2.5	2.65	3.04	2.68
ENSMUSG00000004996	Mri1	0.0135077	7	BP1hi	0.45	0.74	0.77	0.76	0.69
ENSMUSG00000024158	Hagh	0.0135149	7	BP1hi	0.17	0.22	0.23	0.42	0.34
ENSMUSG00000090137	Uba52	0.0135705	7	BP1hi	1.67	2.11	2.03	2.11	1.87
ENSMUSG00000067847	Romo1	0.014	7	BP1hi	1.51	2.07	2.3	1.95	2.02
ENSMUSG00000078941	Taf9	0.014454	7	BP1hi	1.34	1.08	1.57	1.59	1.56
ENSMUSG00000042709	Atpaf2	0.0147497	7	BP1hi	0.25	0.28	0.38	0.45	0.38
ENSMUSG00000021576	Pdcd6	0.0154757	7	BP1hi	1.23	1.54	1.82	1.65	1.41
ENSMUSG00000022751	Nit2	0.0156444	7	BP1hi	0.53	0.62	0.81	0.65	0.64
ENSMUSG00000026260	Ndufa10	0.0165259	7	BP1hi	1.74	1.98	1.89	1.74	2.28
ENSMUSG00000002825	Qtrt1	0.0180153	7	BP1hi	0.28	0.45	0.55	0.34	0.38
ENSMUSG00000023051	Tarbp2	0.0187074	7	BP1hi	0.72	0.72	0.69	0.71	0.68
ENSMUSG00000027944	Hax1	0.0190994	7	BP1hi	0.46	0.48	0.62	0.77	0.64
ENSMUSG00000030689	Ino80e	0.0196488	7	BP1hi	0.65	0.62	0.96	0.96	0.94
ENSMUSG00000030204	Ddx47	0.019764	7	BP1hi	0.55	0.68	0.69	0.78	0.74
ENSMUSG00000016833	Mrps18c	0.0199864	7	BP1hi	1.25	1.41	1.54	1.65	1.56
ENSMUSG00000010097	Nxf1	0.020312	7	BP1hi	1.12	1.31	1.32	1.36	0.99
ENSMUSG00000008958	Vps72	0.0203385	7	BP1hi	0.48	0.62	0.71	0.73	0.58
ENSMUSG00000021094	Dhrs7	0.0209183	7	BP1hi	0.09	0.15	0.11	0.15	0.15
ENSMUSG00000038462	Uqcrfs1	0.0209834	7	BP1hi	2.46	2.97	2.25	2.71	2.81
ENSMUSG00000102252	Snrpn	0.0213368	7	BP1hi	0.42	0.41	0.49	0.31	0.4
ENSMUSG00000031783	Polr2c	0.0216356	7	BP1hi	2.31	2.57	2.49	2.74	2.31
ENSMUSG00000042660	Wdr55	0.0217814	7	BP1hi	0.24	0.6	0.49	0.43	0.47
ENSMUSG00000024248	Cox7a2l	0.0220752	7	BP1hi	2.5	2.77	2.76	2.85	2.4
ENSMUSG00000025393	Atp5f1b	0.0225837	7	BP1hi	11.88	11.87	11.14	12.3	11.64
ENSMUSG00000040269	Mrps28	0.0232249	7	BP1hi	1.38	1.86	1.42	1.53	1.56
ENSMUSG00000030714	Sgf29	0.024077	7	BP1hi	0.31	0.65	0.45	0.41	0.31
ENSMUSG00000022300	Dcaf13	0.02427	7	BP1hi	0.52	0.46	0.92	0.69	0.7
ENSMUSG00000027566	Psma7	0.0248171	7	BP1hi	7.73	8.93	8.26	8.44	8.03
ENSMUSG00000014771	Pdcd2	0.026901	7	BP1hi	0.31	0.29	0.6	0.48	0.5
ENSMUSG00000028292	Rars2	0.0278825	7	BP1hi	0.28	0.5	0.44	0.41	0.45
ENSMUSG00000053730	Tmem39b	0.0286496	7	BP1hi	0.11	0.13	0.24	0.2	0.16
ENSMUSG00000020857	Nme2	0.029493	7	BP1hi	0.27	0.45	0.37	0.29	0.19
ENSMUSG00000023286	Ube2j2	0.029627	7	BP1hi	1.42	1.37	1.79	1.62	1.52
ENSMUSG00000064284	Cdpf1	0.0303543	7	BP1hi	0.27	0.38	0.35	0.47	0.38
ENSMUSG00000029464	Gpn3	0.0306224	7	BP1hi	0.52	0.5	0.58	0.67	0.76
ENSMUSG00000022400	Rbx1	0.0311171	7	BP1hi	6.3	6.15	6.07	6.89	5.81
ENSMUSG00000022337	Emc2	0.0315787	7	BP1hi	0.72	0.75	0.86	0.76	0.74
ENSMUSG00000078249	Hmga1b	0.032794	7	BP1hi	0.09	0.29	0.17	0.24	0.18
ENSMUSG00000046675	Lyset	0.0338675	7	BP1hi	0.35	0.48	0.43	0.62	0.44
ENSMUSG00000005470	Asf1b	0.0340074	7	BP1hi	0.75	0.73	0.51	1.06	0.74
ENSMUSG00000092417	Gpank1	0.0341762	7	BP1hi	0.11	0.27	0.12	0.18	0.19
ENSMUSG00000026179	Pnkd	0.0347326	7	BP1hi	0.79	0.71	0.77	0.93	0.76
ENSMUSG00000027342	Pcna	0.035586	7	BP1hi	1	1.33	1.22	1.53	1.38
ENSMUSG00000060860	Ube2s	0.0357862	7	BP1hi	8.45	9.11	8.53	9.21	9.2
ENSMUSG00000028651	Ppie	0.0358706	7	BP1hi	0.59	1.02	0.77	0.71	0.84
ENSMUSG00000021548	Ccnh	0.0359786	7	BP1hi	0.71	0.72	0.95	1.01	0.92
ENSMUSG00000032040	Dcps	0.0362587	7	BP1hi	0.75	0.96	1.01	1.05	0.89
ENSMUSG00000049916	2610318N02Rik	0.0367232	7	BP1hi	0.3	0.38	0.47	0.39	0.35
ENSMUSG00000020133	2310011J03Rik	0.0376788	7	BP1hi	0.56	0.56	0.67	1.03	0.76
ENSMUSG00000025825	Iscu	0.0384912	7	BP1hi	1.01	1.23	0.93	1.17	1.01
ENSMUSG00000033732	Sf3b3	0.0388998	7	BP1hi	0.76	0.74	0.99	0.93	1.03
ENSMUSG00000015671	Psma2	0.0395792	7	BP1hi	4.75	5.02	4.63	5	5.38
ENSMUSG00000031347	Cetn2	0.0398393	7	BP1hi	0.64	0.87	0.86	0.7	0.74
ENSMUSG00000010607	Pigyl	0.0405817	7	BP1hi	0.27	0.26	0.3	0.5	0.46
ENSMUSG00000002661	Alkbh7	0.0406928	7	BP1hi	0.19	0.27	0.2	0.33	0.33
ENSMUSG00000037089	Slc35b2	0.0410295	7	BP1hi	0.33	0.44	0.34	0.34	0.33
ENSMUSG00000044894	Uqcrq	0.0432198	7	BP1hi	3.45	3.97	3.6	4.01	3.8
ENSMUSG00000094114		0.0434063	7	BP1hi	0.02	0.04	0.02	0.04	0.02
ENSMUSG00000021639	Gtf2h2	0.0443531	7	BP1hi	0.32	0.37	0.43	0.46	0.48
ENSMUSG00000029776	Hibadh	0.0445787	7	BP1hi	0.46	0.75	0.62	0.66	0.52
ENSMUSG00000021811	Dnajc9	0.0449849	7	BP1hi	1.51	2	1.85	1.92	1.88
ENSMUSG00000009079	Ewsr1	0.0473242	7	BP1hi	1.94	2.31	2.28	2.33	2.09
ENSMUSG00000023443	Esx1	0.047811	7	BP1hi	0	0	0.01	0.01	0
ENSMUSG00000007050	Lsm2	0.0479695	7	BP1hi	5.37	5.72	5.94	5.6	5.31
ENSMUSG00000038884	Shfl	0.0484921	7	BP1hi	0	0.03	0	0.02	0
ENSMUSG00000026421	Csrp1	0	1	Downwards	3.06	2.44	1.34	1.34	0.58
ENSMUSG00000042684	Npl	0	1	Downwards	4.03	4.59	1.07	0.28	0.22
ENSMUSG00000026566	Mpzl1	0	1	Downwards	2.29	1.65	0.7	0.16	0.2
ENSMUSG00000026547	Tagln2	0	1	Downwards	9.08	7.23	7.58	7.22	3.4
ENSMUSG00000038633	Degs1	0	1	Downwards	3.21	2.27	1.01	0.74	0.61
ENSMUSG00000016494	Cd34	0	1	Downwards	2.34	2.24	3.12	0.15	0.02
ENSMUSG00000027082	Tfpi	0	1	Downwards	3.17	2.34	1.09	0.48	0.27
ENSMUSG00000076437	Selenoh	0	1	Downwards	8.97	8.23	5.81	3.97	3.86
ENSMUSG00000027447	Cst3	0	1	Downwards	5.38	5.02	5.03	2.15	0.91
ENSMUSG00000032966	Fkbp1a	0	1	Downwards	15.82	13.41	9.18	6.14	4.32
ENSMUSG00000025268	Maged2	0	1	Downwards	2.89	1.65	0.54	0.44	0.18
ENSMUSG00000027712	Anxa5	0	1	Downwards	4.67	2.83	0.67	0.65	0.3
ENSMUSG00000042747	Krtcap2	0	1	Downwards	5.08	4.62	3.77	2.31	1.74
ENSMUSG00000027907	S100a11	0	1	Downwards	3.57	1.74	0.51	0.36	0.22
ENSMUSG00000002233	Rhoc	0	1	Downwards	2.84	1.78	0.6	0.26	0.07
ENSMUSG00000053931	Cnn3	0	1	Downwards	3.53	2.85	1.96	0.6	0.27
ENSMUSG00000050212	Eva1b	0	1	Downwards	2.83	2.1	0.84	0.44	0.12
ENSMUSG00000047945	Marcksl1	0	1	Downwards	13.23	10.12	4.47	1.68	1.52
ENSMUSG00000028843	Sh3bgrl3	0	1	Downwards	11.67	9.42	4.85	5.25	3.63
ENSMUSG00000009013	Dynll1	0	1	Downwards	20.98	17.48	12.63	9.73	8.25
ENSMUSG00000029713	Gnb2	0	1	Downwards	6.71	5.24	3.95	3.35	2.4
ENSMUSG00000029581	Fscn1	0	1	Downwards	3.69	2.59	1.91	1.12	0.56
ENSMUSG00000029622	Arpc1b	0	1	Downwards	5.91	6.05	6.22	4.22	1.63
ENSMUSG00000032766	Gng11	0	1	Downwards	5.27	4.78	2.55	0.44	0.04
ENSMUSG00000051855	Mest	0	1	Downwards	25.39	15.59	5.29	0.75	0.25
ENSMUSG00000054435	Gimap4	0	1	Downwards	2	1.12	0.24	0.01	0.01
ENSMUSG00000073002	Vamp5	0	1	Downwards	3.06	3.33	2.61	0.92	0.29
ENSMUSG00000079523	Tmsb10	0	1	Downwards	35.28	21.34	11.16	5.98	5.11
ENSMUSG00000008036	Ap2s1	0	1	Downwards	8.92	8.18	3.69	2.98	2.13
ENSMUSG00000002985	Apoe	0	1	Downwards	11.79	12.29	14.03	7.59	2.09
ENSMUSG00000062300	Nectin2	0	1	Downwards	2.25	1.39	0.39	0.07	0.1
ENSMUSG00000019539	Rcn3	0	1	Downwards	2.62	1.35	0.32	0.24	0.26
ENSMUSG00000070436	Serpinh1	0	1	Downwards	13.52	9.19	3.98	1.04	0.51
ENSMUSG00000037706	Cd81	0	1	Downwards	10.71	9.57	5.73	2.96	0.93
ENSMUSG00000009654	Oit3	0	1	Downwards	1.44	0.92	0.2	0.02	0
ENSMUSG00000004665	Cnn2	0	1	Downwards	5.46	4.03	1.27	1.4	0.28
ENSMUSG00000035459	Stab2	0	1	Downwards	1.82	0.96	0.01	0	0
ENSMUSG00000020053	Igf1	0	1	Downwards	2.8	3.1	0.96	0.16	0.02
ENSMUSG00000058396	Gpr182	0	1	Downwards	3.28	1.6	0.07	0.01	0
ENSMUSG00000090841	Myl6	0	1	Downwards	17.19	14.24	7.94	8.6	4.6
ENSMUSG00000034845	Plvap	0	1	Downwards	6.33	3.77	0.95	0.32	0.11
ENSMUSG00000031799	Tpm4	0	1	Downwards	9.76	8.09	4.88	4.39	1.51
ENSMUSG00000021877	Arf4	0	1	Downwards	4.61	3.27	2.17	1.55	1.48
ENSMUSG00000000957	Mmp14	0	1	Downwards	1.07	0.73	0.06	0.01	0
ENSMUSG00000001946	Esam	0	1	Downwards	2.88	2.56	1.19	0.29	0.04
ENSMUSG00000032231	Anxa2	0	1	Downwards	3.99	2.14	0.3	0.1	0.02
ENSMUSG00000032575	Manf	0	1	Downwards	9.8	6.35	4.09	4.24	3.03
ENSMUSG00000041012	Cmtm8	0	1	Downwards	1.58	1.02	0.44	0.12	0.05
ENSMUSG00000040158	Tax1bp3	0	1	Downwards	3.16	1.65	0.68	0.38	0.13
ENSMUSG00000038811	Gngt2	0	1	Downwards	2.68	2.82	0.78	0.03	0.02
ENSMUSG00000062825	Actg1	0	1	Downwards	49.21	38.47	32.24	41.38	22.08
ENSMUSG00000044258	Ctla2a	0	1	Downwards	4.81	4.61	3.1	2.68	0.57
ENSMUSG00000042590	Ipo11	0	1	Downwards	3.79	3.84	2.12	1.86	0.59
ENSMUSG00000020571	Pdia6	0	1	Downwards	17.75	12.39	7.19	4.68	2.91
ENSMUSG00000001175	Calm1	0	1	Downwards	31.55	26.97	14.9	12.46	8.98
ENSMUSG00000006356	Crip2	0	1	Downwards	8.34	7.16	1.85	0.28	0.23
ENSMUSG00000064373	Selenop	0	1	Downwards	7.87	4.74	0.49	0.11	0.05
ENSMUSG00000068220	Lgals1	0	1	Downwards	18.83	10.66	2.34	2.63	1.76
ENSMUSG00000072235	Tuba1a	0	1	Downwards	6.96	4.09	0.84	0.42	0.16
ENSMUSG00000047261	Gap43	0	1	Downwards	4.24	2.98	0.5	0.03	0.01
ENSMUSG00000007041	Clic1	0	1	Downwards	11.84	10.02	6.77	8.06	4.48
ENSMUSG00000036438	Calm2	0	1	Downwards	13.51	12.64	10.5	5.97	4.28
ENSMUSG00000073599	Ecscr	0	1	Downwards	3.67	2.3	1	0.04	0.01
ENSMUSG00000001473	Tubb6	0	1	Downwards	5.65	4.79	2.4	0.8	0.11
ENSMUSG00000062929	Cfl2	9.83191e-322	1	Downwards	1.85	0.97	0.68	0.28	0.24
ENSMUSG00000006699	Cdc42	1.54607e-313	1	Downwards	8.5	7.07	6.32	4.89	4.03
ENSMUSG00000004837	Grap	1.25239e-306	1	Downwards	1.24	1.17	0.48	0.11	0.03
ENSMUSG00000009687	Fxyd5	4.05229e-306	1	Downwards	1.51	1.67	1.3	0.22	0.02
ENSMUSG00000076432	Ywhaq	1.75578e-305	1	Downwards	8.38	6.73	6.04	4.66	3.6
ENSMUSG00000028567	Txndc12	5.87485e-304	1	Downwards	1.36	1.3	0.65	0.11	0.11
ENSMUSG00000024048	Myl12a	9.03949e-302	1	Downwards	9.76	7.39	4.06	4.57	3.13
ENSMUSG00000031586	Rbpms	3.05819e-289	1	Downwards	1.33	0.77	0.79	0.17	0.04
ENSMUSG00000008398	Elk3	1.05794e-288	1	Downwards	1.2	0.53	0.44	0.02	0.03
ENSMUSG00000029649	Pomp	1.52522e-288	1	Downwards	8.4	7.28	6.12	4.71	4.13
ENSMUSG00000007872	Id3	1.84534e-287	1	Downwards	4.7	4.24	0.6	0.17	0.04
ENSMUSG00000035585	Tsen34	5.51234e-286	1	Downwards	2.16	1.79	1.11	0.53	0.31
ENSMUSG00000022108	Itm2b	4.74579e-282	1	Downwards	4.85	4.64	2.18	2.57	1.28
ENSMUSG00000074884	Serf2	1.46144e-279	1	Downwards	14.32	13.33	9.64	10.33	7.96
ENSMUSG00000026126	Ptpn18	4.41486e-279	1	Downwards	1.37	1.59	1.26	0.24	0.04
ENSMUSG00000029484	Anxa3	1.11074e-278	1	Downwards	1.53	0.7	0.29	0.23	0.06
ENSMUSG00000013698	Pea15a	3.06414e-277	1	Downwards	1.41	0.8	0.33	0.08	0.03
ENSMUSG00000031827	Cotl1	1.531e-271	1	Downwards	2.93	1.64	1.17	0.63	0.16
ENSMUSG00000034993	Vat1	6.70327e-269	1	Downwards	1.85	1.27	0.78	0.45	0.38
ENSMUSG00000033446	Lpar6	8.11859e-267	1	Downwards	1.45	1.01	0.4	0.22	0.06
ENSMUSG00000025597	Klhl4	3.67614e-263	1	Downwards	0.97	0.39	0.02	0	0
ENSMUSG00000008393	Carhsp1	5.73656e-263	1	Downwards	2.4	2.55	1.3	0.79	0.54
ENSMUSG00000022841	Ap2m1	8.62326e-261	1	Downwards	4.26	3.77	2.38	2.28	1.39
ENSMUSG00000056201	Cfl1	9.24961e-261	1	Downwards	20.21	19.55	15.99	16.07	10.95
ENSMUSG00000042712	Tceal9	1.06741e-260	1	Downwards	4.04	3.09	1.45	1.21	0.98
ENSMUSG00000045930	Clec14a	5.72065e-257	1	Downwards	1.72	0.71	0.01	0	0
ENSMUSG00000044408	Sptssa	2.3172e-255	1	Downwards	3.15	3.05	1.77	1.25	0.64
ENSMUSG00000031342	Gpm6b	1.91194e-250	1	Downwards	1.3	0.24	0.07	0.06	0.03
ENSMUSG00000046718	Bst2	8.49112e-248	1	Downwards	1.85	1.79	1.29	0.32	0.23
ENSMUSG00000018567	Gabarap	1.64881e-245	1	Downwards	4.32	3.38	2.22	2.42	1.56
ENSMUSG00000027523	Gnas	1.36866e-242	1	Downwards	10.29	8.76	6.53	7.38	5.94
ENSMUSG00000026814	Eng	1.25902e-240	1	Downwards	1.19	0.85	0.5	0.12	0.01
ENSMUSG00000061082	Plac1	1.68595e-234	1	Downwards	1.47	0.44	0.02	0.01	0
ENSMUSG00000008475	Arpc5	1.05332e-231	1	Downwards	4.75	4.01	3.03	2.68	1.77
ENSMUSG00000006304	Arpc2	1.98612e-226	1	Downwards	7.67	7.06	6.41	6.44	3.4
ENSMUSG00000008859	Rala	2.80744e-225	1	Downwards	2.47	2.1	0.82	0.61	0.75
ENSMUSG00000025647	Shisa5	5.84505e-222	1	Downwards	1.21	0.82	0.34	0.17	0.05
ENSMUSG00000001794	Capns1	1.7959e-220	1	Downwards	3.54	2.44	1.87	1.65	1.13
ENSMUSG00000001525	Tubb5	2.22935e-220	1	Downwards	19.42	17.85	13.9	13.15	12.53
ENSMUSG00000030605	Mfge8	2.05305e-217	1	Downwards	1	0.29	0.07	0.03	0.04
ENSMUSG00000044629	Cnrip1	7.85984e-217	1	Downwards	1.29	2.2	0.66	0.31	0.3
ENSMUSG00000053317	Sec61b	5.29063e-212	1	Downwards	8.82	8.42	6.1	6.08	4.52
ENSMUSG00000055447	Cd47	6.59159e-212	1	Downwards	2.25	2.06	1.98	0.84	0.63
ENSMUSG00000005413	Hmox1	7.16279e-211	1	Downwards	0.96	0.51	0.18	0.03	0.04
ENSMUSG00000003200	Sh3gl1	8.13551e-211	1	Downwards	1.73	1.22	0.51	0.37	0.35
ENSMUSG00000041084	Ostc	1.60931e-208	1	Downwards	5.35	4.13	3.26	2.8	2.32
ENSMUSG00000030654	Arl6ip1	2.55447e-208	1	Downwards	6.17	5.4	3.96	2.96	2.29
ENSMUSG00000022500	Litaf	6.39895e-206	1	Downwards	1.3	1.16	0.81	0.38	0.14
ENSMUSG00000028832	Stmn1	1.77467e-201	1	Downwards	9.88	9.09	8.82	5	5.56
ENSMUSG00000058569	Tmed9	1.99362e-201	1	Downwards	4.76	3.98	2.61	2.54	2.02
ENSMUSG00000027506	Tpd52	3.0599e-196	1	Downwards	0.83	0.36	0.18	0.11	0.08
ENSMUSG00000056648	Hoxb8	1.84494e-194	1	Downwards	0.62	0.69	0.11	0	0
ENSMUSG00000028988	Ctnnbip1	2.79027e-193	1	Downwards	1.35	0.92	0.31	0.29	0.24
ENSMUSG00000031146	Plp2	1.94887e-192	1	Downwards	1.02	0.93	0.23	0.02	0.02
ENSMUSG00000042682	Selenok	7.71498e-185	1	Downwards	3.75	2.42	1.77	1.96	1.4
ENSMUSG00000025902	Sox17	7.73643e-185	1	Downwards	0.83	0.26	0	0	0
ENSMUSG00000040652	Oaz2	1.95211e-182	1	Downwards	1.48	1.32	0.61	0.35	0.17
ENSMUSG00000021248	Tmed10	4.33308e-180	1	Downwards	4.08	3.9	2.8	2.3	1.78
ENSMUSG00000090019	Gimap1	3.13781e-179	1	Downwards	1.15	1.37	1.44	0.27	0.07
ENSMUSG00000038700	Hoxb5	3.96348e-179	1	Downwards	0.61	0.77	0.26	0	0
ENSMUSG00000021598	Med10	5.21352e-178	1	Downwards	2.78	2	1.03	0.92	1.11
ENSMUSG00000031875	Cmtm3	5.30361e-178	1	Downwards	1.43	1	0.8	0.5	0.11
ENSMUSG00000060703	Cd302	3.6828e-176	1	Downwards	0.83	0.84	0.64	0.12	0.02
ENSMUSG00000025510	Cd151	7.86354e-175	1	Downwards	1.35	1.09	0.6	0.33	0.18
ENSMUSG00000028692	Akr1a1	8.07717e-173	1	Downwards	4.65	3.82	2.97	2.53	1.99
ENSMUSG00000028478	Clta	1.61758e-170	1	Downwards	8.43	6.57	7.14	5.33	4.58
ENSMUSG00000022844	Pdia5	3.97516e-169	1	Downwards	0.87	0.66	0.3	0.07	0.07
ENSMUSG00000029864	Gstk1	1.238e-168	1	Downwards	0.84	0.65	0.2	0.11	0.05
ENSMUSG00000045377	Tmem88	3.95687e-168	1	Downwards	0.92	0.68	0.09	0.03	0
ENSMUSG00000074457	S100a16	4.24361e-165	1	Downwards	1.34	0.71	0.07	0	0
ENSMUSG00000018293	Pfn1	2.02134e-162	1	Downwards	46	44.86	35.49	40.09	24.8
ENSMUSG00000019960	Dusp6	8.71677e-162	1	Downwards	0.87	0.9	0.26	0.03	0.01
ENSMUSG00000020484	Xbp1	3.70386e-160	1	Downwards	1.66	1.1	0.57	0.62	0.32
ENSMUSG00000027954	Efna1	2.53867e-159	1	Downwards	0.77	0.62	0.16	0.01	0
ENSMUSG00000018339	Gpx3	2.92035e-158	1	Downwards	1.83	1.06	0.35	0.18	0.14
ENSMUSG00000020432	Tcn2	6.51552e-158	1	Downwards	0.85	0.58	0.17	0.02	0.05
ENSMUSG00000054690	Emcn	1.83342e-157	1	Downwards	0.92	0.36	0.04	0	0
ENSMUSG00000003420	Fcgrt	2.15353e-157	1	Downwards	0.5	0.34	0.03	0.01	0
ENSMUSG00000047843	Bri3	8.3648e-152	1	Downwards	2.94	2.07	1.84	1.21	1.09
ENSMUSG00000047557	Lxn	9.82969e-152	1	Downwards	1.35	1.23	0.69	0.48	0.13
ENSMUSG00000010406	Mrpl52	2.8135e-149	1	Downwards	1.99	1.7	0.96	0.62	0.81
ENSMUSG00000026385	Dbi	1.20345e-147	1	Downwards	3.95	3.59	2.3	2.29	1.8
ENSMUSG00000045664	Cdc42ep2	4.69914e-146	1	Downwards	0.59	0.17	0.05	0.06	0.07
ENSMUSG00000018381	Abi3	7.49907e-146	1	Downwards	0.74	0.78	0.27	0.01	0
ENSMUSG00000024538	Ppic	8.71083e-146	1	Downwards	2.7	2.57	2.75	1.66	0.79
ENSMUSG00000040699	Limd2	5.95537e-145	1	Downwards	2.58	3.57	2.32	1.72	0.63
ENSMUSG00000030403	Vasp	6.5415e-145	1	Downwards	2.56	1.93	1.69	1.58	0.59
ENSMUSG00000022221	Ripk3	6.75222e-144	1	Downwards	1.33	0.8	0.46	0.27	0.1
ENSMUSG00000019804	Snx3	3.16176e-142	1	Downwards	5.54	5.83	3.81	3.53	3.02
ENSMUSG00000050777	Tmem37	2.22192e-141	1	Downwards	0.92	0.24	0.11	0.03	0.06
ENSMUSG00000066152	Slc31a2	5.11791e-141	1	Downwards	0.74	0.35	0.1	0	0.02
ENSMUSG00000060791	Gmfg	4.5562e-139	1	Downwards	1.79	1.58	1.86	1.58	0.37
ENSMUSG00000087006	Gm13889	8.06478e-139	1	Downwards	0.83	0.66	0.21	0.04	0
ENSMUSG00000042812	Foxf1	3.85058e-138	1	Downwards	0.65	0.11	0.01	0	0.01
ENSMUSG00000042312	S100a13	3.61117e-136	1	Downwards	1.25	1.13	0.5	0.5	0.22
ENSMUSG00000030890	Ilk	1.24832e-135	1	Downwards	1.85	1.22	0.61	1.14	0.71
ENSMUSG00000021280	Exoc3l4	2.75862e-135	1	Downwards	0.83	0.61	0.08	0.07	0.01
ENSMUSG00000002504	Nherf2	3.30892e-135	1	Downwards	1.11	1.28	1.17	0.41	0.08
ENSMUSG00000078202	Nrarp	5.19124e-134	1	Downwards	0.66	0.52	0.17	0.02	0.02
ENSMUSG00000075588	Hoxb2	1.94507e-133	1	Downwards	0.75	1.02	0.45	0.04	0.01
ENSMUSG00000019505	Ubb	9.41186e-132	1	Downwards	32.31	31.78	24.59	24.33	20.74
ENSMUSG00000059743	Fdps	3.51752e-130	1	Downwards	2.05	1.45	0.62	0.75	0.54
ENSMUSG00000018169	Mfng	3.70408e-130	1	Downwards	0.49	0.54	0.95	0.15	0.01
ENSMUSG00000020570	Sypl1	5.11626e-130	1	Downwards	1.49	0.91	0.75	0.58	0.3
ENSMUSG00000023272	Creld2	3.961e-128	1	Downwards	1.54	0.86	0.61	0.47	0.34
ENSMUSG00000037060	Cavin3	1.66762e-126	1	Downwards	1.49	1.11	0.21	0.1	0.05
ENSMUSG00000038623	Tm6sf1	1.13227e-125	1	Downwards	1.08	0.79	0.75	0.16	0.05
ENSMUSG00000042099	Kank3	4.50838e-125	1	Downwards	0.78	0.52	0.24	0.17	0.02
ENSMUSG00000021218	Gdi2	7.44219e-123	1	Downwards	4.89	4.85	4.4	3.08	2.43
ENSMUSG00000029553	Tfec	3.73256e-121	1	Downwards	0.56	0.14	0.23	0.02	0
ENSMUSG00000030588	Yif1b	7.45999e-119	1	Downwards	2.35	2.37	1.38	1.69	0.78
ENSMUSG00000031375	Bgn	3.40129e-118	1	Downwards	0.42	0.1	0.03	0	0
ENSMUSG00000022257	Laptm4b	3.94352e-118	1	Downwards	0.92	0.88	0.4	0.09	0.06
ENSMUSG00000040385	Ppp1ca	2.01458e-116	1	Downwards	9.19	9.65	7.17	6.95	5.61
ENSMUSG00000003161	Sri	2.74418e-114	1	Downwards	2.71	1.99	1.3	1.61	1.18
ENSMUSG00000030579	Tyrobp	4.67778e-114	1	Downwards	0.01	0.03	0.67	0.35	0
ENSMUSG00000034484	Snx2	1.22741e-112	1	Downwards	2.15	1.79	1.2	0.71	0.72
ENSMUSG00000014867	Surf4	1.0863e-111	1	Downwards	1.64	1.46	0.79	0.68	0.54
ENSMUSG00000025283	Sat1	1.51362e-111	1	Downwards	1.45	0.48	0.29	0.19	0.13
ENSMUSG00000025287	Acot9	2.62856e-111	1	Downwards	0.85	0.5	0.38	0.22	0.17
ENSMUSG00000029762	Akr1b8	4.89512e-109	1	Downwards	0.73	0.27	0.02	0.04	0.04
ENSMUSG00000029462	Vps29	8.59787e-109	1	Downwards	3.13	2.91	1.93	1.88	1.48
ENSMUSG00000030796	Tead2	6.16376e-108	1	Downwards	0.87	0.96	0.72	0.14	0.09
ENSMUSG00000043251	Exoc3l	1.71183e-107	1	Downwards	0.67	0.47	0.37	0.18	0.02
ENSMUSG00000030879	Mrpl17	4.67714e-106	1	Downwards	5	4.55	3.44	3.12	2.71
ENSMUSG00000006095	Tbcb	4.55588e-104	1	Downwards	2.42	1.92	1.52	1.37	1.09
ENSMUSG00000023010	Tmbim6	1.14036e-102	1	Downwards	3.52	3.34	2.54	2.81	1.46
ENSMUSG00000021759	Plpp1	1.64857e-101	1	Downwards	0.5	0.13	0.05	0	0
ENSMUSG00000021190	Lgmn	4.44274e-101	1	Downwards	0.9	0.49	0.13	0.09	0.12
ENSMUSG00000032436	Cmtm7	1.52816e-100	1	Downwards	1.38	1.33	1.46	0.7	0.29
ENSMUSG00000005103	Wdr1	5.85129e-100	1	Downwards	1.85	1.43	0.86	1.13	0.58
ENSMUSG00000004460	Dnajb11	5.58302e-99	1	Downwards	2.38	1.87	1.42	1.42	0.93
ENSMUSG00000028745	Capzb	1.07989e-98	1	Downwards	4.1	3.66	2.66	3.04	1.91
ENSMUSG00000043505	Gimap5	2.12015e-98	1	Downwards	0.35	0.75	0.65	0.04	0
ENSMUSG00000027611	Procr	5.74115e-98	1	Downwards	0.33	0.53	0.28	0.05	0.02
ENSMUSG00000041035	Dpcd	9.87353e-98	1	Downwards	1.26	0.84	0.72	0.43	0.31
ENSMUSG00000015217	Hmgb3	1.84243e-97	1	Downwards	6.87	4.74	2.86	5.67	7.38
ENSMUSG00000040181	Fmo1	1.99348e-97	1	Downwards	0.74	0.11	0.01	0.02	0.12
ENSMUSG00000058254	Tspan7	2.4668e-96	1	Downwards	0.48	0.32	0.05	0.01	0.01
ENSMUSG00000067924	Rtl8b	2.5523e-96	1	Downwards	0.64	0.25	0.08	0.09	0.06
ENSMUSG00000066551	Hmgb1	7.36175e-96	1	Downwards	22.55	22.8	23.33	18.39	16.54
ENSMUSG00000032717	Mdfi	4.68634e-95	1	Downwards	0.63	0.5	0.23	0.06	0.01
ENSMUSG00000027931	Npr1	3.50568e-93	1	Downwards	0.69	0.52	0.36	0.09	0.04
ENSMUSG00000053559	Smagp	1.30323e-92	1	Downwards	1.07	0.87	0.87	0.56	0.03
ENSMUSG00000046432	Bex3	1.34482e-92	1	Downwards	5.45	5.19	3.02	3.24	3.04
ENSMUSG00000037072	Selenof	3.20687e-91	1	Downwards	5.34	3.6	3.41	3.44	3.03
ENSMUSG00000026895	Ndufa8	1.60221e-90	1	Downwards	4.82	5.58	4.02	3	2.94
ENSMUSG00000003380	Rabac1	2.10496e-90	1	Downwards	1.32	1.35	0.69	0.66	0.38
ENSMUSG00000063065	Mapk3	4.03711e-90	1	Downwards	1.02	0.53	0.43	0.19	0.13
ENSMUSG00000035227	Spcs2	7.95685e-90	1	Downwards	4.23	4.18	3.5	2.7	2.12
ENSMUSG00000024646	Cyb5a	1.29306e-88	1	Downwards	3.94	3.53	2.24	2.24	2.39
ENSMUSG00000041355	Ssr2	1.138e-86	1	Downwards	4.36	3.91	3.8	2.78	2.43
ENSMUSG00000036402	Gng12	1.42244e-85	1	Downwards	0.9	0.92	0.37	0.27	0.13
ENSMUSG00000021728	Emb	1.44217e-85	1	Downwards	0.8	1.01	1.36	0.28	0.27
ENSMUSG00000048076	Arf1	2.65753e-85	1	Downwards	6.5	5.5	4.85	4.51	3.85
ENSMUSG00000001847	Rac1	5.3329e-84	1	Downwards	4.17	3.27	2.99	3	2.06
ENSMUSG00000030824	Nucb1	6.01107e-84	1	Downwards	1.11	0.9	0.57	0.45	0.3
ENSMUSG00000032353	Tmed3	7.23101e-83	1	Downwards	0.88	0.44	0.38	0.25	0.15
ENSMUSG00000030220	Arhgdib	6.35455e-82	1	Downwards	2.57	2.88	2.64	2.41	1.29
ENSMUSG00000029718	Pcolce	2.3797e-81	1	Downwards	0.38	0.11	0.01	0.01	0
ENSMUSG00000025132	Arhgdia	1.01093e-80	1	Downwards	4.61	3.53	3.59	3.11	2.44
ENSMUSG00000024190	Dusp1	1.25486e-80	1	Downwards	1.21	0.48	0.22	0.11	0.22
ENSMUSG00000028041	Adam15	1.65859e-80	1	Downwards	0.6	0.51	0.35	0.08	0.02
ENSMUSG00000004771	Rab11a	1.47885e-79	1	Downwards	4.48	3.68	2.34	3.63	2.46
ENSMUSG00000031740	Mmp2	2.24343e-79	1	Downwards	0.44	0.29	0.04	0.01	0
ENSMUSG00000007891	Ctsd	2.47515e-78	1	Downwards	2	1.31	1.26	0.8	0.63
ENSMUSG00000068522	Aard	5.16433e-78	1	Downwards	0.91	0.19	0.06	0.09	0.03
ENSMUSG00000031955	Bcar1	9.01534e-77	1	Downwards	0.52	0.25	0.08	0.03	0.02
ENSMUSG00000022174	Dad1	2.17163e-76	1	Downwards	4.47	4.06	2.88	3.34	2.52
ENSMUSG00000032014	Oaf	1.24839e-74	1	Downwards	0.65	0.86	0.67	0.13	0.11
ENSMUSG00000067925	Rtl8a	1.89307e-74	1	Downwards	0.61	0.43	0.14	0.07	0.08
ENSMUSG00000042750	Bex2	1.96878e-74	1	Downwards	1.62	1.24	0.39	0.6	0.59
ENSMUSG00000029234	Tmem165	2.36935e-74	1	Downwards	1.9	1.32	1.11	0.95	0.66
ENSMUSG00000031990	Jam3	5.00901e-74	1	Downwards	0.82	0.83	0.5	0.17	0.18
ENSMUSG00000029390	Tmed2	4.03456e-73	1	Downwards	4.7	3.99	3.12	2.88	2.55
ENSMUSG00000049932	H2ax	4.77538e-72	1	Downwards	4.29	3.52	3.41	2.63	2.13
ENSMUSG00000040681	Hmgn1	6.77726e-72	1	Downwards	12.9	10.64	10.19	10.02	10.14
ENSMUSG00000024835	Coro1b	3.22813e-71	1	Downwards	0.94	1.28	0.57	0.4	0.28
ENSMUSG00000019433	Gipc1	6.67454e-71	1	Downwards	1.79	1.56	1.25	1.16	0.55
ENSMUSG00000028249	Sdcbp	7.75338e-71	1	Downwards	1.73	1.21	1.01	0.93	0.6
ENSMUSG00000038721	Hoxb7	1.21514e-70	1	Downwards	0.33	0.17	0.02	0	0
ENSMUSG00000040204	Pclaf	7.52102e-70	1	Downwards	5.22	4.99	3.56	3.38	2.92
ENSMUSG00000058672	Tubb2a	1.29075e-69	1	Downwards	0.77	0.42	0.2	0.26	0.15
ENSMUSG00000056737	Capg	2.27427e-69	1	Downwards	0.5	0.53	0.57	0.2	0.05
ENSMUSG00000031532	Saraf	2.43202e-69	1	Downwards	1.11	1.16	0.73	0.47	0.37
ENSMUSG00000055148	Klf2	2.60192e-69	1	Downwards	2.65	1.29	0.4	0.44	0.37
ENSMUSG00000028195	Ccn1	4.36236e-69	1	Downwards	0.59	0.23	0.06	0.11	0.01
ENSMUSG00000034868	Myl12b	1.37253e-68	1	Downwards	1.47	1.18	0.78	0.55	0.57
ENSMUSG00000047867	Gimap6	2.09889e-68	1	Downwards	0.32	0.7	0.33	0.01	0
ENSMUSG00000024781	Lipa	4.02479e-68	1	Downwards	0.48	0.35	0.18	0.05	0.06
ENSMUSG00000038692	Hoxb4	5.14304e-68	1	Downwards	0.51	0.44	0.18	0.03	0.01
ENSMUSG00000032348	Gsta4	1.67579e-67	1	Downwards	2.32	3.1	2.65	1.2	0.95
ENSMUSG00000020044	Timp3	1.35204e-66	1	Downwards	0.67	0.73	0.21	0.92	0.14
ENSMUSG00000037347	Chst7	2.15593e-66	1	Downwards	0.45	0.29	0.04	0	0.01
ENSMUSG00000030782	Tgfb1i1	2.79125e-66	1	Downwards	0.71	0.2	0.03	0.39	0.08
ENSMUSG00000052384	Nrros	2.35455e-65	1	Downwards	0.56	0.59	0.91	0.28	0.09
ENSMUSG00000019970	Sgk1	4.65246e-65	1	Downwards	0.58	0.12	0.01	0.05	0.02
ENSMUSG00000020149	Rab1a	6.03605e-65	1	Downwards	2.17	1.58	1.32	1.22	0.91
ENSMUSG00000031820	Babam1	1.04516e-63	1	Downwards	1.38	1.49	0.91	0.57	0.56
ENSMUSG00000031239	Itm2a	1.99161e-63	1	Downwards	1.1	0.63	0.75	0.31	0.23
ENSMUSG00000028044	Cks1b	2.25192e-63	1	Downwards	5.99	5.9	5	4.44	3.66
ENSMUSG00000022464	Slc38a4	2.43511e-63	1	Downwards	0.78	0.44	0.26	0.31	0.2
ENSMUSG00000031633	Slc25a4	6.74252e-63	1	Downwards	11.52	12.07	8.93	8.61	7.92
ENSMUSG00000020612	Prkar1a	7.96753e-62	1	Downwards	2.52	2.28	1.61	1.26	1.21
ENSMUSG00000031591	Asah1	8.28935e-62	1	Downwards	0.68	0.63	0.33	0.22	0.11
ENSMUSG00000000058	Cav2	2.67094e-61	1	Downwards	0.27	0.16	0.02	0	0
ENSMUSG00000025935	Tram1	3.08428e-59	1	Downwards	1.68	1.57	1.19	0.96	0.56
ENSMUSG00000024232	Bambi	1.35518e-58	1	Downwards	0.85	1.02	0.49	0.18	0.17
ENSMUSG00000018672	Copz2	2.81927e-57	1	Downwards	0.45	0.33	0.06	0.06	0.03
ENSMUSG00000022090	Pdlim2	7.23221e-57	1	Downwards	0.38	0.23	0.13	0.08	0
ENSMUSG00000019173	Rab5c	1.74659e-56	1	Downwards	1.97	1.85	1.46	1.19	1.04
ENSMUSG00000029084	Cd38	3.44518e-56	1	Downwards	0.82	0.77	0.32	0.29	0.12
ENSMUSG00000027800	Tm4sf1	8.02157e-56	1	Downwards	0.28	0.06	0.01	0	0
ENSMUSG00000022610	Mapk12	8.21415e-56	1	Downwards	0.3	0.13	0.06	0.03	0.02
ENSMUSG00000006360	Crip1	4.85064e-55	1	Downwards	1.04	0.84	0.22	0.46	0.27
ENSMUSG00000028466	Creb3	1.173e-54	1	Downwards	0.52	0.12	0.1	0.05	0.08
ENSMUSG00000001418	Glmp	2.39013e-54	1	Downwards	0.86	0.82	0.38	0.31	0.21
ENSMUSG00000034595	Ppp1r18	4.40036e-54	1	Downwards	0.73	0.86	0.84	0.63	0.09
ENSMUSG00000044709	Gemin7	6.45399e-54	1	Downwards	1.73	1.54	1.12	0.83	0.74
ENSMUSG00000025950	Idh1	6.56284e-54	1	Downwards	0.54	0.37	0.27	0.17	0.08
ENSMUSG00000030541	Idh2	2.86757e-53	1	Downwards	1.97	1.64	1.92	1.24	0.71
ENSMUSG00000035212	Leprot	3.40173e-53	1	Downwards	1.03	0.8	0.41	0.38	0.23
ENSMUSG00000026021	Sumo1	4.91232e-53	1	Downwards	5.26	5.37	5.2	4.24	3.34
ENSMUSG00000026511	Srp9	1.25599e-52	1	Downwards	4.36	3.76	3.08	3	2.78
ENSMUSG00000029048	Rer1	1.59353e-51	1	Downwards	2.88	1.96	1.76	1.98	1.63
ENSMUSG00000019796	Lrp11	6.54489e-51	1	Downwards	0.46	0.77	0.14	0.03	0.04
ENSMUSG00000031422	Morf4l2	9.64963e-51	1	Downwards	3.96	3.64	3.35	2.87	2.33
ENSMUSG00000038543	BC028528	2.91682e-50	1	Downwards	0.5	0.26	0.05	0.05	0.01
ENSMUSG00000015733	Capza2	9.17778e-49	1	Downwards	3.11	2.72	2.86	2.36	1.65
ENSMUSG00000060802	B2m	1.5306e-48	1	Downwards	1.15	1.3	1.36	0.76	0.26
ENSMUSG00000010047	Hyal2	1.59157e-48	1	Downwards	0.7	0.45	0.39	0.18	0.13
ENSMUSG00000022769	Sdf2l1	1.80534e-48	1	Downwards	1.6	1.22	0.75	1.14	0.62
ENSMUSG00000029030	Tprg1l	2.34822e-48	1	Downwards	1.36	0.99	0.81	0.69	0.56
ENSMUSG00000025289	Prdx4	4.30091e-48	1	Downwards	2.35	2.4	1.98	1.74	1.25
ENSMUSG00000037822	Smim14	1.20667e-47	1	Downwards	0.41	0.16	0.02	0.2	0.04
ENSMUSG00000020873	Slc35b1	2.16935e-47	1	Downwards	1.32	1.32	0.55	0.77	0.44
ENSMUSG00000043008	Klhl6	9.84408e-47	1	Downwards	0.48	0.89	0.79	0.4	0.09
ENSMUSG00000028671	Gale	1.48422e-46	1	Downwards	0.63	0.5	0.34	0.31	0.15
ENSMUSG00000031776	Arl2bp	1.93066e-46	1	Downwards	1.19	1	0.69	0.52	0.45
ENSMUSG00000042745	Id1	3.23654e-46	1	Downwards	1.17	1.18	0.79	0.32	0.21
ENSMUSG00000020473	Aebp1	1.41715e-45	1	Downwards	0.27	0.09	0.03	0.03	0.03
ENSMUSG00000004631	Sgce	4.5107e-45	1	Downwards	0.4	0.3	0.17	0.14	0.05
ENSMUSG00000098098	Bvht	3.55989e-44	1	Downwards	0.33	0.04	0.01	0.01	0
ENSMUSG00000024277	Mapre2	1.26917e-43	1	Downwards	0.67	0.49	0.34	0.27	0.16
ENSMUSG00000020808	Pimreg	1.42173e-43	1	Downwards	0.94	0.71	0.63	0.43	0.21
ENSMUSG00000008035	Mid1ip1	1.65147e-43	1	Downwards	0.72	0.58	0.41	0.3	0.14
ENSMUSG00000023942	Slc29a1	7.81559e-43	1	Downwards	0.76	0.93	0.46	0.12	0.34
ENSMUSG00000023277	Twf2	1.01383e-42	1	Downwards	1.02	1.18	1.26	1.07	0.36
ENSMUSG00000025173	Wdr45b	2.55337e-42	1	Downwards	0.95	1.14	0.45	0.4	0.3
ENSMUSG00000037824	Tspan14	1.6105e-41	1	Downwards	0.67	0.41	0.78	0.38	0.16
ENSMUSG00000050910	Cdr2l	1.7042e-41	1	Downwards	0.3	0.03	0.04	0.02	0
ENSMUSG00000026223	Itm2c	1.98001e-41	1	Downwards	0.59	0.42	0.2	0.16	0.09
ENSMUSG00000001891	Ugp2	1.37114e-40	1	Downwards	0.8	0.95	0.49	0.38	0.21
ENSMUSG00000033916	Chmp2a	1.50923e-40	1	Downwards	1.74	1.56	1.21	1.14	0.83
ENSMUSG00000007039	Ddah2	3.04362e-40	1	Downwards	2.69	2.22	1.32	2.84	1.6
ENSMUSG00000029038	Ssu72	3.10317e-40	1	Downwards	3.22	2.94	2.32	2.26	1.93
ENSMUSG00000025027	Xpnpep1	4.98636e-40	1	Downwards	1.54	1.19	0.85	1.24	0.71
ENSMUSG00000078578	Ube2d3	5.55182e-40	1	Downwards	6.56	5.88	5.7	5.48	4.3
ENSMUSG00000034659	Tmem109	6.67544e-40	1	Downwards	0.58	0.63	0.26	0.18	0.17
ENSMUSG00000053012	Krcc1	1.24966e-39	1	Downwards	0.86	0.61	0.56	0.44	0.29
ENSMUSG00000019054	Fis1	1.73458e-39	1	Downwards	2.33	2.3	1.74	1.52	1.27
ENSMUSG00000025351	Cd63	2.23112e-39	1	Downwards	2.42	2.77	2.06	1.63	1.1
ENSMUSG00000039323	Igfbp2	2.41035e-39	1	Downwards	0.33	0.01	0.05	0.01	0.01
ENSMUSG00000028643	Svbp	2.43992e-39	1	Downwards	1.7	1.64	0.84	0.88	0.89
ENSMUSG00000053219	Raet1e	2.85324e-39	1	Downwards	0.25	0.05	0	0	0
ENSMUSG00000032359	Ctsh	4.1794e-39	1	Downwards	0.38	0.16	0.07	0.04	0.04
ENSMUSG00000008384	Sertad1	4.64104e-39	1	Downwards	0.56	0.38	0.25	0.22	0.09
ENSMUSG00000042541	Sem1	5.53758e-39	1	Downwards	6.14	5.68	5.63	5.29	4.08
ENSMUSG00000032320	Rcn2	9.33988e-39	1	Downwards	0.86	0.69	0.7	0.33	0.2
ENSMUSG00000051043	Gprc5c	2.04017e-38	1	Downwards	0.18	0.19	0.03	0.01	0.01
ENSMUSG00000018965	Ywhah	1.05114e-37	1	Downwards	5.64	4.94	4.1	5.54	3.82
ENSMUSG00000030352	Tspan9	1.08524e-37	1	Downwards	0.39	0.09	0.09	0.08	0.03
ENSMUSG00000028757	Ddost	1.54558e-37	1	Downwards	2.43	2	1.46	1.53	1.5
ENSMUSG00000025511	Tspan4	5.3134e-37	1	Downwards	1.47	1.74	1.81	1.09	0.63
ENSMUSG00000020377	Ltc4s	5.88445e-37	1	Downwards	0.26	0.64	0.36	0.02	0.01
ENSMUSG00000026470	Stx6	6.78966e-37	1	Downwards	0.63	0.45	0.28	0.26	0.12
ENSMUSG00000002458	Rgs19	1.46368e-36	1	Downwards	0.77	0.87	0.86	0.37	0.24
ENSMUSG00000075702	Selenom	1.90809e-36	1	Downwards	0.59	0.53	0.41	0.17	0.1
ENSMUSG00000020027	Socs2	3.27669e-36	1	Downwards	0.27	0.09	0.03	0.06	0.04
ENSMUSG00000022037	Clu	6.76626e-36	1	Downwards	0.73	0.92	0.68	0.9	0.11
ENSMUSG00000020427	Igfbp3	1.51429e-35	1	Downwards	0.65	0.11	0	0.01	0
ENSMUSG00000059182	Skap2	1.51887e-35	1	Downwards	0.6	0.77	0.94	0.49	0.25
ENSMUSG00000022091	Sorbs3	2.26139e-35	1	Downwards	0.27	0.25	0.1	0	0
ENSMUSG00000028937	Acot7	8.52797e-35	1	Downwards	0.69	0.76	0.44	0.35	0.17
ENSMUSG00000060591	Ifitm2	9.37588e-35	1	Downwards	4.7	5.38	5.79	4.52	3.41
ENSMUSG00000006390	Elovl1	1.32054e-34	1	Downwards	1.21	1.24	1.34	1.01	0.42
ENSMUSG00000021928	Ebpl	1.37824e-34	1	Downwards	0.75	0.76	0.58	0.33	0.23
ENSMUSG00000070858	Nicol1	2.2106e-34	1	Downwards	0.28	0.16	0.11	0.02	0.03
ENSMUSG00000026254	Eif4e2	4.25864e-34	1	Downwards	2.9	2.38	2.1	1.57	1.86
ENSMUSG00000022528	Hes1	6.87285e-34	1	Downwards	0.57	0.49	0.17	0.07	0.05
ENSMUSG00000031812	Map1lc3b	8.73364e-34	1	Downwards	2.61	2.68	1.69	1.66	1.53
ENSMUSG00000003062	Stard3nl	2.23145e-33	1	Downwards	0.89	0.95	0.59	0.28	0.3
ENSMUSG00000020009	Ifngr1	2.76919e-33	1	Downwards	0.36	0.35	0.69	0.14	0.11
ENSMUSG00000022587	Ly6e	2.83086e-33	1	Downwards	0.03	0.01	0.21	0.14	0.06
ENSMUSG00000066150	Slc31a1	3.59607e-33	1	Downwards	0.72	0.41	0.34	0.29	0.21
ENSMUSG00000031387	Renbp	3.85689e-33	1	Downwards	0.44	0.17	0.17	0.13	0.08
ENSMUSG00000000690	Hoxb6	8.04521e-33	1	Downwards	0.25	0.27	0.02	0.01	0.01
ENSMUSG00000002778	Kdelr1	1.40516e-32	1	Downwards	1.19	1.1	0.76	0.61	0.57
ENSMUSG00000051579	Tceal8	1.57766e-32	1	Downwards	3.17	2.6	2.02	2.77	1.89
ENSMUSG00000022898	Vps26c	1.64004e-32	1	Downwards	0.52	0.38	0.3	0.15	0.13
ENSMUSG00000067377	Tspan6	1.71531e-32	1	Downwards	1.25	0.93	0.85	0.71	0.51
ENSMUSG00000047459	Dynlrb1	3.00525e-32	1	Downwards	2.98	2.99	2.56	2.43	1.75
ENSMUSG00000032440	Tgfbr2	2.98278e-31	1	Downwards	0.28	0.12	0.08	0	0.01
ENSMUSG00000041261	Car8	3.11097e-31	1	Downwards	0.3	0.34	0.48	0.05	0.04
ENSMUSG00000019998	Stx7	5.42937e-31	1	Downwards	0.93	0.54	0.49	0.55	0.3
ENSMUSG00000079426	Arpc4	6.85329e-31	1	Downwards	2.69	2.93	2.36	2.37	1.3
ENSMUSG00000020736	Nt5c	9.29214e-31	1	Downwards	1.31	1.79	0.96	1.06	0.63
ENSMUSG00000049521	Cdc42ep1	1.8261e-30	1	Downwards	0.43	0.36	0.19	0.14	0.06
ENSMUSG00000063838	Cdc42ep5	2.18317e-30	1	Downwards	1	0.85	0.43	1.19	0.55
ENSMUSG00000022941	Ripply3	2.18317e-30	1	Downwards	0.2	0.13	0.03	0	0
ENSMUSG00000031447	Lamp1	3.27539e-30	1	Downwards	3.18	2.21	2.26	2.26	2.34
ENSMUSG00000073889	Il11ra1	3.64492e-30	1	Downwards	0.77	1.28	1.16	0.88	0.32
ENSMUSG00000025232	Hexa	4.21696e-30	1	Downwards	0.96	0.78	0.87	0.91	0.39
ENSMUSG00000055493	Epm2a	4.92583e-30	1	Downwards	0.02	0.04	0	0	0
ENSMUSG00000053253	Ndfip2	5.8764e-30	1	Downwards	0.81	0.6	0.41	0.43	0.28
ENSMUSG00000042043	Tbca	6.75606e-30	1	Downwards	3.73	2.76	3.08	2.42	2.37
ENSMUSG00000073982	Rhog	7.03461e-30	1	Downwards	0.7	0.63	0.64	0.29	0.24
ENSMUSG00000049130	C5ar1	8.80678e-30	1	Downwards	0.07	0.15	0.17	0	0
ENSMUSG00000020585	Laptm4a	8.98056e-30	1	Downwards	2.05	1.31	1.01	1.2	1.07
ENSMUSG00000006519	Cyba	1.05408e-29	1	Downwards	2.63	2.34	1.47	2.47	1.46
ENSMUSG00000037405	Icam1	1.27372e-29	1	Downwards	0.22	0.1	0.11	0	0.01
ENSMUSG00000031819	Emc8	1.49357e-29	1	Downwards	2.3	2.21	1.68	1.32	1.38
ENSMUSG00000019579	Mydgf	2.43271e-29	1	Downwards	2.52	2.41	2.21	1.97	1.46
ENSMUSG00000042770	Hebp1	3.33382e-29	1	Downwards	0.45	0.22	0.13	0.09	0.29
ENSMUSG00000030750	Nsmce1	2.43623e-28	1	Downwards	1.54	1.54	1.3	0.75	0.86
ENSMUSG00000021998	Lcp1	2.45433e-28	1	Downwards	0.21	0.19	0.31	0.03	0.01
ENSMUSG00000005514	Por	2.51735e-28	1	Downwards	0.53	0.51	0.43	0.33	0.13
ENSMUSG00000030339	Ltbr	3.26426e-28	1	Downwards	0.33	0.28	0.16	0.06	0.04
ENSMUSG00000031402	Mpp1	7.9372e-28	1	Downwards	0.35	0.26	0.16	0.14	0.07
ENSMUSG00000031839	Hsbp1	9.52601e-28	1	Downwards	2.1	2.55	1.68	1.62	1.14
ENSMUSG00000026029	Casp8	1.18301e-27	1	Downwards	0.5	0.37	0.56	0.28	0.1
ENSMUSG00000040722	Scamp5	1.28974e-27	1	Downwards	0.24	0.24	0.16	0.08	0.02
ENSMUSG00000044707	Ccnjl	1.69886e-27	1	Downwards	0.29	0.07	0.11	0.1	0.04
ENSMUSG00000027195	Hsd17b12	2.08088e-27	1	Downwards	1.18	0.8	1.1	0.65	0.48
ENSMUSG00000034620	Rxylt1	2.73001e-27	1	Downwards	0.74	0.75	0.8	0.44	0.28
ENSMUSG00000073481	Mtarc2	1.35082e-26	1	Downwards	1.19	1.02	0.85	0.55	0.52
ENSMUSG00000001576	Ergic1	2.31335e-26	1	Downwards	0.73	0.65	0.46	0.25	0.23
ENSMUSG00000020440	Arf5	3.60281e-26	1	Downwards	4.2	3.78	2.5	3.34	3.7
ENSMUSG00000029528	Pxn	3.69237e-26	1	Downwards	0.46	0.38	0.46	0.15	0.08
ENSMUSG00000050708	Ftl1	7.59172e-26	1	Downwards	33.6	41.47	27.41	35.06	34.18
ENSMUSG00000030120	Mlf2	8.80296e-26	1	Downwards	2.72	2.84	2.12	1.96	1.54
ENSMUSG00000019923	Zwint	1.17432e-25	1	Downwards	2.73	2.41	1.79	1.94	1.66
ENSMUSG00000042228	Lyn	1.84335e-25	1	Downwards	0.68	0.73	0.56	0.93	0.39
ENSMUSG00000033940	Brk1	3.99137e-25	1	Downwards	2.98	2.82	2.84	2.32	1.93
ENSMUSG00000025724	Sec11a	4.98948e-25	1	Downwards	2.44	1.7	1.96	1.63	1.34
ENSMUSG00000070462	Tlnrd1	6.84527e-25	1	Downwards	0.81	0.64	0.42	0.33	0.25
ENSMUSG00000020849	Ywhae	8.62563e-25	1	Downwards	9.64	8.08	7.89	7.41	7.18
ENSMUSG00000024909	Efemp2	1.08693e-24	1	Downwards	0.35	0.32	0.08	0.1	0.05
ENSMUSG00000041801	Phlda3	1.3603e-24	1	Downwards	0.41	0.26	0.16	0.05	0.14
ENSMUSG00000030206	Gsg1	1.92449e-24	1	Downwards	0.1	0.02	0.01	0	0.01
ENSMUSG00000050394	Armcx6	1.96402e-24	1	Downwards	0.15	0.23	0.04	0.02	0.02
ENSMUSG00000050628	Ubald2	2.21894e-24	1	Downwards	2.14	1.9	1.55	1.76	1.18
ENSMUSG00000069808	Tlcd3a	2.7249e-24	1	Downwards	0.2	0.11	0.02	0.02	0.01
ENSMUSG00000032667	Pon2	3.32037e-24	1	Downwards	0.87	0.82	0.53	0.44	0.38
ENSMUSG00000045636	Mtus1	4.21879e-24	1	Downwards	0.25	0.1	0.11	0.03	0.01
ENSMUSG00000023832	Acat2	4.87228e-24	1	Downwards	0.76	1.12	0.51	0.25	0.34
ENSMUSG00000023021	Cers5	5.2751e-24	1	Downwards	0.73	0.89	0.52	0.42	0.21
ENSMUSG00000004849	Ap1s1	5.54673e-24	1	Downwards	1.59	1.87	1.32	1.3	0.84
ENSMUSG00000024664	Fads3	6.00217e-24	1	Downwards	0.26	0.12	0	0.05	0.03
ENSMUSG00000001687	Ubl3	1.09668e-23	1	Downwards	0.46	0.42	0.26	0.14	0.11
ENSMUSG00000050148	Ubqln2	2.06664e-23	1	Downwards	0.79	0.51	0.4	0.26	0.26
ENSMUSG00000034744	Nagk	2.69942e-23	1	Downwards	0.25	0.15	0.07	0.05	0.01
ENSMUSG00000039886	Tmem120a	3.59136e-23	1	Downwards	0.35	0.37	0.15	0.06	0.07
ENSMUSG00000022681	Ntan1	4.82707e-23	1	Downwards	1.07	0.85	0.76	0.52	0.39
ENSMUSG00000019942	Cdk1	5.40639e-23	1	Downwards	4.32	3.07	3.38	3.03	2.24
ENSMUSG00000023074	Mospd1	1.32589e-22	1	Downwards	0.52	0.34	0.22	0.21	0.16
ENSMUSG00000070394	Tmem256	2.09462e-22	1	Downwards	2.09	2.16	1.65	1.56	1.32
ENSMUSG00000015305	Sash1	2.46747e-22	1	Downwards	0.27	0.17	0.09	0.04	0.02
ENSMUSG00000002944	Cd36	9.07649e-22	1	Downwards	0.16	0.01	0.01	0	0
ENSMUSG00000037465	Klf10	1.21628e-21	1	Downwards	0.41	0.42	0.14	0.08	0.06
ENSMUSG00000044627	Swi5	2.25787e-21	1	Downwards	5.26	5.11	4.24	4.38	4.27
ENSMUSG00000031304	Il2rg	2.34121e-21	1	Downwards	0.25	0.34	0.18	0.06	0.02
ENSMUSG00000017677	Wsb1	3.0591e-21	1	Downwards	0.75	0.7	0.44	0.32	0.21
ENSMUSG00000029684	Wasl	3.8358e-21	1	Downwards	0.53	0.51	0.29	0.21	0.19
ENSMUSG00000028618	Tmem59	4.63053e-21	1	Downwards	1.84	1.91	1.85	1.5	0.93
ENSMUSG00000031149	Praf2	6.83461e-21	1	Downwards	0.35	0.22	0.11	0.13	0.06
ENSMUSG00000038775	Vill	6.84008e-21	1	Downwards	0.43	0.48	0.31	0.21	0.07
ENSMUSG00000021054	Sgpp1	8.71684e-21	1	Downwards	0.19	0.09	0.1	0	0
ENSMUSG00000031490	Eif4ebp1	1.14009e-20	1	Downwards	5.27	5.73	3.62	3.63	3.97
ENSMUSG00000055839	Elob	1.16494e-20	1	Downwards	6.09	6.34	5.08	4.76	4.64
ENSMUSG00000035171	1110059E24Rik	1.46504e-20	1	Downwards	0.93	0.86	0.78	0.41	0.35
ENSMUSG00000071001	Hrct1	2.32568e-20	1	Downwards	0.13	0.15	0	0	0
ENSMUSG00000015247	Nipsnap3b	2.75274e-20	1	Downwards	1.07	0.81	0.72	0.74	0.5
ENSMUSG00000030591	Psmd8	2.77667e-20	1	Downwards	3.87	3.74	3.27	3.48	2.61
ENSMUSG00000058806	Col13a1	5.46461e-20	1	Downwards	0.13	0.13	0.03	0	0
ENSMUSG00000035199	Arl6ip5	8.92229e-20	1	Downwards	0.95	0.92	0.88	0.6	0.44
ENSMUSG00000022220	Adcy4	1.10656e-19	1	Downwards	0.2	0.16	0.02	0	0
ENSMUSG00000030538	Cib1	1.59364e-19	1	Downwards	1.46	1.16	1.11	1.18	0.65
ENSMUSG00000039157	Eeig1	1.6044e-19	1	Downwards	0.14	0.02	0.02	0	0
ENSMUSG00000034164	Emid1	1.6458e-19	1	Downwards	0.3	0.28	0.16	0.08	0.04
ENSMUSG00000000958	Slc7a7	2.52433e-19	1	Downwards	0.16	0.03	0.03	0	0
ENSMUSG00000024150	Mcfd2	2.69707e-19	1	Downwards	0.7	0.42	0.32	0.29	0.22
ENSMUSG00000019370	Calm3	3.05661e-19	1	Downwards	3.39	3	2.39	2.69	2.16
ENSMUSG00000079037	Prnp	3.45126e-19	1	Downwards	0.23	0.1	0.04	0.01	0.01
ENSMUSG00000027642	Rpn2	4.09416e-19	1	Downwards	2.37	1.83	1.8	1.64	1.4
ENSMUSG00000015652	Steap1	8.44469e-19	1	Downwards	0.16	0.18	0.02	0.01	0
ENSMUSG00000031246	Sh3bgrl	1.34156e-18	1	Downwards	0.7	0.72	0.48	0.42	0.25
ENSMUSG00000030022	Adamts9	1.89118e-18	1	Downwards	0.1	0.06	0.01	0	0
ENSMUSG00000034127	Tspan8	2.12284e-18	1	Downwards	0.36	0.2	0.29	0.09	0.08
ENSMUSG00000053560	Ier2	2.63022e-18	1	Downwards	1.79	1.9	1.67	1.94	0.8
ENSMUSG00000041992	Rapgef5	2.6802e-18	1	Downwards	0.33	0.28	0.16	0.08	0.05
ENSMUSG00000028334	Nans	3.4403e-18	1	Downwards	1.75	1.63	1.05	1.18	1.07
ENSMUSG00000055737	Ghr	3.83415e-18	1	Downwards	0.18	0.08	0.03	0.03	0.02
ENSMUSG00000035184	Fam124a	3.85979e-18	1	Downwards	0.07	0.01	0	0	0
ENSMUSG00000016024	Lbp	4.60468e-18	1	Downwards	0.06	0	0.01	0	0
ENSMUSG00000001025	S100a6	5.27994e-18	1	Downwards	0.74	0.56	0.23	0.32	0.03
ENSMUSG00000003355	Fkbp11	5.35793e-18	1	Downwards	0.74	0.87	0.81	0.37	0.45
ENSMUSG00000001552	Jup	6.07373e-18	1	Downwards	0.54	0.35	0.38	0.38	0.11
ENSMUSG00000026395	Ptprc	8.50594e-18	1	Downwards	0	0	0.06	0.03	0
ENSMUSG00000029632	Ndufa4	9.82153e-18	1	Downwards	8.55	7.36	6.95	6.98	6.89
ENSMUSG00000021814	Anxa7	2.6796e-17	1	Downwards	1.16	1.16	0.88	0.91	0.49
ENSMUSG00000027408	Cpxm1	2.83803e-17	1	Downwards	0.18	0.2	0.01	0.03	0.04
ENSMUSG00000009563	Tor2a	5.61491e-17	1	Downwards	0.62	0.66	0.53	0.34	0.17
ENSMUSG00000007656	Arpp19	6.26699e-17	1	Downwards	3.1	3.29	2.99	2.31	2.17
ENSMUSG00000022024	Sugt1	8.37692e-17	1	Downwards	2.3	2.1	1.87	1.44	1.54
ENSMUSG00000028597	Gpx7	8.97502e-17	1	Downwards	0.26	0.19	0.07	0.05	0.03
ENSMUSG00000024425	Ndfip1	9.08304e-17	1	Downwards	0.48	0.37	0.21	0.22	0.12
ENSMUSG00000031628	Casp3	1.22987e-16	1	Downwards	0.86	0.82	0.66	0.55	0.37
ENSMUSG00000078974	Sec61g	1.24183e-16	1	Downwards	7.07	6.33	4.99	5.58	6.64
ENSMUSG00000030697	Ppp4c	1.2904e-16	1	Downwards	2.12	2.35	2.1	1.76	1.09
ENSMUSG00000066684	Pilrb1	1.9218e-16	1	Downwards	0	0.06	0.08	0.02	0
ENSMUSG00000107002	Ncbp2as2	2.01924e-16	1	Downwards	2.44	2.9	2	2.02	1.86
ENSMUSG00000020260	Pofut2	2.5965e-16	1	Downwards	0.74	0.57	0.41	0.33	0.26
ENSMUSG00000008348	Ubc	2.69379e-16	1	Downwards	5.66	4.17	4.89	4.5	3.45
ENSMUSG00000019842	Traf3ip2	2.97197e-16	1	Downwards	0.14	0.17	0.02	0	0
ENSMUSG00000021760	Gpx8	4.00404e-16	1	Downwards	0.35	0.28	0.22	0.24	0.08
ENSMUSG00000071866	Ppia	7.13806e-16	1	Downwards	58.82	60.28	57.28	55.71	51.47
ENSMUSG00000074781	Ube2n	8.34344e-16	1	Downwards	4.43	4.2	3.71	3.52	2.89
ENSMUSG00000024959	Bad	1.12978e-15	1	Downwards	0.77	0.71	0.61	0.5	0.31
ENSMUSG00000039530		1.19708e-15	1	Downwards	0.86	0.86	0.99	0.62	0.4
ENSMUSG00000042258	Isl1	1.20645e-15	1	Downwards	0.12	0	0.01	0	0
ENSMUSG00000016534	Lamp2	1.28284e-15	1	Downwards	0.61	0.45	0.4	0.27	0.23
ENSMUSG00000022452	Smdt1	1.45158e-15	1	Downwards	4.24	4.35	3.88	3.77	3.13
ENSMUSG00000023367	Tmem176a	1.45673e-15	1	Downwards	0.37	0.44	0.33	0.08	0.04
ENSMUSG00000032123	Dpagt1	1.69021e-15	1	Downwards	0.52	0.42	0.4	0.21	0.15
ENSMUSG00000020321	Mdh1	2.34462e-15	1	Downwards	3.19	2.31	2.65	2.47	1.98
ENSMUSG00000036256	Igfbp7	3.00399e-15	1	Downwards	0.15	0.03	0	0	0
ENSMUSG00000069255	Dusp22	3.35343e-15	1	Downwards	0.15	0.09	0.02	0.01	0
ENSMUSG00000074743	Thbd	3.39214e-15	1	Downwards	0.12	0.03	0.04	0.03	0
ENSMUSG00000062995	Ica1	3.62037e-15	1	Downwards	0.28	0.43	0.29	0.17	0.06
ENSMUSG00000062683	Atp5mc2	5.05374e-15	1	Downwards	9.24	8.75	8.27	8.59	7.48
ENSMUSG00000034765	Dusp5	6.12894e-15	1	Downwards	0.13	0.1	0.09	0.04	0.01
ENSMUSG00000043298	Smco3	6.82956e-15	1	Downwards	0.05	0	0	0	0
ENSMUSG00000043998	Mgat2	7.35673e-15	1	Downwards	1.26	1.19	1.14	0.96	0.6
ENSMUSG00000002699	Lcp2	9.72322e-15	1	Downwards	0.17	0.32	0.26	0.15	0.02
ENSMUSG00000015932	Dstn	1.15797e-14	1	Downwards	2.92	2	1.77	2.51	1.96
ENSMUSG00000025151	Maged1	1.18273e-14	1	Downwards	1.76	0.7	0.43	1.56	1.44
ENSMUSG00000018442	Derl2	1.42929e-14	1	Downwards	0.76	0.94	0.49	0.39	0.29
ENSMUSG00000019647	Sema6a	1.76465e-14	1	Downwards	0.21	0.17	0.01	0.01	0.07
ENSMUSG00000015143	Actn1	1.81734e-14	1	Downwards	0.75	0.39	0.53	0.52	0.27
ENSMUSG00000027412	Lpin3	1.89693e-14	1	Downwards	0.08	0.02	0.01	0	0
ENSMUSG00000084786	Ubl5	1.91236e-14	1	Downwards	2.59	2.58	1.97	1.83	1.8
ENSMUSG00000030560	Ctsc	1.99143e-14	1	Downwards	0.44	0.39	0.41	0.27	0.2
ENSMUSG00000035953	Pip4p1	2.43719e-14	1	Downwards	0.49	0.27	0.23	0.21	0.21
ENSMUSG00000075701	Selenos	2.45282e-14	1	Downwards	1.56	1.14	0.89	1.02	0.89
ENSMUSG00000002732	Fkbp7	2.70174e-14	1	Downwards	0.22	0.18	0.11	0.02	0
ENSMUSG00000024758	Rtn3	2.96878e-14	1	Downwards	1.77	1.8	1.73	1.44	1.21
ENSMUSG00000021807	Rtraf	3.31821e-14	1	Downwards	5.24	5.08	4.81	3.68	4.34
ENSMUSG00000044768	Macir	3.84874e-14	1	Downwards	0.39	0.4	0.16	0.06	0.15
ENSMUSG00000048120	Entpd1	4.01317e-14	1	Downwards	0.09	0.01	0.03	0	0
ENSMUSG00000051234	Rnf7	4.86359e-14	1	Downwards	3.75	3.81	3.23	2.84	2.72
ENSMUSG00000020646	Mboat2	5.14047e-14	1	Downwards	0.21	0.22	0.03	0.04	0.02
ENSMUSG00000020803	Txndc17	5.63783e-14	1	Downwards	3.94	3.24	3.17	2.96	3.02
ENSMUSG00000029664	Tfpi2	5.92672e-14	1	Downwards	0.13	0.06	0.03	0.01	0
ENSMUSG00000050234	Gja4	6.57531e-14	1	Downwards	0.31	0.83	0.18	0.25	0.05
ENSMUSG00000090000	Ier3ip1	6.82392e-14	1	Downwards	1.7	2.26	1.3	1.42	0.96
ENSMUSG00000030704	Rab6a	6.82793e-14	1	Downwards	1.16	0.99	0.77	0.7	0.58
ENSMUSG00000038936	Sccpdh	7.04323e-14	1	Downwards	0.4	0.27	0.18	0.13	0.11
ENSMUSG00000056629	Fkbp2	7.60476e-14	1	Downwards	1.58	1.45	1.06	1.3	0.85
ENSMUSG00000019055	Plod1	1.18744e-13	1	Downwards	0.34	0.34	0.18	0.11	0.08
ENSMUSG00000020577	Tspan13	1.19216e-13	1	Downwards	0.35	0.43	0.4	0.34	0.16
ENSMUSG00000051695	Pcbp1	1.3487e-13	1	Downwards	6.91	6.71	6.05	5.74	5.49
ENSMUSG00000025491	Ifitm1	1.98974e-13	1	Downwards	0.29	0.12	0.6	0.36	0.08
ENSMUSG00000046949	Nqo2	2.02804e-13	1	Downwards	0.4	0.29	0.22	0.19	0.15
ENSMUSG00000022757	Tfg	2.35829e-13	1	Downwards	1.31	1	1.13	0.88	0.76
ENSMUSG00000016382	Pls3	2.42303e-13	1	Downwards	0.44	0.12	0.08	0.07	0.26
ENSMUSG00000052698	Tln2	2.56411e-13	1	Downwards	0.19	0.11	0.01	0.02	0.02
ENSMUSG00000020397	Med7	3.32759e-13	1	Downwards	0.66	0.55	0.41	0.3	0.28
ENSMUSG00000041126	H2az2	3.43456e-13	1	Downwards	2	1.76	1.69	1.95	1.34
ENSMUSG00000020641	Rsad2	4.93358e-13	1	Downwards	0.08	0	0	0	0
ENSMUSG00000041571	Selenow	5.67435e-13	1	Downwards	3.79	3.3	2.69	3.81	3.42
ENSMUSG00000040289	Hey1	6.10536e-13	1	Downwards	0.11	0.09	0.06	0.01	0.02
ENSMUSG00000026277	Stk25	7.45734e-13	1	Downwards	1.03	0.83	0.38	0.56	0.55
ENSMUSG00000014959	Gorasp2	7.60264e-13	1	Downwards	0.98	0.77	0.79	0.73	0.53
ENSMUSG00000001270	Ckb	7.64777e-13	1	Downwards	0.32	0.16	0.27	0.51	0.1
ENSMUSG00000028800	Hdac1	9.09283e-13	1	Downwards	1.96	1.58	1.3	1.22	1.32
ENSMUSG00000026956	Uap1l1	1.21948e-12	1	Downwards	0.18	0.13	0.06	0.07	0.03
ENSMUSG00000045503	Sys1	1.27511e-12	1	Downwards	1.54	1.74	1.14	1	0.99
ENSMUSG00000038372	Gmds	1.82396e-12	1	Downwards	0.51	0.51	0.59	0.42	0.21
ENSMUSG00000022205	Sub1	1.83874e-12	1	Downwards	10.12	12.16	9.76	10.55	8.21
ENSMUSG00000026603	Smyd2	1.86705e-12	1	Downwards	0.84	0.72	0.74	0.47	0.41
ENSMUSG00000017837	Nkiras2	1.87571e-12	1	Downwards	0.55	0.34	0.29	0.2	0.21
ENSMUSG00000027716	Trpc3	2.07408e-12	1	Downwards	0.07	0.02	0	0	0
ENSMUSG00000032198	Dock6	2.18022e-12	1	Downwards	0.21	0.18	0.1	0.03	0.03
ENSMUSG00000013622	Atraid	2.36199e-12	1	Downwards	0.73	0.31	0.44	0.39	0.3
ENSMUSG00000036835	Psenen	2.7108e-12	1	Downwards	1.56	1.66	1.53	1.57	0.91
ENSMUSG00000028879	Stx12	2.77418e-12	1	Downwards	0.82	0.66	0.45	0.47	0.33
ENSMUSG00000014599	Csf1	3.10314e-12	1	Downwards	0.05	0.21	0.04	0	0
ENSMUSG00000022206	Npr3	3.27512e-12	1	Downwards	0.13	0.02	0	0	0
ENSMUSG00000061535	C1qtnf7	3.4752e-12	1	Downwards	0.06	0.03	0	0	0
ENSMUSG00000041124	Msantd4	4.08355e-12	1	Downwards	0.37	0.22	0.2	0.07	0.14
ENSMUSG00000041697	Cox6a1	4.2613e-12	1	Downwards	4.58	4.3	3.77	4.77	3.23
ENSMUSG00000019528	Gyg1	4.28438e-12	1	Downwards	1.16	1.46	1.06	0.86	0.65
ENSMUSG00000002015	Bcap31	4.34079e-12	1	Downwards	1.91	2.07	2.03	2.01	1.33
ENSMUSG00000028057	Rit1	4.63081e-12	1	Downwards	0.54	0.29	0.23	0.41	0.25
ENSMUSG00000044600	Smim7	4.98444e-12	1	Downwards	1.32	1.3	0.91	0.86	0.75
ENSMUSG00000002059	Rab34	5.14081e-12	1	Downwards	0.31	0.4	0.26	0.04	0.12
ENSMUSG00000003581	Rnf215	6.54423e-12	1	Downwards	0.23	0.25	0.06	0.07	0.04
ENSMUSG00000070287	Slc35g2	7.17328e-12	1	Downwards	0.1	0	0.01	0	0
ENSMUSG00000023004	Tuba1b	7.20144e-12	1	Downwards	11.84	14.44	11.17	11.57	8.55
ENSMUSG00000024875	Yif1a	7.82868e-12	1	Downwards	0.77	0.81	0.6	0.66	0.4
ENSMUSG00000019947	Arid5b	7.8598e-12	1	Downwards	0.09	0.07	0.01	0.02	0
ENSMUSG00000003873	Bax	8.88431e-12	1	Downwards	3.57	3.91	3.17	2.59	3.11
ENSMUSG00000030298	Sec13	9.51475e-12	1	Downwards	1.63	1.39	1.18	1.12	0.96
ENSMUSG00000030104	Edem1	9.78748e-12	1	Downwards	0.51	0.36	0.13	0.26	0.12
ENSMUSG00000013160	Atp6v0d1	9.80226e-12	1	Downwards	1.12	1.22	0.79	0.81	0.55
ENSMUSG00000031538	Plat	1.1043e-11	1	Downwards	0.02	0.01	0	0.01	0
ENSMUSG00000027953	Slc50a1	1.12939e-11	1	Downwards	0.54	0.66	0.51	0.27	0.17
ENSMUSG00000014177	Tvp23b	1.35552e-11	1	Downwards	0.73	0.62	0.42	0.26	0.36
ENSMUSG00000028494	Plin2	1.39531e-11	1	Downwards	1.3	1.36	1.19	0.57	1.14
ENSMUSG00000017740	Slc12a5	1.46632e-11	1	Downwards	0.04	0	0	0	0
ENSMUSG00000041889	Shisa4	1.52211e-11	1	Downwards	0.12	0.04	0.01	0	0
ENSMUSG00000023791	Pigx	1.89404e-11	1	Downwards	0.5	0.66	0.72	0.41	0.22
ENSMUSG00000030058	Copg1	2.03703e-11	1	Downwards	0.72	0.49	0.41	0.44	0.34
ENSMUSG00000028837	Psmb2	2.52051e-11	1	Downwards	5.82	4.92	5.04	5.14	4.52
ENSMUSG00000025085	Ablim1	2.65885e-11	1	Downwards	0.13	0.07	0.02	0	0.01
ENSMUSG00000046916	Myct1	2.80886e-11	1	Downwards	0.26	0.18	0.12	0.17	0.04
ENSMUSG00000028822	Tmem50a	3.5222e-11	1	Downwards	1.33	1.46	1.21	1.05	0.77
ENSMUSG00000051355	Commd1	3.54142e-11	1	Downwards	2.38	2.37	1.78	1.87	1.66
ENSMUSG00000073468	Sft2d1	3.65612e-11	1	Downwards	0.46	0.3	0.23	0.24	0.17
ENSMUSG00000036672	Cenpt	4.96608e-11	1	Downwards	0.45	0.34	0.27	0.25	0.15
ENSMUSG00000036398	Ppp1r11	5.37953e-11	1	Downwards	1.74	1.67	1.38	1.45	0.96
ENSMUSG00000004070	Hmox2	5.79737e-11	1	Downwards	1.24	1.38	1.02	1.01	0.63
ENSMUSG00000066026	Dhrs3	5.94869e-11	1	Downwards	0.23	0.18	0.06	0.28	0.06
ENSMUSG00000031024	Dennd2b	6.21121e-11	1	Downwards	0.33	0.19	0.11	0.15	0.09
ENSMUSG00000063060	Sox7	6.66319e-11	1	Downwards	0.14	0.12	0	0	0
ENSMUSG00000032679	Cd59a	6.9986e-11	1	Downwards	0.95	0.66	0.57	0.77	0.59
ENSMUSG00000057123	Gja5	7.75195e-11	1	Downwards	0.04	0	0	0	0
ENSMUSG00000025135	Anapc11	1.28578e-10	1	Downwards	2.14	2.11	1.45	1.79	1.37
ENSMUSG00000025402	Nab2	1.88343e-10	1	Downwards	0.12	0.06	0.02	0.01	0
ENSMUSG00000037960	Card19	1.97272e-10	1	Downwards	0.1	0.14	0.27	0.39	0.11
ENSMUSG00000040006	Ginm1	2.11279e-10	1	Downwards	0.43	0.26	0.28	0.19	0.16
ENSMUSG00000036934	4921524J17Rik	2.28153e-10	1	Downwards	0.97	0.76	0.77	0.47	0.47
ENSMUSG00000020267	Hint1	2.34405e-10	1	Downwards	10.13	11.53	10.22	8.59	8.55
ENSMUSG00000018736	Ndel1	2.48127e-10	1	Downwards	0.49	0.49	0.45	0.2	0.2
ENSMUSG00000050147	F2rl3	2.57796e-10	1	Downwards	0.38	0.44	0.26	0.34	0.12
ENSMUSG00000023909	Paqr4	2.83848e-10	1	Downwards	0.12	0.04	0	0.01	0.01
ENSMUSG00000024570	Rbfa	3.38168e-10	1	Downwards	1.37	1.28	0.91	1.17	0.96
ENSMUSG00000022744	Cldnd1	3.56715e-10	1	Downwards	1.15	0.86	0.71	0.68	0.55
ENSMUSG00000031349	Nsdhl	3.71298e-10	1	Downwards	0.24	0.28	0.11	0.17	0.18
ENSMUSG00000068551	Zfp467	3.88664e-10	1	Downwards	0.18	0.21	0.04	0.04	0.02
ENSMUSG00000024594	Prrc1	4.06309e-10	1	Downwards	0.33	0.39	0.12	0.12	0.12
ENSMUSG00000031818	Cox4i1	4.323e-10	1	Downwards	12.31	12.43	10.11	11.34	11.03
ENSMUSG00000030760	Acer3	4.47287e-10	1	Downwards	0.17	0.31	0.36	0.14	0.05
ENSMUSG00000041736	Tspo	4.51635e-10	1	Downwards	0.38	0.37	0.5	0.81	0.52
ENSMUSG00000027952	Pmvk	4.76654e-10	1	Downwards	0.88	0.8	0.44	0.5	0.46
ENSMUSG00000037852	Cpe	5.0977e-10	1	Downwards	0.11	0.03	0.01	0.01	0
ENSMUSG00000041995	Zbed3	5.67248e-10	1	Downwards	0.24	0.08	0.14	0.06	0.04
ENSMUSG00000028360	Slc44a5	5.78779e-10	1	Downwards	0	0.04	0	0	0
ENSMUSG00000028497	Hacd4	6.46066e-10	1	Downwards	0.22	0.21	0.15	0.23	0.03
ENSMUSG00000005973	Rcn1	6.75378e-10	1	Downwards	1.37	0.96	0.64	0.69	1.08
ENSMUSG00000021484	Lman2	8.94138e-10	1	Downwards	1.58	1.57	1.34	1.29	0.96
ENSMUSG00000028847	Trappc3	1.11716e-09	1	Downwards	0.99	0.81	0.84	0.69	0.49
ENSMUSG00000020773	Trim47	1.1209e-09	1	Downwards	0.12	0.08	0.1	0.05	0
ENSMUSG00000060904	Arl1	1.26542e-09	1	Downwards	1.92	1.51	1.81	1.32	1.27
ENSMUSG00000020644	Id2	1.30036e-09	1	Downwards	0.49	0.75	0.28	0.2	0.04
ENSMUSG00000070426	Rnf121	1.31275e-09	1	Downwards	0.35	0.16	0.18	0.1	0.12
ENSMUSG00000055681	Cope	1.37769e-09	1	Downwards	1.74	1.67	1.26	1.42	1.04
ENSMUSG00000044122	Proca1	1.41703e-09	1	Downwards	0.03	0	0	0	0
ENSMUSG00000028343	Erp44	1.49334e-09	1	Downwards	0.89	0.86	0.5	0.6	0.46
ENSMUSG00000047368	Abhd17b	1.54474e-09	1	Downwards	0.48	0.5	0.39	0.37	0.21
ENSMUSG00000031950	Gabarapl2	1.71732e-09	1	Downwards	2	1.57	1.32	1.65	1.42
ENSMUSG00000023064	Sncg	1.87813e-09	1	Downwards	0.05	0.05	0.01	0	0
ENSMUSG00000001403	Ube2c	1.8919e-09	1	Downwards	6.19	6.06	5.09	5.66	4.1
ENSMUSG00000003573	Homer3	1.89216e-09	1	Downwards	0.66	0.7	0.74	0.45	0.31
ENSMUSG00000006299	Aamp	1.97938e-09	1	Downwards	1.72	1.51	1.49	1.25	1.14
ENSMUSG00000018761	Mpdu1	2.0431e-09	1	Downwards	0.93	1.04	0.77	0.72	0.44
ENSMUSG00000006736	Tspan31	2.2605e-09	1	Downwards	0.87	0.89	0.65	0.61	0.37
ENSMUSG00000028070	Naxe	2.35617e-09	1	Downwards	0.7	0.8	0.7	0.54	0.39
ENSMUSG00000040813	Tex264	2.40319e-09	1	Downwards	0.27	0.18	0.11	0.06	0.06
ENSMUSG00000052544	St6galnac3	2.58853e-09	1	Downwards	0.31	0.25	0.14	0.05	0.09
ENSMUSG00000022678	Nde1	2.77727e-09	1	Downwards	0.89	0.85	0.7	0.55	0.37
ENSMUSG00000038007	Acer2	3.14776e-09	1	Downwards	0.18	0.05	0.01	0.03	0.02
ENSMUSG00000001289	Pfdn5	3.50967e-09	1	Downwards	4.15	4.19	3.71	3.76	3.18
ENSMUSG00000033114	Slc35d2	3.61577e-09	1	Downwards	0.11	0.05	0.02	0.01	0.01
ENSMUSG00000021242	Npc2	3.83499e-09	1	Downwards	2.27	2.37	1.91	1.87	1.65
ENSMUSG00000042705	Commd10	4.42028e-09	1	Downwards	0.5	0.48	0.32	0.25	0.2
ENSMUSG00000002741	Ykt6	5.07582e-09	1	Downwards	0.49	0.24	0.26	0.23	0.2
ENSMUSG00000030842	Lamtor1	5.16792e-09	1	Downwards	2.14	1.92	1.39	1.76	1.44
ENSMUSG00000006589	Aprt	5.19709e-09	1	Downwards	4.57	4.93	4.82	3.63	4.2
ENSMUSG00000045826	Ptprcap	6.01859e-09	1	Downwards	0	0.03	0.19	0.11	0.1
ENSMUSG00000011096	Akt1s1	7.55018e-09	1	Downwards	0.88	1.04	0.64	0.54	0.47
ENSMUSG00000044748	Defb1	8.48722e-09	1	Downwards	0	0	0	0	0
ENSMUSG00000086316	Nbdy	9.52933e-09	1	Downwards	0.65	0.58	0.39	0.47	0.37
ENSMUSG00000020088	Sar1a	9.60194e-09	1	Downwards	1.54	1.12	1.09	0.89	0.92
ENSMUSG00000066979	Bub3	9.71949e-09	1	Downwards	2.56	2.58	1.98	2.16	1.67
ENSMUSG00000023348	Trip6	1.10159e-08	1	Downwards	0.56	0.48	0.51	0.28	0.24
ENSMUSG00000003190	Bcl2l12	1.2336e-08	1	Downwards	0.59	0.42	0.43	0.4	0.21
ENSMUSG00000022146	Osmr	1.3341e-08	1	Downwards	0	0	0	0	0
ENSMUSG00000027011	Ube2e3	1.78153e-08	1	Downwards	2.16	1.88	2.09	1.76	1.45
ENSMUSG00000029233	Srd5a3	1.85806e-08	1	Downwards	0.34	0.28	0.17	0.22	0.12
ENSMUSG00000030603	Psmc4	1.9302e-08	1	Downwards	3.6	3.17	2.75	2.88	3
ENSMUSG00000071649	B3gat3	1.95594e-08	1	Downwards	0.55	0.57	0.36	0.38	0.25
ENSMUSG00000031059	Ndufb11	2.0865e-08	1	Downwards	2.97	3.14	2.5	2.48	2.24
ENSMUSG00000096210	H1f0	2.16127e-08	1	Downwards	2.95	3.37	1.79	1.94	2.1
ENSMUSG00000041231	Ublcp1	2.23688e-08	1	Downwards	0.32	0.1	0.04	0.05	0.15
ENSMUSG00000021124	Vti1b	2.24367e-08	1	Downwards	0.87	0.93	0.79	0.64	0.53
ENSMUSG00000025978	Rftn2	2.32771e-08	1	Downwards	0.11	0.02	0	0	0
ENSMUSG00000026102	Inpp1	2.90543e-08	1	Downwards	0.19	0.27	0.13	0.05	0.02
ENSMUSG00000054717	Hmgb2	2.99891e-08	1	Downwards	16.27	14.51	14.82	15.34	14.04
ENSMUSG00000031613	Hpgd	3.33574e-08	1	Downwards	0.13	0.03	0.09	0.02	0
ENSMUSG00000009291	Pttg1ip	3.59336e-08	1	Downwards	0.64	0.61	0.64	0.71	0.37
ENSMUSG00000029146	Snx17	3.77634e-08	1	Downwards	1.11	0.95	0.79	0.78	0.69
ENSMUSG00000048706	Lurap1l	4.02168e-08	1	Downwards	0.1	0.06	0.02	0	0
ENSMUSG00000021497	Txndc15	4.14999e-08	1	Downwards	0.58	0.4	0.52	0.36	0.29
ENSMUSG00000090958	Lrrc32	4.21457e-08	1	Downwards	0.14	0.2	0.02	0.06	0
ENSMUSG00000031622	Sin3b	4.30543e-08	1	Downwards	1.57	1.31	1.06	1.17	0.96
ENSMUSG00000015120	Ube2i	4.42053e-08	1	Downwards	4.65	4.24	4.08	3.43	3.96
ENSMUSG00000013150	Gfod2	4.48793e-08	1	Downwards	0.39	0.36	0.14	0.15	0.17
ENSMUSG00000030805	Stx4a	4.48935e-08	1	Downwards	0.48	0.62	0.37	0.44	0.22
ENSMUSG00000074247	Dda1	4.73309e-08	1	Downwards	1.47	1.37	1.04	0.93	0.97
ENSMUSG00000002981	Clptm1	5.63089e-08	1	Downwards	0.69	0.8	0.53	0.5	0.4
ENSMUSG00000024818	Slc25a45	6.01326e-08	1	Downwards	0.1	0.13	0.18	0.05	0
ENSMUSG00000024480	Ap3s1	6.62731e-08	1	Downwards	1.3	1.32	1	1.07	0.76
ENSMUSG00000001588	Acap1	6.64132e-08	1	Downwards	0.1	0.12	0.07	0.05	0
ENSMUSG00000037351	Actr1b	6.95324e-08	1	Downwards	0.73	0.7	0.55	0.46	0.52
ENSMUSG00000030323	Ift122	7.10277e-08	1	Downwards	0.1	0.07	0.02	0.04	0.01
ENSMUSG00000036867	Smad6	7.39366e-08	1	Downwards	0.13	0.11	0	0.06	0.02
ENSMUSG00000017188	Coa3	7.82562e-08	1	Downwards	2.82	2.83	2.65	2.61	2.16
ENSMUSG00000020448	Rnf185	7.98319e-08	1	Downwards	0.21	0.14	0.07	0.07	0.04
ENSMUSG00000028419	Chmp5	8.26487e-08	1	Downwards	1.3	1.21	0.81	0.72	0.81
ENSMUSG00000045672	Col27a1	8.30604e-08	1	Downwards	0.03	0.03	0	0	0
ENSMUSG00000055723	Rras2	8.70253e-08	1	Downwards	0.53	0.53	0.29	0.24	0.23
ENSMUSG00000073639	Rab18	9.18404e-08	1	Downwards	1.18	1.17	0.84	0.9	0.8
ENSMUSG00000057531	Dtnbp1	9.29099e-08	1	Downwards	0.47	0.41	0.34	0.32	0.13
ENSMUSG00000019868	Vta1	1.01862e-07	1	Downwards	1	0.9	0.7	0.62	0.62
ENSMUSG00000020831	Bacc1	1.03673e-07	1	Downwards	0.97	0.78	0.88	0.61	0.53
ENSMUSG00000066892	Fbxl12	1.11821e-07	1	Downwards	0.27	0.07	0.17	0.11	0.1
ENSMUSG00000048489	Depp1	1.22463e-07	1	Downwards	0.06	0.03	0.01	0	0
ENSMUSG00000021541	Trpc7	1.47065e-07	1	Downwards	0.01	0	0	0	0
ENSMUSG00000062797	Hikeshi	1.53606e-07	1	Downwards	1.6	1.7	1.47	1.36	0.98
ENSMUSG00000020099	Unc5b	1.53948e-07	1	Downwards	0.08	0.01	0	0	0
ENSMUSG00000005268	Prlr	1.57514e-07	1	Downwards	0.1	0	0	0	0.01
ENSMUSG00000108800	1700011C11Rik	1.76883e-07	1	Downwards	0	0	0	0	0
ENSMUSG00000031520	Vegfc	1.79685e-07	1	Downwards	0.14	0.13	0.07	0.02	0.01
ENSMUSG00000068290	Ddrgk1	1.91864e-07	1	Downwards	0.75	0.95	0.63	0.51	0.36
ENSMUSG00000012889	Podnl1	2.21031e-07	1	Downwards	0.01	0.08	0.01	0	0
ENSMUSG00000024970	Spindoc	2.21314e-07	1	Downwards	0.28	0.09	0.09	0.12	0.09
ENSMUSG00000026209	Dnpep	2.39786e-07	1	Downwards	0.82	0.8	0.38	0.52	0.44
ENSMUSG00000038456	Dennd2a	2.49333e-07	1	Downwards	0.13	0.15	0.05	0.02	0.01
ENSMUSG00000079685	Ulbp1	2.6004e-07	1	Downwards	0.1	0.02	0.01	0.02	0
ENSMUSG00000018286	Psmb6	2.70418e-07	1	Downwards	6.69	7.48	6.16	5.96	5.79
ENSMUSG00000021990	Spata13	3.15175e-07	1	Downwards	0.08	0.04	0.01	0	0.01
ENSMUSG00000030725	Lipt2	3.22135e-07	1	Downwards	0.44	0.39	0.26	0.17	0.24
ENSMUSG00000044533	Rps2	3.26323e-07	1	Downwards	67.16	65.88	62.35	65.53	60.36
ENSMUSG00000105297		3.28062e-07	1	Downwards	0	0	0	0	0
ENSMUSG00000038332	Sesn1	3.36347e-07	1	Downwards	0.13	0.35	0.18	0.06	0.04
ENSMUSG00000087651	1500009L16Rik	3.80249e-07	1	Downwards	0.18	0.05	0.01	0.02	0.1
ENSMUSG00000005054	Cstb	3.82438e-07	1	Downwards	0.93	1.11	0.69	0.73	0.67
ENSMUSG00000004655	Aqp1	3.91219e-07	1	Downwards	0.04	0	0.01	0	0.01
ENSMUSG00000097032	4930539J05Rik	4.13746e-07	1	Downwards	0.01	0	0	0	0
ENSMUSG00000038000	Acd	4.94584e-07	1	Downwards	0.38	0.39	0.31	0.26	0.21
ENSMUSG00000004207	Psap	5.03238e-07	1	Downwards	0.7	0.69	0.42	0.3	0.34
ENSMUSG00000037628	Cdkn3	5.23685e-07	1	Downwards	0.51	0.29	0.28	0.41	0.19
ENSMUSG00000025856	Pdgfa	5.28263e-07	1	Downwards	0.06	0.01	0.05	0	0
ENSMUSG00000026358	Rgs1	5.50674e-07	1	Downwards	0	0	0.01	0.02	0
ENSMUSG00000031708	Tecr	5.82148e-07	1	Downwards	2.17	2.76	2.62	2.38	1.67
ENSMUSG00000028673	Fuca1	6.58644e-07	1	Downwards	0.38	0.5	0.32	0.21	0.13
ENSMUSG00000032116	Stt3a	6.58644e-07	1	Downwards	0.87	0.67	0.71	0.48	0.42
ENSMUSG00000043987	Cep164	6.64794e-07	1	Downwards	0.24	0.13	0.09	0.05	0.06
ENSMUSG00000015149	Sirt2	6.67378e-07	1	Downwards	0.41	0.39	0.23	0.25	0.25
ENSMUSG00000031513	Leprotl1	6.83394e-07	1	Downwards	0.54	0.35	0.53	0.32	0.25
ENSMUSG00000096727	Psmb9	6.89873e-07	1	Downwards	0	0	0.01	0.02	0
ENSMUSG00000061322	Dnai1	8.5414e-07	1	Downwards	0.08	0.06	0.05	0	0
ENSMUSG00000062861	Zfp28	8.59398e-07	1	Downwards	0.11	0.09	0.03	0.02	0.02
ENSMUSG00000072944	Nup62cl	9.02169e-07	1	Downwards	0.05	0	0	0	0.01
ENSMUSG00000027287	Snap23	9.39655e-07	1	Downwards	1.28	1.34	0.68	1.1	0.79
ENSMUSG00000079477	Rab7	9.49165e-07	1	Downwards	1.66	1.43	1.33	1.21	1.09
ENSMUSG00000038178	Slc43a2	9.70672e-07	1	Downwards	0.15	0.17	0.14	0.03	0.05
ENSMUSG00000027932	Slc27a3	1.03056e-06	1	Downwards	0.15	0.08	0.04	0.01	0.01
ENSMUSG00000022103	Gfra2	1.06967e-06	1	Downwards	0.04	0.1	0.05	0	0
ENSMUSG00000054404	Slfn5	1.22559e-06	1	Downwards	0.03	0	0	0	0
ENSMUSG00000031563	Wwc2	1.24109e-06	1	Downwards	0.34	0.59	0.32	0.24	0.15
ENSMUSG00000026239	Pde6d	1.26206e-06	1	Downwards	0.57	0.55	0.44	0.59	0.32
ENSMUSG00000008892	Vdac3	1.33633e-06	1	Downwards	2.7	2.54	2.55	2.96	2.05
ENSMUSG00000026342	Slc35f5	1.41915e-06	1	Downwards	0.26	0.1	0.11	0.03	0.04
ENSMUSG00000031803	B3gnt3	1.49359e-06	1	Downwards	0.09	0	0	0	0
ENSMUSG00000021546	Hnrnpk	1.57845e-06	1	Downwards	9.52	9.53	8.56	8.35	7.96
ENSMUSG00000017716	Birc5	1.88917e-06	1	Downwards	5.62	4.88	4.95	4.91	4.42
ENSMUSG00000055044	Pdlim1	1.91999e-06	1	Downwards	0.57	0.52	0.42	0.42	0.25
ENSMUSG00000009863	Sdhb	2.08806e-06	1	Downwards	2.16	2.11	1.84	1.83	1.61
ENSMUSG00000042116	Vwa1	2.09442e-06	1	Downwards	0.02	0	0	0	0
ENSMUSG00000097855	A930007I19Rik	2.29423e-06	1	Downwards	0.01	0	0	0	0
ENSMUSG00000024725	Ostf1	2.41963e-06	1	Downwards	1.38	1.09	1.2	1.25	0.96
ENSMUSG00000021286	Zfyve21	2.43245e-06	1	Downwards	0.56	0.59	0.28	0.3	0.31
ENSMUSG00000022793	B4galt4	2.56513e-06	1	Downwards	0.14	0.15	0.13	0.11	0.03
ENSMUSG00000015889	Lta4h	2.65299e-06	1	Downwards	0.64	1.04	0.63	0.46	0.33
ENSMUSG00000010110	Stx5a	2.76521e-06	1	Downwards	0.38	0.24	0.17	0.23	0.18
ENSMUSG00000017760	Ctsa	2.85522e-06	1	Downwards	0.51	0.25	0.26	0.3	0.2
ENSMUSG00000028410	Dnaja1	2.88003e-06	1	Downwards	9.27	8.42	9.27	7.56	7.65
ENSMUSG00000024346	Pfdn1	3.23941e-06	1	Downwards	2.63	2.48	2.17	1.84	1.92
ENSMUSG00000005447	Pafah1b3	3.43844e-06	1	Downwards	0.53	0.52	0.35	0.26	0.4
ENSMUSG00000046027	Stard5	3.53866e-06	1	Downwards	0.11	0.24	0.15	0.03	0.02
ENSMUSG00000018858	Mrpl58	3.55485e-06	1	Downwards	1.93	2.38	1.44	1.48	1.37
ENSMUSG00000001494	Sost	3.8045e-06	1	Downwards	0.05	0.05	0.01	0	0
ENSMUSG00000008429	Herpud2	3.95021e-06	1	Downwards	0.27	0.09	0.11	0.14	0.13
ENSMUSG00000001741	Il16	4.47844e-06	1	Downwards	0.05	0.14	0.08	0.03	0.01
ENSMUSG00000027775	Mfsd1	4.50797e-06	1	Downwards	0.45	0.18	0.35	0.18	0.21
ENSMUSG00000073209	Klf14	4.72882e-06	1	Downwards	0.02	0	0	0	0
ENSMUSG00000024816	Frmd8	5.12261e-06	1	Downwards	0.49	0.49	0.58	0.39	0.22
ENSMUSG00000087260	Lamtor5	5.19291e-06	1	Downwards	2.07	2.4	2.04	1.92	1.58
ENSMUSG00000021252	Erg28	5.72116e-06	1	Downwards	0.97	0.8	0.86	0.94	0.63
ENSMUSG00000044328	Trp53i13	7.7668e-06	1	Downwards	0.25	0.13	0.12	0.08	0.04
ENSMUSG00000028339	Col15a1	8.03381e-06	1	Downwards	0.02	0.02	0	0	0
ENSMUSG00000036019	Tmtc2	8.90933e-06	1	Downwards	0.05	0.03	0.04	0.01	0
ENSMUSG00000018819	Lsp1	8.93224e-06	1	Downwards	0.05	0	0.06	0.01	0
ENSMUSG00000061232	H2-K1	9.59773e-06	1	Downwards	0.02	0.02	0.07	0.06	0.01
ENSMUSG00000079557	Marchf2	1.00934e-05	1	Downwards	0.67	0.54	0.23	0.74	0.64
ENSMUSG00000000416	Cttnbp2	1.01749e-05	1	Downwards	0.08	0.05	0.02	0	0.01
ENSMUSG00000027654	Fam83d	1.0439e-05	1	Downwards	0.25	0.21	0.11	0.12	0.09
ENSMUSG00000071553	Cpa2	1.20512e-05	1	Downwards	0.07	0.03	0.03	0.01	0.01
ENSMUSG00000050410	Tcf19	1.37646e-05	1	Downwards	0.1	0.06	0.01	0.04	0.04
ENSMUSG00000027900	Dram2	1.37726e-05	1	Downwards	0.42	0.39	0.16	0.23	0.16
ENSMUSG00000030917	Ldaf1	1.54098e-05	1	Downwards	0.18	0.14	0.26	0.17	0.07
ENSMUSG00000047921	Trappc9	1.61963e-05	1	Downwards	0.16	0.13	0.07	0.08	0.06
ENSMUSG00000020601	Trib2	1.68933e-05	1	Downwards	0.02	0	0	0	0.01
ENSMUSG00000014769	Psmb1	1.71541e-05	1	Downwards	5.98	5.69	5.68	5.92	5.12
ENSMUSG00000005881	Ergic3	1.80254e-05	1	Downwards	0.97	0.97	0.86	0.79	0.65
ENSMUSG00000041134	Cyyr1	1.80591e-05	1	Downwards	0.07	0.03	0.01	0	0
ENSMUSG00000076435	Acsf2	1.92483e-05	1	Downwards	0.13	0.18	0.01	0.01	0.01
ENSMUSG00000032202	Rab27a	1.98568e-05	1	Downwards	0.01	0.03	0.08	0.1	0.02
ENSMUSG00000056941	Commd7	2.04399e-05	1	Downwards	1.49	1.76	1.59	1.33	1.07
ENSMUSG00000029201	Ugdh	2.05071e-05	1	Downwards	0.23	0.11	0.11	0.09	0.07
ENSMUSG00000026946	Nmi	2.0613e-05	1	Downwards	0.16	0.18	0.14	0.08	0.02
ENSMUSG00000020993	Trappc6b	2.2041e-05	1	Downwards	0.89	0.69	0.54	0.62	0.77
ENSMUSG00000019832	Rab32	2.27081e-05	1	Downwards	0.11	0.35	0.14	0.16	0.01
ENSMUSG00000020346	Mgat1	2.44122e-05	1	Downwards	0.39	0.28	0.22	0.13	0.14
ENSMUSG00000028218	Cibar1	2.45951e-05	1	Downwards	0.84	1.32	0.91	0.71	0.56
ENSMUSG00000078681	Tm2d3	2.46335e-05	1	Downwards	0.61	0.53	0.67	0.49	0.35
ENSMUSG00000074794	Arrdc3	2.5513e-05	1	Downwards	0.21	0.08	0.06	0.05	0.04
ENSMUSG00000046722	Cdc42se1	2.92746e-05	1	Downwards	0.75	0.66	0.76	0.7	0.46
ENSMUSG00000086328		2.97219e-05	1	Downwards	0.05	0.02	0	0	0
ENSMUSG00000049532	Sall2	2.97219e-05	1	Downwards	0.09	0.07	0.06	0.01	0.01
ENSMUSG00000052906	Ubxn8	2.98872e-05	1	Downwards	0.29	0.24	0.2	0.29	0.12
ENSMUSG00000031198	Fundc2	3.2425e-05	1	Downwards	1.56	1.7	1.45	1.38	1.22
ENSMUSG00000024854	Pold4	3.62449e-05	1	Downwards	0.25	0.18	0.19	0.24	0.1
ENSMUSG00000021458	Aopep	3.73456e-05	1	Downwards	0.12	0.04	0.02	0.04	0.03
ENSMUSG00000039989	Cbx4	3.75725e-05	1	Downwards	0.07	0.16	0.02	0.04	0.02
ENSMUSG00000087385	Frg2f1	3.87206e-05	1	Downwards	0.01	0.02	0	0	0
ENSMUSG00000006411	Nectin4	3.91207e-05	1	Downwards	0.02	0.06	0	0	0
ENSMUSG00000005142	Man2b1	4.13779e-05	1	Downwards	0.27	0.16	0.31	0.27	0.11
ENSMUSG00000016541	Atxn10	4.25455e-05	1	Downwards	2.3	1.97	1.93	1.71	1.59
ENSMUSG00000006611	Hfe	4.4422e-05	1	Downwards	0.06	0.07	0.02	0	0
ENSMUSG00000015092	Edf1	4.53691e-05	1	Downwards	4.23	4.08	3.58	3.95	3.38
ENSMUSG00000059586	Nsmce2	4.95888e-05	1	Downwards	1.16	0.9	0.89	0.83	0.75
ENSMUSG00000026888	Grb14	5.01691e-05	1	Downwards	0.02	0.03	0.01	0	0
ENSMUSG00000034708	Grn	5.01925e-05	1	Downwards	0.2	0.12	0.13	0.11	0.04
ENSMUSG00000028098	Rnf115	5.17895e-05	1	Downwards	0.62	0.63	0.58	0.52	0.3
ENSMUSG00000036478	Btg1	5.29513e-05	1	Downwards	0.52	0.47	0.32	0.3	0.18
ENSMUSG00000079197	Psme2	5.47968e-05	1	Downwards	0.82	0.82	0.77	0.69	0.46
ENSMUSG00000026078	Pdcl3	5.49759e-05	1	Downwards	1.48	1.17	1.31	1.65	1.06
ENSMUSG00000029759	Pon3	5.51029e-05	1	Downwards	0.22	0.15	0.06	0.09	0.04
ENSMUSG00000019494	Cops6	5.58587e-05	1	Downwards	2.38	2.5	2.2	2.04	1.98
ENSMUSG00000022235	Cmbl	5.78175e-05	1	Downwards	0.1	0.12	0.02	0	0
ENSMUSG00000020469	Myl7	5.84841e-05	1	Downwards	0.16	0.09	0.11	0.08	0.03
ENSMUSG00000029198	Grpel1	6.05576e-05	1	Downwards	2.9	3.52	2.48	2.84	2.67
ENSMUSG00000022130	Tgds	6.24369e-05	1	Downwards	0.49	0.41	0.27	0.38	0.3
ENSMUSG00000032557	Uba5	6.32609e-05	1	Downwards	0.78	0.67	0.46	0.45	0.41
ENSMUSG00000033184	Tmed7	6.37375e-05	1	Downwards	0.85	0.86	0.71	0.54	0.54
ENSMUSG00000024011	Pi16	6.48189e-05	1	Downwards	0.11	0	0	0	0
ENSMUSG00000074170	Plekhf1	6.85887e-05	1	Downwards	0.04	0.04	0	0	0.01
ENSMUSG00000021501	Caml	8.01282e-05	1	Downwards	0.46	0.39	0.32	0.33	0.21
ENSMUSG00000079084	Ccdc82	8.05981e-05	1	Downwards	0.25	0.24	0.21	0.16	0.09
ENSMUSG00000071014	Ndufb6	8.47884e-05	1	Downwards	2.27	2.11	2.5	2.02	1.97
ENSMUSG00000022570	Gfus	8.73173e-05	1	Downwards	0.63	0.88	0.5	0.54	0.44
ENSMUSG00000021900	Btd	8.87692e-05	1	Downwards	0.14	0.03	0.05	0.03	0.05
ENSMUSG00000031954	Cfdp1	8.89794e-05	1	Downwards	3	2.42	2.34	2.34	2.4
ENSMUSG00000057135	Scimp	8.98402e-05	1	Downwards	0	0.01	0.02	0.02	0
ENSMUSG00000027955	Gask1b	9.1175e-05	1	Downwards	0.1	0.3	0.17	0.03	0.05
ENSMUSG00000035530	Eif1	9.132e-05	1	Downwards	20.62	18.72	18.41	20.64	19.97
ENSMUSG00000014601	Strip1	9.14275e-05	1	Downwards	0.25	0.07	0.15	0.17	0.07
ENSMUSG00000000682	Cd52	9.23734e-05	1	Downwards	0	0	0.01	0.19	0
ENSMUSG00000028907	Utp11	9.32198e-05	1	Downwards	2.29	2.48	2.03	2.12	1.59
ENSMUSG00000050493	Fam167b	9.91901e-05	1	Downwards	0.05	0.01	0	0	0
ENSMUSG00000024486	Hbegf	0.000100066	1	Downwards	0.16	0.02	0.02	0.05	0.01
ENSMUSG00000027879	Sec22b	0.000101424	1	Downwards	0.9	0.85	0.55	0.51	0.54
ENSMUSG00000031762	Mt2	0.000108072	1	Downwards	0.26	0.08	0.04	0.1	0.03
ENSMUSG00000021066	Atl1	0.000115895	1	Downwards	0.03	0.05	0.01	0.02	0.01
ENSMUSG00000000378	Ccm2	0.000132492	1	Downwards	0.76	0.61	0.35	0.39	0.51
ENSMUSG00000021917	Spcs1	0.000132537	1	Downwards	2.41	2.15	2.01	2.26	1.7
ENSMUSG00000025381	Cnpy2	0.00013574	1	Downwards	1.59	1.77	1.91	1.62	1.24
ENSMUSG00000071317	Popdc1	0.000137622	1	Downwards	0.03	0	0	0.01	0
ENSMUSG00000003402	Prkcsh	0.0001412	1	Downwards	0.96	0.59	0.76	0.76	0.82
ENSMUSG00000019487	Trip10	0.000150363	1	Downwards	0.21	0.25	0.27	0.16	0.13
ENSMUSG00000020638	Cmpk2	0.000150734	1	Downwards	0.07	0.01	0.02	0.01	0.03
ENSMUSG00000032392	Parp16	0.000155408	1	Downwards	0.05	0.06	0.07	0.02	0.02
ENSMUSG00000022956	Atp5po	0.0001562	1	Downwards	6.68	6.55	5.5	6.16	6.33
ENSMUSG00000019822	Smpd2	0.000161565	1	Downwards	0.18	0.22	0.29	0.14	0.05
ENSMUSG00000030327	Necap1	0.00017078	1	Downwards	0.3	0.21	0.2	0.14	0.08
ENSMUSG00000027808	Serp1	0.000180457	1	Downwards	2.39	2.36	1.77	1.76	1.81
ENSMUSG00000015804	Med28	0.00018602	1	Downwards	1.91	2.68	1.73	1.65	1.52
ENSMUSG00000044477	Zfand3	0.000186779	1	Downwards	0.51	0.55	0.35	0.29	0.23
ENSMUSG00000074916	Chst14	0.000188306	1	Downwards	0.15	0.15	0.11	0.02	0.01
ENSMUSG00000022440	C1qtnf6	0.00019272	1	Downwards	0.09	0.21	0.11	0.03	0.02
ENSMUSG00000027198	Ext2	0.000196831	1	Downwards	0.44	0.16	0.23	0.2	0.22
ENSMUSG00000022883	Robo1	0.000196831	1	Downwards	0.03	0.03	0.01	0	0
ENSMUSG00000091971	Hspa1a	0.000207203	1	Downwards	0.01	0	0.01	0	0.01
ENSMUSG00000036751	Cox6b1	0.00020812	1	Downwards	6.12	6.28	5.9	6.24	5.19
ENSMUSG00000043059	Zfp513	0.000215269	1	Downwards	0.14	0.11	0.09	0.04	0.02
ENSMUSG00000002147	Stat6	0.000223718	1	Downwards	0.11	0.1	0.06	0.07	0.01
ENSMUSG00000040272	Accs	0.000226516	1	Downwards	0.02	0.03	0.04	0.02	0.01
ENSMUSG00000018585	Atox1	0.000249013	1	Downwards	2.97	3.64	2.59	2.82	2.25
ENSMUSG00000020840	Blmh	0.000258316	1	Downwards	1.73	1.57	1.62	1.2	1.17
ENSMUSG00000046733	Gprc5a	0.000261871	1	Downwards	0.05	0.02	0.01	0.01	0.01
ENSMUSG00000030067	Foxp1	0.000303728	1	Downwards	0.14	0.11	0.31	0.1	0.07
ENSMUSG00000070003	Ssbp4	0.000319159	1	Downwards	0.77	0.66	0.91	0.8	0.56
ENSMUSG00000031168	Ebp	0.000320303	1	Downwards	0.59	0.6	0.47	0.39	0.33
ENSMUSG00000020523	Fam114a2	0.000329254	1	Downwards	0.94	0.74	0.66	0.6	0.56
ENSMUSG00000024339	Tap2	0.000353606	1	Downwards	0	0	0.01	0.02	0
ENSMUSG00000024304	Cdh2	0.000355345	1	Downwards	0.04	0.02	0.02	0.01	0.01
ENSMUSG00000035399	Oser1	0.000370172	1	Downwards	0.57	0.59	0.81	0.54	0.45
ENSMUSG00000022051	Bnip3l	0.000379867	1	Downwards	2.14	1.91	1.25	1.96	1.99
ENSMUSG00000003344	Btbd2	0.000404089	1	Downwards	0.53	0.41	0.36	0.29	0.23
ENSMUSG00000052889	Prkcb	0.000453931	1	Downwards	0.01	0	0	0	0
ENSMUSG00000026111	Unc50	0.000455097	1	Downwards	0.76	0.67	0.52	0.59	0.5
ENSMUSG00000024866	Acy3	0.000486439	1	Downwards	0.1	0.07	0.02	0.02	0.01
ENSMUSG00000074623		0.0004964	1	Downwards	0.04	0	0.02	0	0
ENSMUSG00000047694	Yipf6	0.000524199	1	Downwards	0.23	0.21	0.25	0.1	0.15
ENSMUSG00000037031	Tspan15	0.000524251	1	Downwards	0.2	0.16	0.14	0.03	0.03
ENSMUSG00000031556	Tm2d2	0.000525791	1	Downwards	0.91	0.9	0.8	0.67	0.48
ENSMUSG00000041203	Trir	0.000544234	1	Downwards	3.77	3.73	3.48	3.49	2.83
ENSMUSG00000031133	Arhgef6	0.000545359	1	Downwards	0.09	0.06	0.02	0	0
ENSMUSG00000058454	Dhcr7	0.000579432	1	Downwards	0.26	0.2	0.13	0.11	0.1
ENSMUSG00000095180	Rhox5	0.000583867	1	Downwards	0.54	0.43	0.12	0.06	0.12
ENSMUSG00000020101	Vsir	0.000590249	1	Downwards	0.03	0.02	0.05	0	0
ENSMUSG00000030629	Zfand6	0.000592035	1	Downwards	0.97	0.64	0.73	0.82	0.73
ENSMUSG00000021939	Ctsb	0.000620731	1	Downwards	0.61	0.45	0.48	0.41	0.59
ENSMUSG00000032786	Alas1	0.000636554	1	Downwards	0.19	0.09	0.11	0.05	0.03
ENSMUSG00000033735	Spr	0.0006608	1	Downwards	1.01	1.22	0.82	0.73	0.65
ENSMUSG00000005469	Prkaca	0.000662193	1	Downwards	0.64	0.52	0.45	0.42	0.31
ENSMUSG00000032741	Tpcn1	0.000697923	1	Downwards	0.2	0.12	0.13	0.11	0.08
ENSMUSG00000031068	Glrx3	0.000713796	1	Downwards	4.32	4.88	4.2	3.45	3.9
ENSMUSG00000026860	Sh3glb2	0.000715145	1	Downwards	0.61	0.72	0.51	0.37	0.3
ENSMUSG00000033684	Qsox1	0.000732001	1	Downwards	0.08	0.11	0.03	0.01	0.02
ENSMUSG00000040857	Erf	0.000777252	1	Downwards	0.17	0.1	0.17	0.04	0.04
ENSMUSG00000003199	Mpnd	0.000787229	1	Downwards	0.24	0.21	0.15	0.1	0.06
ENSMUSG00000024924	Vldlr	0.000798553	1	Downwards	0.02	0	0	0.01	0
ENSMUSG00000005803	Sqor	0.000852064	1	Downwards	0.08	0.01	0.01	0.01	0
ENSMUSG00000007564	Ppp2r1a	0.000886819	1	Downwards	1.18	1.29	0.85	0.94	0.71
ENSMUSG00000019256	Ahr	0.00091338	1	Downwards	0.04	0.04	0.01	0.01	0.02
ENSMUSG00000003039	Fam32a	0.000934983	1	Downwards	0.97	0.99	0.97	0.88	0.66
ENSMUSG00000051669	AU021092	0.000970714	1	Downwards	0.03	0	0	0	0
ENSMUSG00000000753	Serpinf1	0.00105069	1	Downwards	0.03	0.1	0.12	0	0
ENSMUSG00000039461	Tcta	0.00105618	1	Downwards	0.08	0.05	0.01	0.05	0.02
ENSMUSG00000026457	Adipor1	0.00114754	1	Downwards	1.01	0.84	0.84	0.79	0.84
ENSMUSG00000104554	Gm4610	0.00115341	1	Downwards	0.01	0	0	0	0
ENSMUSG00000002768	Mea1	0.00115711	1	Downwards	0.7	0.85	0.52	0.8	0.57
ENSMUSG00000067931	Zfp948	0.00129429	1	Downwards	0.27	0.36	0.15	0.14	0.11
ENSMUSG00000051506	Wdfy4	0.00132093	1	Downwards	0.03	0	0.02	0	0
ENSMUSG00000025484	Bet1l	0.00132597	1	Downwards	0.28	0.26	0.21	0.12	0.11
ENSMUSG00000077450	Rab11b	0.0013387	1	Downwards	1.17	1.28	1.01	0.98	0.8
ENSMUSG00000045915	Ccdc42	0.00137696	1	Downwards	0.05	0	0.01	0	0
ENSMUSG00000031667	Aktip	0.00141704	1	Downwards	0.2	0.2	0.14	0.09	0.04
ENSMUSG00000031585	Gtf2e2	0.00142115	1	Downwards	1.7	1.37	1.45	1.29	1.24
ENSMUSG00000062310	Glrp1	0.0014651	1	Downwards	0	0	0	0	0
ENSMUSG00000027832	Ptx3	0.0014651	1	Downwards	0	0	0	0	0
ENSMUSG00000022112	Gpc5	0.0014651	1	Downwards	0	0	0	0	0
ENSMUSG00000079505		0.0014651	1	Downwards	0	0	0	0	0
ENSMUSG00000051769	Wfdc15a	0.00150117	1	Downwards	0.03	0	0	0	0
ENSMUSG00000039043	Arpin	0.00152361	1	Downwards	0.08	0.13	0.05	0.04	0
ENSMUSG00000048644	Ctxn1	0.00155505	1	Downwards	0.06	0.04	0.1	0.03	0.01
ENSMUSG00000024986	Hhex	0.00155741	1	Downwards	0.71	0.68	0.58	0.63	0.46
ENSMUSG00000001248	Gramd1a	0.00156121	1	Downwards	0.13	0.16	0.13	0.15	0.06
ENSMUSG00000020077	Srgn	0.00157694	1	Downwards	0.02	0	0.14	0.3	0.01
ENSMUSG00000070044	Fam149a	0.00158481	1	Downwards	0.08	0.07	0.02	0.01	0
ENSMUSG00000022365	Derl1	0.00164206	1	Downwards	1	0.97	0.76	0.93	0.79
ENSMUSG00000031353	Rbbp7	0.00171305	1	Downwards	2.42	2.5	2.57	1.91	2.13
ENSMUSG00000006931	P3h4	0.00176114	1	Downwards	0.29	0.4	0.16	0.29	0.15
ENSMUSG00000024792	Zfpl1	0.00177744	1	Downwards	0.44	0.28	0.28	0.29	0.24
ENSMUSG00000032333	Stoml1	0.00186442	1	Downwards	0.09	0.1	0.04	0.01	0.02
ENSMUSG00000021482	Prxl2c	0.00190227	1	Downwards	0.16	0.19	0.13	0.13	0.08
ENSMUSG00000021764	Ndufs4	0.00192711	1	Downwards	1.85	1.67	1.83	1.58	1.37
ENSMUSG00000044147	Arf6	0.00192711	1	Downwards	1.1	1.31	0.83	0.97	0.65
ENSMUSG00000029213	Commd8	0.00204196	1	Downwards	1	0.96	0.81	0.65	0.65
ENSMUSG00000026670	Uap1	0.00207467	1	Downwards	0.57	0.23	0.28	0.27	0.27
ENSMUSG00000024778	Fas	0.00207467	1	Downwards	0.05	0.03	0.01	0	0
ENSMUSG00000058690	Ccser2	0.00207882	1	Downwards	0.14	0.09	0.11	0.07	0.04
ENSMUSG00000003559	As3mt	0.00210977	1	Downwards	0.68	0.54	0.68	0.6	0.4
ENSMUSG00000046699	Slitrk4	0.00218784	1	Downwards	0	0	0	0	0
ENSMUSG00000022864	D16Ertd472e	0.00220941	1	Downwards	0.03	0.16	0.16	0.15	0.11
ENSMUSG00000009585	Apobec3	0.00229986	1	Downwards	0.08	0.08	0.2	0.16	0.09
ENSMUSG00000056870	Gulp1	0.00234526	1	Downwards	0.1	0.06	0.04	0.02	0.03
ENSMUSG00000026475	Rgs16	0.00238305	1	Downwards	0.04	0	0	0.01	0
ENSMUSG00000016552	Foxred2	0.00239445	1	Downwards	0	0	0.03	0.02	0.01
ENSMUSG00000029322	Plac8	0.00252757	1	Downwards	0.02	0.03	0.18	0.35	0.18
ENSMUSG00000015575	Atp6v0e	0.00267368	1	Downwards	2.06	2.49	2.1	2.08	1.7
ENSMUSG00000028608	Czib	0.00267602	1	Downwards	0.78	0.92	0.64	0.59	0.59
ENSMUSG00000001227	Sema6b	0.00276648	1	Downwards	0.07	0.02	0.05	0.02	0
ENSMUSG00000024669	Cd5	0.00281206	1	Downwards	0.07	0	0.01	0	0
ENSMUSG00000031805	Jak3	0.00281903	1	Downwards	0.08	0.1	0.05	0.04	0.01
ENSMUSG00000063236	1110038F14Rik	0.00282142	1	Downwards	0.87	0.69	0.7	0.82	0.64
ENSMUSG00000031617	Tmem184c	0.00298139	1	Downwards	0.15	0.13	0.11	0.05	0.03
ENSMUSG00000027375	Mal	0.00301552	1	Downwards	0	0.04	0	0	0
ENSMUSG00000073411	H2-D1	0.0030697	1	Downwards	0.18	0.29	0.14	0.22	0.01
ENSMUSG00000028563	Tm2d1	0.00308982	1	Downwards	0.52	0.55	0.46	0.31	0.33
ENSMUSG00000032002	Dcun1d5	0.0032481	1	Downwards	2.76	3.1	2.6	2.7	2.22
ENSMUSG00000031007	Atp6ap2	0.00325407	1	Downwards	0.46	0.17	0.34	0.35	0.31
ENSMUSG00000028898	Trnau1ap	0.00332729	1	Downwards	1.33	1.29	1.33	1.07	1.09
ENSMUSG00000030682	Cdipt	0.0035288	1	Downwards	0.53	0.36	0.36	0.3	0.28
ENSMUSG00000097354	2310001H17Rik	0.003577	1	Downwards	0.02	0.04	0.01	0	0
ENSMUSG00000023048	Prr13	0.00370506	1	Downwards	0.56	0.45	0.5	0.76	0.37
ENSMUSG00000037535		0.00372795	1	Downwards	0.01	0	0.01	0	0
ENSMUSG00000037499	Nenf	0.00373281	1	Downwards	0.79	0.84	0.49	0.58	0.5
ENSMUSG00000032388	Spg21	0.00373783	1	Downwards	0.4	0.32	0.44	0.34	0.18
ENSMUSG00000031823	Zdhhc7	0.00382263	1	Downwards	0.22	0.12	0.06	0.1	0.13
ENSMUSG00000063600	Egfem1	0.00399074	1	Downwards	0.07	0.04	0	0	0
ENSMUSG00000025228	Actr1a	0.00408382	1	Downwards	0.61	0.6	0.38	0.43	0.36
ENSMUSG00000032018	Sc5d	0.00409888	1	Downwards	0.19	0.15	0.08	0.09	0.1
ENSMUSG00000027997	Casp6	0.00421181	1	Downwards	0.34	0.29	0.2	0.36	0.18
ENSMUSG00000020308	Tpgs1	0.00431191	1	Downwards	0.43	0.31	0.28	0.32	0.24
ENSMUSG00000090247	Bloc1s1	0.00433936	1	Downwards	0.19	0.24	0.09	0.17	0.1
ENSMUSG00000024056	Ndc80	0.00446366	1	Downwards	0.53	0.3	0.35	0.5	0.31
ENSMUSG00000026966	Ssna1	0.00450559	1	Downwards	2.21	2.19	1.86	1.91	1.87
ENSMUSG00000025371	Chmp6	0.00454898	1	Downwards	0.8	0.99	0.69	0.52	0.56
ENSMUSG00000038502	Ptov1	0.00483417	1	Downwards	1.9	1.96	1.56	1.39	1.36
ENSMUSG00000041481	Serpina3g	0.00487088	1	Downwards	0.01	0	0.01	0	0
ENSMUSG00000020476	Dbnl	0.00489322	1	Downwards	0.95	0.95	0.71	0.71	0.63
ENSMUSG00000022131	Gpr180	0.00517502	1	Downwards	0.53	0.52	0.35	0.29	0.22
ENSMUSG00000057375	Yipf1	0.00528535	1	Downwards	0.39	0.36	0.33	0.31	0.25
ENSMUSG00000022951	Rcan1	0.00532372	1	Downwards	0.28	0.08	0.08	0.11	0.13
ENSMUSG00000020589	Cyria	0.00536121	1	Downwards	0.09	0.04	0.08	0.05	0.02
ENSMUSG00000026696	Vamp4	0.0053937	1	Downwards	0.28	0.37	0.31	0.13	0.15
ENSMUSG00000069920	B3gnt9	0.00540259	1	Downwards	0.02	0	0	0	0
ENSMUSG00000030589	Rasgrp4	0.0055301	1	Downwards	0.06	0.16	0.01	0	0
ENSMUSG00000028062	Lamtor2	0.00559726	1	Downwards	1.83	1.98	1.89	1.74	1.48
ENSMUSG00000108763	Btnl12	0.00568372	1	Downwards	0.03	0	0.01	0	0
ENSMUSG00000003762	Coq8b	0.00580419	1	Downwards	0.02	0.02	0.06	0.08	0.05
ENSMUSG00000004473	Clec11a	0.00587298	1	Downwards	0.01	0	0.01	0.06	0
ENSMUSG00000038375	Trp53inp2	0.00608675	1	Downwards	0.03	0	0.01	0	0
ENSMUSG00000025981	Coq10b	0.00629778	1	Downwards	0.4	0.21	0.11	0.23	0.27
ENSMUSG00000031765	Mt1	0.00649551	1	Downwards	0.55	0.46	0.6	0.97	0.82
ENSMUSG00000046814	Gchfr	0.00650151	1	Downwards	0.14	0.27	0.08	0.12	0.04
ENSMUSG00000066319	Rtp3	0.00690858	1	Downwards	0.03	0.02	0	0	0
ENSMUSG00000003464	Pex19	0.00701285	1	Downwards	0.44	0.58	0.43	0.43	0.29
ENSMUSG00000061086	Myl4	0.00701285	1	Downwards	0.11	0.02	0.02	0.02	0.02
ENSMUSG00000000827	Tpd52l2	0.00719141	1	Downwards	1.32	1.16	0.97	0.98	1.08
ENSMUSG00000028015	Ctso	0.00722538	1	Downwards	0.09	0.09	0.05	0.07	0.01
ENSMUSG00000038175	Mylip	0.00726031	1	Downwards	0.11	0	0.04	0.03	0.05
ENSMUSG00000028475	Spaar	0.00727085	1	Downwards	0.01	0	0.01	0	0
ENSMUSG00000026810	Dpm2	0.00736332	1	Downwards	0.92	0.81	0.77	0.7	0.65
ENSMUSG00000031158	Timm17b	0.0075464	1	Downwards	1.08	0.77	0.69	0.88	0.75
ENSMUSG00000024659	Anxa1	0.00760426	1	Downwards	0.06	0.03	0.01	0	0
ENSMUSG00000001105	Ift20	0.007988	1	Downwards	1.21	1.56	0.92	1.09	0.84
ENSMUSG00000032218	Ccnb2	0.00801242	1	Downwards	1.44	1.15	1.35	1.81	1.05
ENSMUSG00000040904		0.00814211	1	Downwards	0.08	0.06	0.07	0.1	0.04
ENSMUSG00000021643	Serf1	0.00823844	1	Downwards	0.12	0.18	0.17	0.13	0.07
ENSMUSG00000022890	Atp5pf	0.00824281	1	Downwards	6.41	6.8	6.39	6.34	5.59
ENSMUSG00000040843	Tiprl	0.00836114	1	Downwards	0.92	1.04	0.8	0.84	0.7
ENSMUSG00000047379	B4gat1	0.00842983	1	Downwards	0.19	0.22	0.08	0.08	0.05
ENSMUSG00000073987	Ggh	0.00849452	1	Downwards	0.19	0.19	0.18	0.19	0.06
ENSMUSG00000020390	Ube2b	0.00865833	1	Downwards	1.4	1.28	1.29	0.99	0.99
ENSMUSG00000025157	Zdhhc16	0.0087879	1	Downwards	0.49	0.39	0.5	0.44	0.29
ENSMUSG00000103034	Gm8797	0.00917404	1	Downwards	0.14	0.27	0.12	0.09	0.09
ENSMUSG00000025779	Ly96	0.00918943	1	Downwards	0.05	0	0.01	0.01	0.01
ENSMUSG00000021983	Atp8a2	0.00937289	1	Downwards	0.01	0.07	0.01	0	0
ENSMUSG00000063253	Scoc	0.00941425	1	Downwards	0.62	0.56	0.34	0.34	0.44
ENSMUSG00000021456	Fbp2	0.0094468	1	Downwards	0.06	0.08	0.09	0	0
ENSMUSG00000027809	Etfdh	0.00953136	1	Downwards	0.17	0.18	0.08	0.17	0.13
ENSMUSG00000020536	Llgl1	0.00960523	1	Downwards	0.09	0.03	0.06	0.03	0.02
ENSMUSG00000001054	Rmnd5b	0.00963905	1	Downwards	0.22	0.32	0.16	0.14	0.15
ENSMUSG00000047547	Cltb	0.00964082	1	Downwards	0.3	0.45	0.23	0.18	0.21
ENSMUSG00000020232	Hmg20b	0.0097286	1	Downwards	0.75	0.42	0.6	0.5	0.46
ENSMUSG00000093803	Ppp2r3d	0.00990798	1	Downwards	0.12	0.08	0.11	0.09	0.07
ENSMUSG00000059791	Nrm	0.0100243	1	Downwards	0.32	0.35	0.37	0.28	0.17
ENSMUSG00000028036	Ptgfr	0.0103518	1	Downwards	0.02	0	0.01	0	0
ENSMUSG00000053898	Ech1	0.0103891	1	Downwards	0.66	0.64	0.59	0.72	0.39
ENSMUSG00000029994	Anxa4	0.011032	1	Downwards	0.04	0.01	0.01	0.01	0.01
ENSMUSG00000089832	Shkbp1	0.0110777	1	Downwards	0.27	0.18	0.29	0.18	0.12
ENSMUSG00000030703	Gdpd3	0.0115378	1	Downwards	0	0.01	0.01	0	0
ENSMUSG00000079283	2310009B15Rik	0.0117712	1	Downwards	0.44	0.28	0.42	0.35	0.25
ENSMUSG00000030423	Pop4	0.0118346	1	Downwards	0.76	0.91	0.53	0.5	0.43
ENSMUSG00000025190	Got1	0.0120327	1	Downwards	0.61	0.76	0.43	0.42	0.42
ENSMUSG00000066894	Vsig10	0.012121	1	Downwards	0.04	0.05	0.01	0.01	0
ENSMUSG00000058407	Txndc9	0.0121731	1	Downwards	1.75	1.45	1.55	1.52	1.33
ENSMUSG00000056888	Glipr1	0.012202	1	Downwards	0	0	0.01	0.02	0
ENSMUSG00000030269	Mtmr14	0.0122312	1	Downwards	0.26	0.18	0.14	0.25	0.14
ENSMUSG00000020386	Sar1b	0.0122524	1	Downwards	1.37	1.26	1.18	1.1	1.01
ENSMUSG00000030990	Pgap2	0.0122566	1	Downwards	0.33	0.32	0.31	0.17	0.15
ENSMUSG00000017286	Glod4	0.0127667	1	Downwards	1.25	1	1.24	0.92	1.02
ENSMUSG00000051652	Lrrc3	0.0138467	1	Downwards	0.01	0	0	0.01	0
ENSMUSG00000073725	Lmbrd1	0.0142606	1	Downwards	0.29	0.27	0.14	0.14	0.12
ENSMUSG00000018362	Kpna2	0.0143075	1	Downwards	0.8	0.75	0.67	0.82	0.55
ENSMUSG00000038828	Tmem214	0.0145721	1	Downwards	0.4	0.43	0.31	0.35	0.29
ENSMUSG00000026799	Med27	0.015182	1	Downwards	0.35	0.38	0.34	0.23	0.2
ENSMUSG00000045410	Akr1e1	0.015675	1	Downwards	0.34	0.3	0.27	0.3	0.26
ENSMUSG00000002014	Ssr4	0.0157334	1	Downwards	2.83	2.27	2.58	2.82	2.36
ENSMUSG00000021591	Glrx	0.0158742	1	Downwards	0.15	0.15	0.14	0.21	0.14
ENSMUSG00000047090	Tmem198b	0.016429	1	Downwards	0.15	0.08	0.08	0.04	0.03
ENSMUSG00000030876	Mettl9	0.0164464	1	Downwards	1.59	1.6	1.4	1.33	1.24
ENSMUSG00000097166	9330179D12Rik	0.0171201	1	Downwards	0	0	0	0	0
ENSMUSG00000045107	Saysd1	0.0173106	1	Downwards	0.2	0.16	0.22	0.25	0.08
ENSMUSG00000030934	Oat	0.0176811	1	Downwards	1.21	1.11	0.85	0.8	0.81
ENSMUSG00000027684	Mecom	0.0179529	1	Downwards	0.08	0.09	0.05	0.01	0
ENSMUSG00000007837	Prrg2	0.0180935	1	Downwards	0.13	0.09	0.07	0.05	0.05
ENSMUSG00000025333	Gpr143	0.0181263	1	Downwards	0.02	0.05	0	0	0
ENSMUSG00000059518	Znhit1	0.0181874	1	Downwards	0.71	0.78	0.68	0.6	0.45
ENSMUSG00000022094	Slc39a14	0.0184549	1	Downwards	0.04	0.04	0.06	0.01	0.02
ENSMUSG00000029397	Rchy1	0.0185986	1	Downwards	0.64	0.78	0.58	0.51	0.52
ENSMUSG00000064267	Hvcn1	0.0186162	1	Downwards	0.03	0.01	0	0.01	0
ENSMUSG00000029310	Nudt9	0.0202101	1	Downwards	0.82	0.53	0.59	0.66	0.86
ENSMUSG00000028456	Unc13b	0.0202604	1	Downwards	0.01	0.02	0	0	0.01
ENSMUSG00000022244	Amacr	0.0202841	1	Downwards	0.2	0.19	0.08	0.08	0.07
ENSMUSG00000050188	Lsm10	0.0207538	1	Downwards	0.59	0.66	0.53	0.51	0.33
ENSMUSG00000085135		0.0210705	1	Downwards	0.05	0.02	0.01	0	0
ENSMUSG00000044052	Ccr10	0.0212139	1	Downwards	0.01	0	0	0	0
ENSMUSG00000024947	Men1	0.0212552	1	Downwards	0.39	0.24	0.43	0.3	0.23
ENSMUSG00000041679	Fbxl9	0.0214042	1	Downwards	0.01	0.03	0	0.01	0
ENSMUSG00000002804	Nudt14	0.0218667	1	Downwards	0.34	0.59	0.23	0.3	0.15
ENSMUSG00000024487	Yipf5	0.0223526	1	Downwards	0.66	0.55	0.49	0.46	0.38
ENSMUSG00000029432	Nipsnap2	0.0228242	1	Downwards	0.25	0.14	0.21	0.19	0.09
ENSMUSG00000024269	Tpgs2	0.0238165	1	Downwards	0.48	0.36	0.49	0.33	0.31
ENSMUSG00000061111	Mcrip1	0.0239111	1	Downwards	1.24	1.62	1.28	1.26	0.95
ENSMUSG00000056899	Immp2l	0.0239111	1	Downwards	0.06	0.1	0.1	0.04	0.02
ENSMUSG00000038793	Lefty1	0.023933	1	Downwards	0.03	0.02	0.01	0.01	0.01
ENSMUSG00000035382	Pcsk7	0.024123	1	Downwards	0.12	0	0.07	0.06	0.02
ENSMUSG00000024258	Polr2d	0.024123	1	Downwards	1.49	1.22	1.08	1.11	1.14
ENSMUSG00000073016	Uprt	0.0246946	1	Downwards	0.03	0.01	0.06	0	0.01
ENSMUSG00000026003	Acadl	0.0248012	1	Downwards	0.35	0.47	0.39	0.37	0.24
ENSMUSG00000016308	Ube2a	0.0250956	1	Downwards	1.27	1.11	0.97	1.11	0.84
ENSMUSG00000026849	Tor1a	0.0253979	1	Downwards	0.66	0.73	0.5	0.49	0.45
ENSMUSG00000043913	Ccdc60	0.025569	1	Downwards	0.01	0	0.01	0	0
ENSMUSG00000055069	Rab39	0.0256684	1	Downwards	0.02	0	0	0.01	0
ENSMUSG00000027215	Cd82	0.0263618	1	Downwards	0.06	0.06	0	0.02	0
ENSMUSG00000097327		0.0266085	1	Downwards	0.13	0.1	0.05	0.02	0.02
ENSMUSG00000022462	Slc38a2	0.0267267	1	Downwards	0.53	0.32	0.31	0.32	0.35
ENSMUSG00000029993	Nfu1	0.0272911	1	Downwards	1.2	1.08	1.07	0.96	0.9
ENSMUSG00000041695	Kcnj2	0.0273533	1	Downwards	0.02	0	0.01	0	0
ENSMUSG00000000409	Lck	0.0278493	1	Downwards	0.02	0.03	0.01	0	0
ENSMUSG00000055200	Sertad3	0.0280472	1	Downwards	0.09	0.12	0.08	0.1	0.06
ENSMUSG00000075054	Yae1d1	0.0282896	1	Downwards	0.7	0.83	0.54	0.48	0.71
ENSMUSG00000097045		0.0285423	1	Downwards	0.02	0.03	0.01	0	0
ENSMUSG00000003269	Cyth2	0.0286097	1	Downwards	0.57	0.39	0.51	0.51	0.38
ENSMUSG00000026279	Thap4	0.0288001	1	Downwards	0.14	0.25	0.18	0.2	0.13
ENSMUSG00000037032	Apbb1	0.0293509	1	Downwards	0.09	0.04	0.01	0.03	0.02
ENSMUSG00000068407	Rnase12	0.0297014	1	Downwards	0.02	0.06	0.03	0.02	0
ENSMUSG00000016946	Kctd5	0.0300038	1	Downwards	0.66	0.54	0.55	0.44	0.36
ENSMUSG00000054589		0.0303804	1	Downwards	0.01	0	0	0	0
ENSMUSG00000044715	Gskip	0.0305459	1	Downwards	0.27	0.24	0.22	0.23	0.12
ENSMUSG00000041046	Ramp3	0.0306361	1	Downwards	0.03	0.04	0.01	0	0
ENSMUSG00000017734	Dbndd2	0.030768	1	Downwards	0.01	0	0.01	0	0.01
ENSMUSG00000069805	Fbp1	0.0312294	1	Downwards	0	0	0	0	0
ENSMUSG00000085271	E130006D01Rik	0.0314014	1	Downwards	0.01	0	0	0	0
ENSMUSG00000075296	Aldh3b2	0.032013	1	Downwards	0	0	0	0	0
ENSMUSG00000059439	Bcas3	0.0323621	1	Downwards	0.11	0	0.03	0.02	0.03
ENSMUSG00000026784	Pdss1	0.032776	1	Downwards	0.37	0.38	0.42	0.33	0.31
ENSMUSG00000050786	Ccdc126	0.033172	1	Downwards	0.1	0.14	0.04	0.02	0.02
ENSMUSG00000022494	Shisa9	0.0336397	1	Downwards	0.08	0.09	0.08	0.02	0
ENSMUSG00000031245	Hmgn5	0.0342689	1	Downwards	0.66	0.84	0.75	0.8	0.54
ENSMUSG00000018287	Spag7	0.0353666	1	Downwards	1.46	1.15	1.09	1.29	1.29
ENSMUSG00000034361	Cpne2	0.0355555	1	Downwards	0.05	0.06	0.01	0	0.01
ENSMUSG00000058709	Egln2	0.0357862	1	Downwards	0.59	0.72	0.51	0.53	0.36
ENSMUSG00000042622	Maff	0.0362347	1	Downwards	0.15	0.1	0.03	0.05	0.03
ENSMUSG00000031065	Cdk16	0.0363457	1	Downwards	0.43	0.37	0.37	0.33	0.25
ENSMUSG00000027882	Stxbp3	0.0367707	1	Downwards	0.29	0.42	0.36	0.34	0.15
ENSMUSG00000009035	Tmem184b	0.0371748	1	Downwards	0.14	0.14	0.1	0.07	0.03
ENSMUSG00000001323	Srr	0.0376737	1	Downwards	0.03	0.11	0.01	0.02	0.01
ENSMUSG00000000934	Top1mt	0.0381199	1	Downwards	0.09	0.04	0.07	0.06	0.05
ENSMUSG00000027649	Ctnnbl1	0.0384794	1	Downwards	0.73	0.71	0.89	0.56	0.53
ENSMUSG00000000581	C1d	0.0388912	1	Downwards	2.47	2.96	2.38	2.59	2.25
ENSMUSG00000025931	Paqr8	0.039167	1	Downwards	0.01	0	0	0	0
ENSMUSG00000045075		0.0392198	1	Downwards	0.02	0.03	0	0	0
ENSMUSG00000059883	Irak4	0.0396883	1	Downwards	0.04	0	0.06	0.02	0.02
ENSMUSG00000044362	Ccdc89	0.040385	1	Downwards	0.01	0	0	0	0.01
ENSMUSG00000010054	Tusc2	0.0403946	1	Downwards	0.63	0.64	0.63	0.56	0.58
ENSMUSG00000032570	Atp2c1	0.0413196	1	Downwards	0.26	0.17	0.15	0.27	0.19
ENSMUSG00000052369	Tmem106c	0.0415645	1	Downwards	0.1	0.15	0.13	0.08	0.05
ENSMUSG00000044792	Isca1	0.0421376	1	Downwards	0.15	0.33	0.08	0.19	0.17
ENSMUSG00000079184	Mphosph8	0.0427904	1	Downwards	1.23	1.32	1.08	0.95	0.98
ENSMUSG00000027593	Raly	0.0432707	1	Downwards	3.2	3.17	3.06	2.86	2.45
ENSMUSG00000024517	Grp	0.0433827	1	Downwards	0.03	0	0	0	0
ENSMUSG00000031813	Mvb12a	0.0435398	1	Downwards	0.67	0.32	0.42	0.46	0.35
ENSMUSG00000050846	Zfp623	0.0435563	1	Downwards	0.08	0.07	0.03	0.02	0.04
ENSMUSG00000030060	Hmces	0.0436158	1	Downwards	0.43	0.48	0.45	0.39	0.27
ENSMUSG00000028278	Rragd	0.0437477	1	Downwards	0.04	0.03	0.04	0.01	0.04
ENSMUSG00000031023	Akip1	0.0440783	1	Downwards	0.24	0.28	0.33	0.21	0.17
ENSMUSG00000022378	Cyrib	0.0443531	1	Downwards	1.37	1.47	1.49	1.23	0.95
ENSMUSG00000005078	Jkamp	0.044649	1	Downwards	0.48	0.62	0.51	0.35	0.25
[truncated: 3,780 more rows]
