# Supplementary material for: Discovery of New Markers for Haemogenic Endothelium and Haematopoietic Progenitors in the Mouse Yolk Sac
Source: J Dev Biol. 2026 Jan 6;14(1):4. doi: 10.3390/jdb14010004 (PMC12821522; doi:10.3390/jdb14010004)
Supplement: Supplementary file 1 [file jdb-14-00004-s001.zip › Supplementary Table 4_DE_genes.xlsx]

## Sheet: EMPs_vs_rest_filtered_TM
gene	p_val	avg_log2FC	pct.1	pct.2	p_val_adj	symbol	UNIPROT	Reviewed	Entry Name	Protein names	Gene Names	Organism	Length	Gene Ontology (cellular component)	Transmembrane
ENSMUSG00000060063	7.15126e-147	4.58409	0.893	0.102	1.97868e-142	Alox5ap	P30355	reviewed	AL5AP_MOUSE	Arachidonate 5-lipoxygenase-activating protein (FLAP) (MK-886-binding protein)	Alox5ap Flap	Mus musculus (Mouse)	161	endoplasmic reticulum membrane [GO:0005789]; nuclear envelope [GO:0005635]; nuclear membrane [GO:0031965]; nucleus [GO:0005634]	TRANSMEM 9..30; /note="Helical"; /evidence="ECO:0000250"; TRANSMEM 53..77; /note="Helical"; /evidence="ECO:0000250"; TRANSMEM 81..102; /note="Helical"; /evidence="ECO:0000250"; TRANSMEM 116..128; /note="Helical"; /evidence="ECO:0000250"
ENSMUSG00000058715	6.30654e-145	4.53897	0.768	0.065	1.74496e-140	Fcer1g	P20491	reviewed	FCERG_MOUSE	High affinity immunoglobulin epsilon receptor subunit gamma (Fc receptor gamma-chain) (FcRgamma) (Fc-epsilon RI-gamma) (IgE Fc receptor subunit gamma) (FceRI gamma)	Fcer1g Fce1g	Mus musculus (Mouse)	86	cell surface [GO:0009986]; external side of plasma membrane [GO:0009897]; Fc-epsilon receptor I complex [GO:0032998]; Fc-gamma receptor III complex [GO:0033001]; membrane raft [GO:0045121]; plasma membrane [GO:0005886]	TRANSMEM 24..44; /note="Helical"; /evidence="ECO:0000255"
ENSMUSG00000030579	2.56766e-134	5.06491	0.402	0.011	7.10446e-130	Tyrobp	O54885	reviewed	TYOBP_MOUSE	TYRO protein tyrosine kinase-binding protein (DNAX-activation protein 12) (Killer-activating receptor-associated protein) (KAR-associated protein)	Tyrobp Dap12 Karap	Mus musculus (Mouse)	114	cell surface [GO:0009986]; plasma membrane [GO:0005886]	TRANSMEM 43..63; /note="Helical"; /evidence="ECO:0000250|UniProtKB:O43914"
ENSMUSG00000021596	1.2886e-103	5.60858	0.286	0.006	3.56544e-99	Mctp1	E9PV86	reviewed	MCTP1_MOUSE	Multiple C2 and transmembrane domain-containing protein 1	Mctp1	Mus musculus (Mouse)	951	endoplasmic reticulum membrane [GO:0005789]; recycling endosome [GO:0055037]; synaptic vesicle membrane [GO:0030672]	TRANSMEM 763..783; /note="Helical"; /evidence="ECO:0000255"; TRANSMEM 866..886; /note="Helical"; /evidence="ECO:0000255"
ENSMUSG00000024621	3.95088e-95	7.03806	0.205	0.002	1.09317e-90	Csf1r	P09581	reviewed	CSF1R_MOUSE	Macrophage colony-stimulating factor 1 receptor (CSF-1 receptor) (CSF-1-R) (CSF-1R) (M-CSF-R) (EC 2.7.10.1) (Proto-oncogene c-Fms) (CD antigen CD115)	Csf1r Csfmr Fms	Mus musculus (Mouse)	977	cell surface [GO:0009986]; CSF1-CSF1R complex [GO:1990682]; membrane [GO:0016020]; nucleoplasm [GO:0005654]; plasma membrane [GO:0005886]	TRANSMEM 516..536; /note="Helical"; /evidence="ECO:0000255"
ENSMUSG00000018169	3.34718e-86	3.03118	0.786	0.124	9.26132e-82	Mfng	O09008	reviewed	MFNG_MOUSE	Beta-1,3-N-acetylglucosaminyltransferase manic fringe (EC 2.4.1.222) (O-fucosylpeptide 3-beta-N-acetylglucosaminyltransferase)	Mfng	Mus musculus (Mouse)	321	Golgi membrane [GO:0000139]	TRANSMEM 8..27; /note="Helical; Signal-anchor for type II membrane protein"; /evidence="ECO:0000255"
ENSMUSG00000026347	4.03279e-74	3.66896	0.438	0.037	1.11583e-69	Tmem163	Q8C996	reviewed	TM163_MOUSE	Transmembrane protein 163 (Synaptic vesicle membrane protein of 31 kDa)	Tmem163 Sv31	Mus musculus (Mouse)	288	early endosome membrane [GO:0031901]; intracellular vesicle [GO:0097708]; late endosome membrane [GO:0031902]; lysosomal membrane [GO:0005765]; plasma membrane [GO:0005886]; synaptic vesicle membrane [GO:0030672]	TRANSMEM 88..108; /note="Helical"; /evidence="ECO:0000255"; TRANSMEM 116..136; /note="Helical"; /evidence="ECO:0000255"; TRANSMEM 150..170; /note="Helical"; /evidence="ECO:0000255"; TRANSMEM 187..207; /note="Helical"; /evidence="ECO:0000255"; TRANSMEM 217..237; /note="Helical"; /evidence="ECO:0000255"; TRANSMEM 255..275; /note="Helical"; /evidence="ECO:0000255"
ENSMUSG00000050232	3.34428e-73	4.84267	0.312	0.017	9.2533e-69	Cxcr3	O88410	reviewed	CXCR3_MOUSE	C-X-C chemokine receptor type 3 (CXC-R3) (CXCR-3) (Interferon-inducible protein 10 receptor) (IP-10 receptor) (CD antigen CD183)	Cxcr3 Cmkar3	Mus musculus (Mouse)	367	cell surface [GO:0009986]; external side of plasma membrane [GO:0009897]; plasma membrane [GO:0005886]	TRANSMEM 53..79; /note="Helical; Name=1"; /evidence="ECO:0000255"; TRANSMEM 89..109; /note="Helical; Name=2"; /evidence="ECO:0000255"; TRANSMEM 125..146; /note="Helical; Name=3"; /evidence="ECO:0000255"; TRANSMEM 169..188; /note="Helical; Name=4"; /evidence="ECO:0000255"; TRANSMEM 212..232; /note="Helical; Name=5"; /evidence="ECO:0000255"; TRANSMEM 255..276; /note="Helical; Name=6"; /evidence="EC…
ENSMUSG00000030745	1.25151e-69	6.14283	0.17	0.002	3.46279e-65	Il21r	Q9JHX3	reviewed	IL21R_MOUSE	Interleukin-21 receptor (IL-21 receptor) (IL-21R) (Lymphocyte receptor beta) (LR-beta) (Novel cytokine receptor 8) (NR8) (Novel interleukin receptor) (CD antigen CD360)	Il21r Nilr	Mus musculus (Mouse)	529	membrane [GO:0016020]	TRANSMEM 238..258; /note="Helical"; /evidence="ECO:0000255"
ENSMUSG00000037318	4.51227e-68	6.22178	0.161	0.002	1.2485e-63	Traf3ip3	Q8C0G2	reviewed	T3JAM_MOUSE	TRAF3-interacting JNK-activating modulator (TRAF3-interacting protein 3)	Traf3ip3 T3jam	Mus musculus (Mouse)	513	endoplasmic reticulum membrane [GO:0005789]; Golgi membrane [GO:0000139]; lysosomal membrane [GO:0005765]; mitochondrial membrane [GO:0031966]; mitochondrial outer membrane [GO:0005741]; plasma membrane [GO:0005886]	TRANSMEM 486..506; /note="Helical; Anchor for type IV membrane protein"; /evidence="ECO:0000255"
ENSMUSG00000066682	2.88935e-67	4.86606	0.25	0.011	7.99453e-63	Pilrb2	Q2YFS1	reviewed	PILB2_MOUSE	Paired immunoglobulin-like type 2 receptor beta-2 (Activating receptor PILR-beta-2)	Pilrb2	Mus musculus (Mouse)	225	cell periphery [GO:0071944]; membrane [GO:0016020]	TRANSMEM 196..216; /note="Helical"; /evidence="ECO:0000255"
ENSMUSG00000078771	1.07698e-66	6.05417	0.17	0.003	2.9799e-62	Evi2a	P20934	reviewed	EVI2A_MOUSE	Protein EVI2A (Ecotropic viral integration site 2A protein) (EVI-2A)	Evi2a Evi-2 Evi-2a Evi2	Mus musculus (Mouse)	223	cilium [GO:0005929]; cytosol [GO:0005829]; Golgi apparatus [GO:0005794]; plasma membrane [GO:0005886]	TRANSMEM 126..151; /note="Helical"; /evidence="ECO:0000255"
ENSMUSG00000046245	1.59638e-66	5.22883	0.223	0.008	4.41702e-62	Pilra	Q2YFS3	reviewed	PILRA_MOUSE	Paired immunoglobulin-like type 2 receptor alpha (Cell surface receptor FDF03) (Inhibitory receptor PILR-alpha)	Pilra	Mus musculus (Mouse)	302	cell periphery [GO:0071944]; membrane [GO:0016020]	TRANSMEM 199..219; /note="Helical"; /evidence="ECO:0000255"
ENSMUSG00000031785	6.8487e-63	2.54114	0.732	0.137	1.89497e-58	Adgrg1	Q8K209	reviewed	AGRG1_MOUSE	Adhesion G-protein coupled receptor G1 (G-protein coupled receptor 56) (Serpentine receptor cyt28) [Cleaved into: Adhesion G-protein coupled receptor G1, N-terminal fragment (ADGRG1 N-terminal fragment) (ADGRG1 NT) (GPR56 N-terminal fragment) (GPR56 NT) (GPR56(N)) (GPR56 extracellular subunit) (GPR56 subunit alpha); Adhesion G-protein coupled receptor G1, C-terminal fragment (ADGRG1 C-terminal fr…	Adgrg1 Cyt28 Gpr56	Mus musculus (Mouse)	687	extracellular region [GO:0005576]; glial limiting end-foot [GO:0097451]; membrane raft [GO:0045121]; plasma membrane [GO:0005886]	TRANSMEM 403..423; /note="Helical; Name=1"; /evidence="ECO:0000255"; TRANSMEM 443..463; /note="Helical; Name=2"; /evidence="ECO:0000255"; TRANSMEM 472..492; /note="Helical; Name=3"; /evidence="ECO:0000255"; TRANSMEM 513..533; /note="Helical; Name=4"; /evidence="ECO:0000255"; TRANSMEM 571..591; /note="Helical; Name=5"; /evidence="ECO:0000255"; TRANSMEM 604..624; /note="Helical; Name=6"; /evidence=…
ENSMUSG00000028581	4.30456e-60	2.97528	0.625	0.109	1.19103e-55	Laptm5	Q61168	reviewed	LAPM5_MOUSE	Lysosomal-associated transmembrane protein 5 (Lysosomal-associated multitransmembrane protein 5) (Retinoic acid-inducible E3 protein)	Laptm5	Mus musculus (Mouse)	261	cytosol [GO:0005829]; lysosomal membrane [GO:0005765]; lysosome [GO:0005764]; perinuclear region of cytoplasm [GO:0048471]; plasma membrane [GO:0005886]; protein-containing complex [GO:0032991]; transport vesicle [GO:0030133]	TRANSMEM 21..41; /note="Helical"; /evidence="ECO:0000255"; TRANSMEM 65..85; /note="Helical"; /evidence="ECO:0000255"; TRANSMEM 92..112; /note="Helical"; /evidence="ECO:0000255"; TRANSMEM 133..153; /note="Helical"; /evidence="ECO:0000255"; TRANSMEM 183..203; /note="Helical"; /evidence="ECO:0000255"
ENSMUSG00000052384	3.99092e-57	2.8047	0.688	0.14	1.10425e-52	Nrros	Q8BMT4	reviewed	LRC33_MOUSE	Transforming growth factor beta activator LRRC33 (Leucine-rich repeat-containing protein 33) (Negative regulator of reactive oxygen species)	Nrros Lrrc33	Mus musculus (Mouse)	693	cell surface [GO:0009986]; endoplasmic reticulum [GO:0005783]; endoplasmic reticulum membrane [GO:0005789]; extracellular region [GO:0005576]; plasma membrane [GO:0005886]	TRANSMEM 652..672; /note="Helical"; /evidence="ECO:0000255"
ENSMUSG00000060470	1.32939e-53	3.5587	0.42	0.052	3.6783e-49	Adgrg3	Q8R0T6	reviewed	AGRG3_MOUSE	Adhesion G protein-coupled receptor G3 (G-protein coupled receptor 97) [Cleaved into: Adhesion G-protein coupled receptor G3, N-terminal fragment (ADGRG3 N-terminal fragment); Adhesion G-protein coupled receptor G3, C-terminal fragment (ADGRG3 C-terminal fragment)]	Adgrg3 Gpr97	Mus musculus (Mouse)	542	plasma membrane [GO:0005886]	TRANSMEM 268..288; /note="Helical; Name=1"; /evidence="ECO:0000255"; TRANSMEM 303..323; /note="Helical; Name=2"; /evidence="ECO:0000255"; TRANSMEM 343..363; /note="Helical; Name=3"; /evidence="ECO:0000255"; TRANSMEM 373..393; /note="Helical; Name=4"; /evidence="ECO:0000255"; TRANSMEM 427..447; /note="Helical; Name=5"; /evidence="ECO:0000255"; TRANSMEM 468..488; /note="Helical; Name=6"; /evidence=…
ENSMUSG00000045165	5.77573e-53	4.21509	0.259	0.017	1.59809e-48	AI467606	Q8C708	reviewed	CP054_MOUSE	Transmembrane protein C16orf54 homolog		Mus musculus (Mouse)	225	membrane [GO:0016020]	TRANSMEM 32..52; /note="Helical"; /evidence="ECO:0000255"
ENSMUSG00000016494	4.70582e-52	2.15612	0.946	0.404	1.30205e-47	Cd34	Q64314	reviewed	CD34_MOUSE	Hematopoietic progenitor cell antigen CD34 (CD antigen CD34)	Cd34	Mus musculus (Mouse)	382	apical plasma membrane [GO:0016324]; basal plasma membrane [GO:0009925]; cell periphery [GO:0071944]; cell surface [GO:0009986]; cytoplasm [GO:0005737]; external side of plasma membrane [GO:0009897]; extracellular region [GO:0005576]; glomerular endothelium fenestra [GO:0036053]; intercellular bridge [GO:0045171]; lysosome [GO:0005764]; membrane [GO:0016020]; perinuclear region of cytoplasm [GO:0…	TRANSMEM 288..308; /note="Helical"; /evidence="ECO:0000255"
ENSMUSG00000028859	5.65488e-47	4.34931	0.196	0.01	1.56465e-42	Csf3r	P40223	reviewed	CSF3R_MOUSE	Granulocyte colony-stimulating factor receptor (G-CSF receptor) (G-CSF-R) (CD antigen CD114)	Csf3r Csfgr	Mus musculus (Mouse)	837	endocytic vesicle membrane [GO:0030666]; plasma membrane [GO:0005886]	TRANSMEM 627..650; /note="Helical"; /evidence="ECO:0000255"
ENSMUSG00000058099	6.15211e-45	4.68234	0.179	0.009	1.70223e-40	Nfam1	Q8R4V1	reviewed	NFAM1_MOUSE	NFAT activation molecule 1 (Calcineurin/NFAT-activating ITAM-containing protein) (NFAT-activating protein with ITAM motif 1)	Nfam1 Cnaip	Mus musculus (Mouse)	264	cell surface [GO:0009986]; membrane [GO:0016020]; membrane raft [GO:0045121]; plasma membrane [GO:0005886]	TRANSMEM 160..180; /note="Helical"; /evidence="ECO:0000255"
ENSMUSG00000090019	2.72844e-44	2.05051	0.839	0.276	7.54933e-40	Gimap1	P70224	reviewed	GIMA1_MOUSE	GTPase IMAP family member 1 (Immune-associated protein 38) (IAP38) (Immunity-associated protein 1)	Gimap1 Ian2 Imap1 Imap38	Mus musculus (Mouse)	277	endoplasmic reticulum [GO:0005783]; endoplasmic reticulum membrane [GO:0005789]; Golgi membrane [GO:0000139]	TRANSMEM 251..266; /note="Helical; Anchor for type IV membrane protein"; /evidence="ECO:0000255"
ENSMUSG00000034652	5.47539e-43	6.14817	0.116	0.002	1.51499e-38	Cd300a	Q6SJQ0	reviewed	CLM8_MOUSE	CMRF35-like molecule 8 (CLM-8) (CD300 antigen-like family member A) (Leukocyte mono-Ig-like receptor 1) (Mast cell-derived paired immunoglobulin-like receptor 1) (Myeloid-associated immunoglobulin-like receptor 1) (MAIR-1) (MAIR-I) (CD antigen CD300a)	Cd300a Clm8 Lmir1 Mcpir1	Mus musculus (Mouse)	318	plasma membrane [GO:0005886]	TRANSMEM 186..206; /note="Helical"; /evidence="ECO:0000255"
ENSMUSG00000037966	7.43995e-41	2.16697	0.839	0.32	2.05856e-36	Ninj1	O70131	reviewed	NINJ1_MOUSE	Ninjurin-1 (Nerve injury-induced protein 1) [Cleaved into: Secreted ninjurin-1 (Soluble ninjurin-1) (sNinJ1)]	Ninj1	Mus musculus (Mouse)	152	extracellular region [GO:0005576]; filopodium membrane [GO:0031527]; plasma membrane [GO:0005886]; synaptic membrane [GO:0097060]	TRANSMEM 79..103; /note="Helical; Name=Helix alpha3"; /evidence="ECO:0000269|PubMed:39476863, ECO:0007744|PDB:9BIA"; TRANSMEM 114..138; /note="Helical; Name=Helix alpha4"; /evidence="ECO:0000269|PubMed:39476863, ECO:0007744|PDB:9BIA"
ENSMUSG00000026395	2.92e-40	5.71304	0.08	0	8.07935e-36	Ptprc	P06800	reviewed	PTPRC_MOUSE	Receptor-type tyrosine-protein phosphatase C (EC 3.1.3.48) (Leukocyte common antigen) (L-CA) (Lymphocyte antigen 5) (Ly-5) (T200) (CD antigen CD45)	Ptprc Ly-5	Mus musculus (Mouse)	1293	bleb [GO:0032059]; cell periphery [GO:0071944]; cell surface [GO:0009986]; cytoplasmic side of plasma membrane [GO:0009898]; external side of plasma membrane [GO:0009897]; focal adhesion [GO:0005925]; membrane microdomain [GO:0098857]; membrane raft [GO:0045121]; plasma membrane [GO:0005886]; synapse [GO:0045202]	TRANSMEM 567..588; /note="Helical"; /evidence="ECO:0000255"
ENSMUSG00000062991	1.74615e-39	2.31386	0.562	0.126	4.83142e-35	Nrg1	Q6DR98	reviewed	NRG1_MOUSE	Pro-neuregulin-1, membrane-bound isoform (Pro-NRG1) [Cleaved into: Neuregulin-1 (Acetylcholine receptor-inducing activity) (ARIA) (Glial growth factor) (Heregulin) (HRG) (Neu differentiation factor) (Sensory and motor neuron-derived factor)]	Nrg1	Mus musculus (Mouse)	645	axon [GO:0030424]; cytoplasm [GO:0005737]; external side of plasma membrane [GO:0009897]; extracellular space [GO:0005615]; GABA-ergic synapse [GO:0098982]; glutamatergic synapse [GO:0098978]; mossy fiber rosette [GO:0097471]; neuromuscular junction [GO:0031594]; plasma membrane [GO:0005886]; postsynapse [GO:0098794]; postsynaptic density membrane [GO:0098839]; presynaptic active zone membrane [G…	TRANSMEM 248..268; /note="Helical; Note=Internal signal sequence"; /evidence="ECO:0000255"
ENSMUSG00000024679	2.18579e-39	5.99425	0.098	0.002	6.04786e-35	Ms4a6d	Q99N07	reviewed	M4A6D_MOUSE	Membrane-spanning 4-domains subfamily A member 6D (CD20 antigen-like 8)	Ms4a6d Cd20l8 Ms4a11	Mus musculus (Mouse)	247	membrane [GO:0016020]	TRANSMEM 47..67; /note="Helical"; /evidence="ECO:0000255"; TRANSMEM 81..101; /note="Helical"; /evidence="ECO:0000255"; TRANSMEM 122..142; /note="Helical"; /evidence="ECO:0000255"; TRANSMEM 181..201; /note="Helical"; /evidence="ECO:0000255"
ENSMUSG00000038963	8.42783e-39	5.2643	0.125	0.004	2.3319e-34	Slco4a1	Q8K078	reviewed	SO4A1_MOUSE	Solute carrier organic anion transporter family member 4A1 (Organic anion-transporting polypeptide E) (OATP-E) (Sodium-independent organic anion transporter E) (Solute carrier family 21 member 12)	Slco4a1 Oatp4a1 Oatpe Slc21a12	Mus musculus (Mouse)	723	plasma membrane [GO:0005886]	TRANSMEM 103..123; /note="Helical; Name=1"; /evidence="ECO:0000255"; TRANSMEM 143..163; /note="Helical; Name=2"; /evidence="ECO:0000255"; TRANSMEM 170..194; /note="Helical; Name=3"; /evidence="ECO:0000255"; TRANSMEM 225..255; /note="Helical; Name=4"; /evidence="ECO:0000255"; TRANSMEM 275..295; /note="Helical; Name=5"; /evidence="ECO:0000255"; TRANSMEM 310..334; /note="Helical; Name=6"; /evidence=…
ENSMUSG00000049988	9.70848e-38	5.67859	0.089	0.001	2.68624e-33	Lrrc25	Q8K1T1	reviewed	LRC25_MOUSE	Leucine-rich repeat-containing protein 25 (Monocyte and plasmacytoid-activated protein)	Lrrc25 Mapa	Mus musculus (Mouse)	297	cytoplasm [GO:0005737]; membrane [GO:0016020]	TRANSMEM 170..190; /note="Helical"; /evidence="ECO:0000255"
ENSMUSG00000043505	2.5829e-37	2.49514	0.58	0.146	7.14663e-33	Gimap5	Q8BWF2	reviewed	GIMA5_MOUSE	GTPase IMAP family member 5 (GTPase of the immunity-associated protein 5) (Immunity-associated nucleotide 4-like 1 protein) (Immunity-associated protein 3)	Gimap5 Ian4l1 Ian5 Imap3	Mus musculus (Mouse)	308	lysosomal membrane [GO:0005765]; multivesicular body membrane [GO:0032585]	TRANSMEM 284..304; /note="Helical; Anchor for type IV membrane protein"; /evidence="ECO:0000255"
ENSMUSG00000009687	6.31067e-37	1.99372	0.723	0.225	1.7461e-32	Fxyd5	P97808	reviewed	FXYD5_MOUSE	FXYD domain-containing ion transport regulator 5 (EF-8) (Ion channel homolog RIC) (Oncoprotein-induced protein 2)	Fxyd5 Oit2	Mus musculus (Mouse)	178	basolateral plasma membrane [GO:0016323]; plasma membrane [GO:0005886]	TRANSMEM 146..166; /note="Helical"; /evidence="ECO:0000255"
ENSMUSG00000020377	8.65261e-37	2.83698	0.357	0.053	2.39409e-32	Ltc4s	Q60860	reviewed	LTC4S_MOUSE	Leukotriene C4 synthase (LTC4 synthase) (EC 4.4.1.20) (Glutathione S-transferase LTC4) (EC 2.5.1.-) (Leukotriene-C(4) synthase)	Ltc4s	Mus musculus (Mouse)	150	endoplasmic reticulum membrane [GO:0005789]; nuclear envelope [GO:0005635]; nuclear membrane [GO:0031965]; nuclear outer membrane [GO:0005640]	TRANSMEM 7..27; /note="Helical"; /evidence="ECO:0000250|UniProtKB:Q16873"; TRANSMEM 49..69; /note="Helical"; /evidence="ECO:0000250|UniProtKB:Q16873"; TRANSMEM 74..94; /note="Helical"; /evidence="ECO:0000250|UniProtKB:Q16873"; TRANSMEM 105..124; /note="Helical"; /evidence="ECO:0000250|UniProtKB:Q16873"
ENSMUSG00000066684	2.17554e-34	4.90984	0.107	0.003	6.01949e-30	Pilrb1	Q2YFS2	reviewed	PILRB_MOUSE	Paired immunoglobulin-like type 2 receptor beta (Activating receptor PILR-beta) (Cell surface receptor FDFACT)	Pilrb Fdfact Pilrb1	Mus musculus (Mouse)	224	plasma membrane [GO:0005886]	TRANSMEM 196..216; /note="Helical"; /evidence="ECO:0000255"
ENSMUSG00000041836	2.71028e-34	1.96173	0.75	0.286	7.49908e-30	Ptpre	P49446	reviewed	PTPRE_MOUSE	Receptor-type tyrosine-protein phosphatase epsilon (Protein-tyrosine phosphatase epsilon) (R-PTP-epsilon) (EC 3.1.3.48)	Ptpre Ptpe	Mus musculus (Mouse)	699	cytoplasm [GO:0005737]; nucleus [GO:0005634]; plasma membrane [GO:0005886]	TRANSMEM 46..68; /note="Helical"; /evidence="ECO:0000255"
ENSMUSG00000049130	3.04224e-34	3.90514	0.196	0.016	8.41756e-30	C5ar1	P30993	reviewed	C5AR1_MOUSE	C5a anaphylatoxin chemotactic receptor 1 (C5a anaphylatoxin chemotactic receptor) (C5a-R) (C5aR) (CD antigen CD88)	C5ar1 C5ar C5r1	Mus musculus (Mouse)	351	apical part of cell [GO:0045177]; basolateral plasma membrane [GO:0016323]; cytoplasmic vesicle [GO:0031410]	TRANSMEM 38..64; /note="Helical; Name=1"; /evidence="ECO:0000250|UniProtKB:P21730"; TRANSMEM 70..93; /note="Helical; Name=2"; /evidence="ECO:0000250|UniProtKB:P21730"; TRANSMEM 111..132; /note="Helical; Name=3"; /evidence="ECO:0000250|UniProtKB:P21730"; TRANSMEM 154..174; /note="Helical; Name=4"; /evidence="ECO:0000250|UniProtKB:P21730"; TRANSMEM 202..227; /note="Helical; Name=5"; /evidence="ECO:…
ENSMUSG00000024818	1.39829e-31	3.31506	0.241	0.028	3.86893e-27	Slc25a45	Q8CFJ7	reviewed	S2545_MOUSE	Solute carrier family 25 member 45	Slc25a45	Mus musculus (Mouse)	288	mitochondrial inner membrane [GO:0005743]; mitochondrion [GO:0005739]	TRANSMEM 6..26; /note="Helical; Name=1"; /evidence="ECO:0000255"; TRANSMEM 58..78; /note="Helical; Name=2"; /evidence="ECO:0000255"; TRANSMEM 102..122; /note="Helical; Name=3"; /evidence="ECO:0000255"; TRANSMEM 166..186; /note="Helical; Name=4"; /evidence="ECO:0000255"; TRANSMEM 202..222; /note="Helical; Name=5"; /evidence="ECO:0000255"; TRANSMEM 266..286; /note="Helical; Name=6"; /evidence="ECO:…
ENSMUSG00000022488	2.67204e-30	4.39244	0.134	0.008	7.39326e-26	Nckap1l	Q8K1X4	reviewed	NCKPL_MOUSE	Nck-associated protein 1-like (Hematopoietic protein 1)	Nckap1l Hem1	Mus musculus (Mouse)	1134	cytosol [GO:0005829]; plasma membrane [GO:0005886]; SCAR complex [GO:0031209]	TRANSMEM 999..1019; /note="Helical"; /evidence="ECO:0000255"
ENSMUSG00000055447	7.75707e-30	1.61223	0.875	0.465	2.1463e-25	Cd47	Q61735	reviewed	CD47_MOUSE	Leukocyte surface antigen CD47 (Integrin-associated protein) (IAP) (CD antigen CD47)	Cd47	Mus musculus (Mouse)	303	extracellular exosome [GO:0070062]; glutamatergic synapse [GO:0098978]; plasma membrane [GO:0005886]; presynapse [GO:0098793]	TRANSMEM 141..161; /note="Helical"; /evidence="ECO:0000255"; TRANSMEM 174..194; /note="Helical"; /evidence="ECO:0000255"; TRANSMEM 207..227; /note="Helical"; /evidence="ECO:0000255"; TRANSMEM 239..259; /note="Helical"; /evidence="ECO:0000255"; TRANSMEM 267..287; /note="Helical"; /evidence="ECO:0000255"
ENSMUSG00000031659	3.1676e-29	4.54351	0.125	0.007	8.76443e-25	Adcy7	P51829	reviewed	ADCY7_MOUSE	Adenylate cyclase type 7 (EC 4.6.1.1) (ATP pyrophosphate-lyase 7) (Adenylate cyclase type VII) (Adenylyl cyclase 7)	Adcy7	Mus musculus (Mouse)	1099	plasma membrane [GO:0005886]	TRANSMEM 34..54; /note="Helical"; /evidence="ECO:0000255"; TRANSMEM 63..83; /note="Helical"; /evidence="ECO:0000255"; TRANSMEM 95..117; /note="Helical"; /evidence="ECO:0000255"; TRANSMEM 122..142; /note="Helical"; /evidence="ECO:0000255"; TRANSMEM 147..167; /note="Helical"; /evidence="ECO:0000255"; TRANSMEM 178..198; /note="Helical"; /evidence="ECO:0000255"; TRANSMEM 596..616; /note="Helical"; /e…
ENSMUSG00000040747	3.25325e-29	4.90956	0.116	0.006	9.00142e-25	Cd53	Q61451	reviewed	CD53_MOUSE	Leukocyte surface antigen CD53 (Cell surface glycoprotein CD53) (CD antigen CD53)	Cd53	Mus musculus (Mouse)	219	cell-cell junction [GO:0005911]; immunological synapse [GO:0001772]; plasma membrane [GO:0005886]	TRANSMEM 12..32; /note="Helical"; /evidence="ECO:0000255"; TRANSMEM 55..69; /note="Helical"; /evidence="ECO:0000255"; TRANSMEM 81..106; /note="Helical"; /evidence="ECO:0000255"; TRANSMEM 182..206; /note="Helical"; /evidence="ECO:0000255"
ENSMUSG00000000244	7.31153e-29	1.53204	0.598	0.163	2.02303e-24	Tspan32	Q9JHH2	reviewed	TSN32_MOUSE	Tetraspanin-32 (Tspan-32) (AML1-regulated transmembrane protein 1) (Protein Phemx)	Tspan32 Art1 Phemx Tssc6	Mus musculus (Mouse)	256	cell surface [GO:0009986]; integrin alphaIIb-beta3 complex [GO:0070442]	TRANSMEM 15..35; /note="Helical"; /evidence="ECO:0000255"; TRANSMEM 61..81; /note="Helical"; /evidence="ECO:0000255"; TRANSMEM 90..110; /note="Helical"; /evidence="ECO:0000255"; TRANSMEM 203..223; /note="Helical"; /evidence="ECO:0000255"
ENSMUSG00000020689	2.48788e-27	1.99407	0.402	0.086	6.8837e-23	Itgb3	O54890	reviewed	ITB3_MOUSE	Integrin beta-3 (Platelet membrane glycoprotein IIIa) (GPIIIa) (CD antigen CD61)	Itgb3	Mus musculus (Mouse)	787	alpha9-beta1 integrin-ADAM8 complex [GO:0071133]; alphav-beta3 integrin-HMGB1 complex [GO:0035868]; alphav-beta3 integrin-IGF-1-IGF1R complex [GO:0035867]; alphav-beta3 integrin-PKCalpha complex [GO:0035866]; apical plasma membrane [GO:0016324]; cell surface [GO:0009986]; cell-cell junction [GO:0005911]; external side of plasma membrane [GO:0009897]; filopodium membrane [GO:0031527]; focal adhesi…	TRANSMEM 718..740; /note="Helical"; /evidence="ECO:0000255"
ENSMUSG00000046718	5.79457e-27	1.54661	0.759	0.302	1.6033e-22	Bst2	Q8R2Q8	reviewed	BST2_MOUSE	Bone marrow stromal antigen 2 (BST-2) (HM1.24 antigen) (CD antigen CD317)	Bst2	Mus musculus (Mouse)	172	apical plasma membrane [GO:0016324]; cell surface [GO:0009986]; Golgi apparatus [GO:0005794]; late endosome [GO:0005770]; membrane raft [GO:0045121]; plasma membrane [GO:0005886]; side of membrane [GO:0098552]	TRANSMEM 31..51; /note="Helical; Signal-anchor for type II membrane protein"; /evidence="ECO:0000255"
ENSMUSG00000073002	6.56681e-27	1.21232	0.955	0.562	1.81697e-22	Vamp5	Q9Z2P8	reviewed	VAMP5_MOUSE	Vesicle-associated membrane protein 5 (VAMP-5) (Myobrevin)	Vamp5	Mus musculus (Mouse)	102	cell surface [GO:0009986]; cytoplasmic vesicle membrane [GO:0030659]; intercalated disc [GO:0014704]; late endosome [GO:0005770]; organelle membrane [GO:0031090]; perinuclear region of cytoplasm [GO:0048471]; plasma membrane [GO:0005886]; trans-Golgi network [GO:0005802]	TRANSMEM 73..93; /note="Helical; Anchor for type IV membrane protein"; /evidence="ECO:0000255"
ENSMUSG00000037960	3.4685e-26	2.31698	0.375	0.081	9.59701e-22	Card19	Q9D1I2	reviewed	CAR19_MOUSE	Caspase recruitment domain-containing protein 19 (Bcl10-interacting CARD protein) (BinCARD)	Card19	Mus musculus (Mouse)	183	endoplasmic reticulum membrane [GO:0005789]; mitochondrial membrane [GO:0031966]	TRANSMEM 122..142; /note="Helical"; /evidence="ECO:0000255"
ENSMUSG00000050473	7.40534e-25	2.38493	0.286	0.049	2.04898e-20	Slc35d3	Q8BGF8	reviewed	S35D3_MOUSE	Solute carrier family 35 member D3 (Fringe connection-like protein 1)	Slc35d3 Frcl1	Mus musculus (Mouse)	422	early endosome [GO:0005769]; early endosome membrane [GO:0031901]; endoplasmic reticulum [GO:0005783]; endoplasmic reticulum membrane [GO:0005789]; synaptic vesicle membrane [GO:0030672]	TRANSMEM 9..29; /note="Helical"; /evidence="ECO:0000255"; TRANSMEM 38..58; /note="Helical"; /evidence="ECO:0000255"; TRANSMEM 64..84; /note="Helical"; /evidence="ECO:0000255"; TRANSMEM 103..123; /note="Helical"; /evidence="ECO:0000255"; TRANSMEM 131..151; /note="Helical"; /evidence="ECO:0000255"; TRANSMEM 155..175; /note="Helical"; /evidence="ECO:0000255"; TRANSMEM 187..207; /note="Helical"; /evi…
ENSMUSG00000024516	1.07978e-24	1.43081	0.875	0.521	2.98764e-20	Sec11c	Q9D8V7	reviewed	SC11C_MOUSE	Signal peptidase complex catalytic subunit SEC11C (EC 3.4.21.89) (Microsomal signal peptidase 21 kDa subunit) (SPase 21 kDa subunit) (SEC11 homolog C) (SEC11-like protein 3) (SPC21)	Sec11c Sec11l3 Spc21	Mus musculus (Mouse)	192	signal peptidase complex [GO:0005787]	TRANSMEM 29..48; /note="Helical; Signal-anchor for type II membrane protein"; /evidence="ECO:0000255"
ENSMUSG00000034664	1.62582e-24	1.49444	0.714	0.288	4.49849e-20	Itga2b	Q9QUM0	reviewed	ITA2B_MOUSE	Integrin alpha-IIb (GPalpha IIb) (GPIIb) (Platelet membrane glycoprotein IIb) (CD antigen CD41) [Cleaved into: Integrin alpha-IIb heavy chain; Integrin alpha-IIb light chain]	Itga2b	Mus musculus (Mouse)	1033	cell surface [GO:0009986]; external side of plasma membrane [GO:0009897]; extracellular exosome [GO:0070062]; focal adhesion [GO:0005925]; integrin alphaIIb-beta3 complex [GO:0070442]	TRANSMEM 989..1014; /note="Helical"; /evidence="ECO:0000255"
ENSMUSG00000005611	9.32501e-24	2.41134	0.312	0.062	2.58014e-19	Irag1	Q9WUX5	reviewed	IRAG1_MOUSE	Inositol 1,4,5-triphosphate receptor associated 1 (Inositol 1,4,5-trisphosphate receptor-associated cGMP kinase substrate) (JAW1-related protein MRVI1) (Murine retrovirus integration site 1 protein) (Protein MRVI1)	Irag1 Irag Mrvi1	Mus musculus (Mouse)	899	membrane [GO:0016020]; perinuclear region of cytoplasm [GO:0048471]; sarcoplasmic reticulum [GO:0016529]	TRANSMEM 839..859; /note="Helical"; /evidence="ECO:0000255"
ENSMUSG00000051855	1.00713e-23	-1.65667	0.893	0.883	2.78664e-19	Mest	Q07646	reviewed	MEST_MOUSE	Mesoderm-specific transcript protein (EC 3.-.-.-) (Paternally-expressed gene 1 protein)	Mest Peg1 121a	Mus musculus (Mouse)	335	endoplasmic reticulum [GO:0005783]; endoplasmic reticulum membrane [GO:0005789]	TRANSMEM 13..33; /note="Helical"; /evidence="ECO:0000255"; TRANSMEM 63..83; /note="Helical"; /evidence="ECO:0000255"; TRANSMEM 266..286; /note="Helical"; /evidence="ECO:0000255"
ENSMUSG00000030108	1.69019e-23	2.75498	0.232	0.035	4.6766e-19	Slc6a13	P31649	reviewed	S6A13_MOUSE	Sodium- and chloride-dependent GABA transporter 2 (GAT-2) (Sodium- and chloride-dependent GABA transporter 3) (GAT-3) (Solute carrier family 6 member 13)	Slc6a13 Gabt2 Gabt3 Gat-3 Gat2 Gat3	Mus musculus (Mouse)	602	basolateral plasma membrane [GO:0016323]; plasma membrane [GO:0005886]	TRANSMEM 41..61; /note="Helical; Name=1"; /evidence="ECO:0000255"; TRANSMEM 68..88; /note="Helical; Name=2"; /evidence="ECO:0000255"; TRANSMEM 121..141; /note="Helical; Name=3"; /evidence="ECO:0000255"; TRANSMEM 207..227; /note="Helical; Name=4"; /evidence="ECO:0000255"; TRANSMEM 233..253; /note="Helical; Name=5"; /evidence="ECO:0000255"; TRANSMEM 282..302; /note="Helical; Name=6"; /evidence="ECO…
ENSMUSG00000040856	1.72776e-23	-5.60897	0.071	0.567	4.78055e-19	Dlk1	Q09163	reviewed	DLK1_MOUSE	Protein delta homolog 1 (DLK-1) (Adipocyte differentiation inhibitor protein) (Preadipocyte factor 1) (Pref-1) [Cleaved into: Fetal antigen 1 (FA1)]	Dlk1 Dlk Pref1 Scp-1	Mus musculus (Mouse)	385	cytoplasm [GO:0005737]; external side of plasma membrane [GO:0009897]; plasma membrane [GO:0005886]	TRANSMEM 306..329; /note="Helical"; /evidence="ECO:0000255"
ENSMUSG00000020009	2.70838e-22	2.00054	0.58	0.223	7.49381e-18	Ifngr1	P15261	reviewed	INGR1_MOUSE	Interferon gamma receptor 1 (IFN-gamma receptor 1) (IFN-gamma-R1) (Interferon gamma receptor alpha-chain) (IFN-gamma-R-alpha) (CD antigen CD119)	Ifngr1 Ifngr	Mus musculus (Mouse)	477	plasma membrane [GO:0005886]	TRANSMEM 255..275; /note="Helical"; /evidence="ECO:0000255"
ENSMUSG00000040592	2.80852e-22	3.01586	0.179	0.022	7.77089e-18	Cd79b	P15530	reviewed	CD79B_MOUSE	B-cell antigen receptor complex-associated protein beta chain (B-cell-specific glycoprotein B29) (Ig-beta) (Immunoglobulin-associated B29 protein) (CD antigen CD79b)	Cd79b Igb	Mus musculus (Mouse)	228	B cell receptor complex [GO:0019815]; external side of plasma membrane [GO:0009897]; IgM B cell receptor complex [GO:0071755]; plasma membrane [GO:0005886]	TRANSMEM 159..180; /note="Helical"; /evidence="ECO:0000255"
ENSMUSG00000022051	2.81815e-21	-1.06167	0.83	0.945	7.79755e-17	Bnip3l	Q9Z2F7	reviewed	BNI3L_MOUSE	BCL2/adenovirus E1B 19 kDa protein-interacting protein 3-like (NIP3-like protein X) (NIP3L)	Bnip3l Nix	Mus musculus (Mouse)	218	endoplasmic reticulum [GO:0005783]; mitochondrial outer membrane [GO:0005741]; mitochondrion [GO:0005739]; nuclear envelope [GO:0005635]; nuclear speck [GO:0016607]	TRANSMEM 187..207; /note="Helical"; /evidence="ECO:0000255"
ENSMUSG00000004609	6.98866e-21	6.78435	0.036	0	1.93369e-16	Cd33	Q63994	reviewed	CD33_MOUSE	Myeloid cell surface antigen CD33 (Sialic acid-binding Ig-like lectin 3) (Siglec-3) (CD antigen CD33)	Cd33 Siglec3	Mus musculus (Mouse)	403	external side of plasma membrane [GO:0009897]	TRANSMEM 241..267; /note="Helical"; /evidence="ECO:0000255"
ENSMUSG00000073889	2.20471e-20	1.36547	0.812	0.458	6.1002e-16	Il11ra1	Q64385	reviewed	I11RA_MOUSE	Interleukin-11 receptor subunit alpha-1 (IL-11 receptor subunit alpha-1) (IL-11R subunit alpha-1) (IL-11R-alpha-1) (IL-11RA1) (Enhancer trap locus homolog 2) (Etl-2) (Novel cytokine receptor 1) (NR-1) (NR1) [Cleaved into: Soluble interleukin-11 receptor subunit alpha (sIL-11R) (sIL-11RA) (sIL11RA)]	Il11ra1 Etl2 Il11ra	Mus musculus (Mouse)	432	extracellular region [GO:0005576]; membrane [GO:0016020]	TRANSMEM 373..393; /note="Helical"; /evidence="ECO:0000255"
ENSMUSG00000025491	2.22398e-20	-2.06594	0.232	0.689	6.15353e-16	Ifitm1	Q9D103	reviewed	IFM1_MOUSE	Interferon-induced transmembrane protein 1 (Dispanin subfamily A member 2a) (DSPA2a) (Fragilis protein 2) (Mouse ifitm-like protein 2) (Mil-2)	Ifitm1	Mus musculus (Mouse)	106	early endosome [GO:0005769]; lysosomal membrane [GO:0005765]; plasma membrane [GO:0005886]; protein-containing complex [GO:0032991]	TRANSMEM 85..105; /note="Helical"; /evidence="ECO:0000255"
ENSMUSG00000050732	4.11495e-20	1.24057	0.893	0.609	1.13856e-15	Vamp8	O70404	reviewed	VAMP8_MOUSE	Vesicle-associated membrane protein 8 (VAMP-8) (Endobrevin) (Edb)	Vamp8	Mus musculus (Mouse)	101	basal part of cell [GO:0045178]; basolateral part of cell [GO:1990794]; basolateral plasma membrane [GO:0016323]; cell surface [GO:0009986]; cytosol [GO:0005829]; early endosome [GO:0005769]; early endosome membrane [GO:0031901]; late endosome membrane [GO:0031902]; lysosomal membrane [GO:0005765]; lysosome [GO:0005764]; mitochondrion [GO:0005739]; phagocytic vesicle [GO:0045335]; secretory granu…	TRANSMEM 76..96; /note="Helical; Anchor for type IV membrane protein"; /evidence="ECO:0000255"
ENSMUSG00000074892	4.69306e-20	5.11081	0.054	0.001	1.29852e-15	B3galt5	Q9JI67	reviewed	B3GT5_MOUSE	Beta-1,3-galactosyltransferase 5 (Beta-1,3-GalTase 5) (Beta3Gal-T5) (Beta3GalT5) (b3Gal-T5) (EC 2.4.1.-) (Beta-3-Gx-T5) (Stage-specific embryonic antigen 3 synthase) (SSEA-3 synthase) (UDP-Gal:beta-GlcNAc beta-1,3-galactosyltransferase 5) (UDP-galactose:beta-N-acetylglucosamine beta-1,3-galactosyltransferase 5)	B3galt5 B3gt5	Mus musculus (Mouse)	308	Golgi membrane [GO:0000139]	TRANSMEM 8..25; /note="Helical; Signal-anchor for type II membrane protein"; /evidence="ECO:0000255"
ENSMUSG00000006390	1.68639e-19	1.22628	0.83	0.499	4.66607e-15	Elovl1	Q9JLJ5	reviewed	ELOV1_MOUSE	Very long chain fatty acid elongase 1 (EC 2.3.1.199) (3-keto acyl-CoA synthase Elovl1) (ELOVL fatty acid elongase 1) (ELOVL FA elongase 1) (Elongation of very long chain fatty acids protein 1) (Very long chain 3-ketoacyl-CoA synthase 1) (Very long chain 3-oxoacyl-CoA synthase 1)	Elovl1 Ssc1	Mus musculus (Mouse)	279	endoplasmic reticulum membrane [GO:0005789]	TRANSMEM 23..43; /note="Helical"; /evidence="ECO:0000255|HAMAP-Rule:MF_03201"; TRANSMEM 61..81; /note="Helical"; /evidence="ECO:0000255|HAMAP-Rule:MF_03201"; TRANSMEM 110..130; /note="Helical"; /evidence="ECO:0000255|HAMAP-Rule:MF_03201"; TRANSMEM 137..154; /note="Helical"; /evidence="ECO:0000255|HAMAP-Rule:MF_03201"; TRANSMEM 176..196; /note="Helical"; /evidence="ECO:0000255|HAMAP-Rule:MF_03201"…
ENSMUSG00000022464	5.39159e-19	-2.25741	0.312	0.682	1.4918e-14	Slc38a4	Q8R1S9	reviewed	S38A4_MOUSE	Sodium-coupled neutral amino acid transporter 4 (Amino acid transporter A3) (Na(+)-coupled neutral amino acid transporter 4) (Solute carrier family 38 member 4) (System A amino acid transporter 3)	Slc38a4 Ata3 Nat3 Snat4	Mus musculus (Mouse)	547	microvillus membrane [GO:0031528]	TRANSMEM 105..125; /note="Helical"; /evidence="ECO:0000255"; TRANSMEM 152..172; /note="Helical"; /evidence="ECO:0000255"; TRANSMEM 196..216; /note="Helical"; /evidence="ECO:0000255"; TRANSMEM 221..241; /note="Helical"; /evidence="ECO:0000255"; TRANSMEM 333..353; /note="Helical"; /evidence="ECO:0000255"; TRANSMEM 370..390; /note="Helical"; /evidence="ECO:0000255"; TRANSMEM 412..432; /note="Helical…
ENSMUSG00000023088	1.00284e-18	2.07598	0.411	0.131	2.77476e-14	Abcc1	O35379	reviewed	MRP1_MOUSE	Multidrug resistance-associated protein 1 (EC 7.6.2.2) (ATP-binding cassette sub-family C member 1) (Glutathione-S-conjugate-translocating ATPase ABCC1) (EC 7.6.2.3) (Leukotriene C(4) transporter) (LTC4 transporter)	Abcc1 Abcc1a Abcc1b Mdrap Mrp	Mus musculus (Mouse)	1528	apical plasma membrane [GO:0016324]; basal plasma membrane [GO:0009925]; basolateral plasma membrane [GO:0016323]; lateral plasma membrane [GO:0016328]; plasma membrane [GO:0005886]	TRANSMEM 34..54; /note="Helical; Name=1"; /evidence="ECO:0000255|PROSITE-ProRule:PRU00441"; TRANSMEM 75..95; /note="Helical; Name=2"; /evidence="ECO:0000255|PROSITE-ProRule:PRU00441"; TRANSMEM 101..121; /note="Helical; Name=3"; /evidence="ECO:0000255|PROSITE-ProRule:PRU00441"; TRANSMEM 134..154; /note="Helical; Name=4"; /evidence="ECO:0000255|PROSITE-ProRule:PRU00441"; TRANSMEM 173..193; /note="H…
ENSMUSG00000024981	1.9568e-18	1.53326	0.598	0.249	5.41427e-14	Acsl5	Q8JZR0	reviewed	ACSL5_MOUSE	Long-chain-fatty-acid--CoA ligase 5 (EC 6.2.1.3) (Arachidonate--CoA ligase) (EC 6.2.1.15) (Long-chain acyl-CoA synthetase 5) (LACS 5)	Acsl5 Facl5	Mus musculus (Mouse)	683	endoplasmic reticulum [GO:0005783]; endoplasmic reticulum membrane [GO:0005789]; mitochondrial inner membrane [GO:0005743]; mitochondrial outer membrane [GO:0005741]; mitochondrion [GO:0005739]; nucleolus [GO:0005730]; nucleoplasm [GO:0005654]; plasma membrane [GO:0005886]	TRANSMEM 12..32; /note="Helical; Signal-anchor for type III membrane protein"; /evidence="ECO:0000255"
ENSMUSG00000026580	3.19784e-18	5.77935	0.045	0.001	8.84811e-14	Selp	Q01102	reviewed	LYAM3_MOUSE	P-selectin (CD62 antigen-like family member P) (Granule membrane protein 140) (GMP-140) (Leukocyte-endothelial cell adhesion molecule 3) (LECAM3) (Platelet activation dependent granule-external membrane protein) (PADGEM) (CD antigen CD62P)	Selp Grmp	Mus musculus (Mouse)	768	external side of plasma membrane [GO:0009897]; extracellular space [GO:0005615]; membrane [GO:0016020]; plasma membrane [GO:0005886]; platelet alpha granule membrane [GO:0031092]	TRANSMEM 710..733; /note="Helical"; /evidence="ECO:0000255"
ENSMUSG00000025161	3.96386e-18	-1.2323	0.732	0.893	1.09676e-13	Slc16a3	P57787	reviewed	MOT4_MOUSE	Monocarboxylate transporter 4 (MCT 4) (Solute carrier family 16 member 3)	Slc16a3 Mct4	Mus musculus (Mouse)	470	apical plasma membrane [GO:0016324]; basolateral plasma membrane [GO:0016323]; lateral plasma membrane [GO:0016328]; nuclear membrane [GO:0031965]; plasma membrane [GO:0005886]	TRANSMEM 18..38; /note="Helical"; /evidence="ECO:0000255"; TRANSMEM 62..82; /note="Helical"; /evidence="ECO:0000255"; TRANSMEM 85..105; /note="Helical"; /evidence="ECO:0000255"; TRANSMEM 110..130; /note="Helical"; /evidence="ECO:0000255"; TRANSMEM 150..170; /note="Helical"; /evidence="ECO:0000255"; TRANSMEM 180..200; /note="Helical"; /evidence="ECO:0000255"; TRANSMEM 232..252; /note="Helical"; /e…
ENSMUSG00000036622	5.19816e-18	1.40362	0.705	0.352	1.43828e-13	Atp13a2	Q9CTG6	reviewed	AT132_MOUSE	Polyamine-transporting ATPase 13A2 (EC 7.6.2.-)	Atp13a2	Mus musculus (Mouse)	1169	autophagosome membrane [GO:0000421]; late endosome membrane [GO:0031902]; lysosomal membrane [GO:0005765]; lysosome [GO:0005764]; multivesicular body membrane [GO:0032585]; neuron projection [GO:0043005]; neuronal cell body [GO:0043025]; transport vesicle [GO:0030133]; vesicle membrane [GO:0012506]	TRANSMEM 226..246; /note="Helical"; /evidence="ECO:0000255"; TRANSMEM 251..271; /note="Helical"; /evidence="ECO:0000255"; TRANSMEM 423..443; /note="Helical"; /evidence="ECO:0000255"; TRANSMEM 459..479; /note="Helical"; /evidence="ECO:0000255"; TRANSMEM 920..940; /note="Helical"; /evidence="ECO:0000255"; TRANSMEM 947..967; /note="Helical"; /evidence="ECO:0000255"; TRANSMEM 994..1014; /note="Helica…
ENSMUSG00000026568	4.37573e-17	1.20705	0.848	0.596	1.21072e-12	Mpc2	Q9D023	reviewed	MPC2_MOUSE	Mitochondrial pyruvate carrier 2 (Brain protein 44)	Mpc2 Brp44	Mus musculus (Mouse)	127	mitochondrial inner membrane [GO:0005743]; mitochondrion [GO:0005739]	TRANSMEM 41..61; /note="Helical"; /evidence="ECO:0000255"; TRANSMEM 73..90; /note="Helical"; /evidence="ECO:0000255"; TRANSMEM 93..115; /note="Helical"; /evidence="ECO:0000255"
ENSMUSG00000021696	5.6288e-17	2.35488	0.232	0.047	1.55743e-12	Elovl7	Q9D2Y9	reviewed	ELOV7_MOUSE	Very long chain fatty acid elongase 7 (EC 2.3.1.199) (3-keto acyl-CoA synthase Elovl7) (ELOVL fatty acid elongase 7) (ELOVL FA elongase 7) (Elongation of very long chain fatty acids protein 7) (Very long chain 3-ketoacyl-CoA synthase 7) (Very long chain 3-oxoacyl-CoA synthase 7)	Elovl7	Mus musculus (Mouse)	281	endoplasmic reticulum [GO:0005783]; endoplasmic reticulum membrane [GO:0005789]	TRANSMEM 28..48; /note="Helical; Name=1"; /evidence="ECO:0000255|HAMAP-Rule:MF_03207"; TRANSMEM 73..93; /note="Helical; Name=2"; /evidence="ECO:0000255|HAMAP-Rule:MF_03207"; TRANSMEM 116..136; /note="Helical; Name=3"; /evidence="ECO:0000255|HAMAP-Rule:MF_03207"; TRANSMEM 143..162; /note="Helical; Name=4"; /evidence="ECO:0000255|HAMAP-Rule:MF_03207"; TRANSMEM 172..194; /note="Helical; Name=5"; /ev…
ENSMUSG00000025511	6.4223e-17	1.10481	0.875	0.63	1.77699e-12	Tspan4	Q9DCK3	reviewed	TSN4_MOUSE	Tetraspanin-4 (Tspan-4) (Transmembrane 4 superfamily member 7)	Tspan4 Tm4sf7	Mus musculus (Mouse)	238	membrane [GO:0016020]; migrasome [GO:0140494]	TRANSMEM 14..34; /note="Helical"; /evidence="ECO:0000255"; TRANSMEM 56..76; /note="Helical"; /evidence="ECO:0000255"; TRANSMEM 86..106; /note="Helical"; /evidence="ECO:0000255"; TRANSMEM 202..222; /note="Helical"; /evidence="ECO:0000255"
ENSMUSG00000025810	8.30435e-17	-2.93053	0.125	0.537	2.29773e-12	Nrp1	P97333	reviewed	NRP1_MOUSE	Neuropilin-1 (A5 protein) (CD antigen CD304)	Nrp1 Nrp	Mus musculus (Mouse)	923	axon [GO:0030424]; cell surface [GO:0009986]; cytosol [GO:0005829]; early endosome [GO:0005769]; focal adhesion [GO:0005925]; glutamatergic synapse [GO:0098978]; growth cone [GO:0030426]; mitochondrial membrane [GO:0031966]; neurofilament [GO:0005883]; neuron projection [GO:0043005]; neuronal cell body [GO:0043025]; plasma membrane [GO:0005886]; postsynaptic membrane [GO:0045211]; sorting endosom…	TRANSMEM 857..879; /note="Helical"; /evidence="ECO:0000255"
ENSMUSG00000010142	8.43124e-17	3.07941	0.152	0.022	2.33284e-12	Tnfrsf13b	Q9ET35	reviewed	TR13B_MOUSE	Tumor necrosis factor receptor superfamily member 13B (Transmembrane activator and CAML interactor) (CD antigen CD267)	Tnfrsf13b Taci	Mus musculus (Mouse)	249	external side of plasma membrane [GO:0009897]; plasma membrane [GO:0005886]	TRANSMEM 129..149; /note="Helical; Signal-anchor for type III membrane protein"; /evidence="ECO:0000255"
ENSMUSG00000020279	1.16166e-16	5.35675	0.036	0	3.21421e-12	Il9r	Q01114	reviewed	IL9R_MOUSE	Interleukin-9 receptor (IL-9 receptor) (IL-9R) (CD antigen CD129)	Il9r	Mus musculus (Mouse)	468	cell surface [GO:0009986]; extracellular region [GO:0005576]; plasma membrane [GO:0005886]	TRANSMEM 271..291; /note="Helical"; /evidence="ECO:0000255"
ENSMUSG00000035199	3.44658e-16	1.34707	0.67	0.353	9.53635e-12	Arl6ip5	Q8R5J9	reviewed	PRAF3_MOUSE	PRA1 family protein 3 (ADP-ribosylation factor-like protein 6-interacting protein 5) (ARL-6-interacting protein 5) (Aip-5) (Addicsin) (GTRAP3-18) (Glutamate transporter EAAC1-interacting protein) (Prenylated Rab acceptor protein 2) (Protein JWa)	Arl6ip5 Aip5 Jwa Pra2 Praf3	Mus musculus (Mouse)	188	cytoskeleton [GO:0005856]; endoplasmic reticulum membrane [GO:0005789]; plasma membrane [GO:0005886]; presynaptic cytosol [GO:0099523]	TRANSMEM 40..60; /note="Helical"; /evidence="ECO:0000255"; TRANSMEM 64..84; /note="Helical"; /evidence="ECO:0000255"; TRANSMEM 93..113; /note="Helical"; /evidence="ECO:0000255"; TRANSMEM 115..135; /note="Helical"; /evidence="ECO:0000255"
ENSMUSG00000033191	6.94896e-16	1.22565	0.589	0.238	1.92271e-11	Tie1	Q06806	reviewed	TIE1_MOUSE	Tyrosine-protein kinase receptor Tie-1 (EC 2.7.10.1)	Tie1 Tie Tie-1	Mus musculus (Mouse)	1134	membrane [GO:0016020]; plasma membrane [GO:0005886]	TRANSMEM 756..780; /note="Helical"; /evidence="ECO:0000255"
ENSMUSG00000028645	8.14019e-16	-1.25304	0.634	0.858	2.25231e-11	Slc2a1	P17809	reviewed	GTR1_MOUSE	Solute carrier family 2, facilitated glucose transporter member 1 (Glucose transporter type 1, erythrocyte/brain) (GLUT-1) (GT1)	Slc2a1 Glut1	Mus musculus (Mouse)	492	apical plasma membrane [GO:0016324]; basolateral plasma membrane [GO:0016323]; caveola [GO:0005901]; cortical actin cytoskeleton [GO:0030864]; cytoplasm [GO:0005737]; cytosol [GO:0005829]; female germ cell nucleus [GO:0001674]; female pronucleus [GO:0001939]; glucose transporter complex [GO:1990350]; Golgi membrane [GO:0000139]; intercalated disc [GO:0014704]; membrane [GO:0016020]; membrane raft…	TRANSMEM 12..33; /note="Helical; Name=1"; /evidence="ECO:0000250|UniProtKB:P11166"; TRANSMEM 67..87; /note="Helical; Name=2"; /evidence="ECO:0000250|UniProtKB:P11166"; TRANSMEM 91..112; /note="Helical; Name=3"; /evidence="ECO:0000250|UniProtKB:P11166"; TRANSMEM 121..144; /note="Helical; Name=4"; /evidence="ECO:0000250|UniProtKB:P11166"; TRANSMEM 156..176; /note="Helical; Name=5"; /evidence="ECO:0…
ENSMUSG00000036908	8.24218e-16	4.57548	0.062	0.003	2.28053e-11	Unc93b1	Q8VCW4	reviewed	UN93B_MOUSE	Protein unc-93 homolog B1 (Unc-93B1)	Unc93b1 Unc93b	Mus musculus (Mouse)	598	early phagosome [GO:0032009]; endoplasmic reticulum [GO:0005783]; endoplasmic reticulum membrane [GO:0005789]; endosome [GO:0005768]; lysosome [GO:0005764]	TRANSMEM 64..84; /note="Helical"; /evidence="ECO:0000255"; TRANSMEM 110..130; /note="Helical"; /evidence="ECO:0000255"; TRANSMEM 132..152; /note="Helical"; /evidence="ECO:0000255"; TRANSMEM 160..180; /note="Helical"; /evidence="ECO:0000255"; TRANSMEM 223..243; /note="Helical"; /evidence="ECO:0000255"; TRANSMEM 285..305; /note="Helical"; /evidence="ECO:0000255"; TRANSMEM 343..363; /note="Helical";…
ENSMUSG00000033460	9.11025e-16	-3.12642	0.071	0.467	2.52072e-11	Armcx1	Q9CX83	reviewed	ARMX1_MOUSE	Armadillo repeat-containing X-linked protein 1	Armcx1	Mus musculus (Mouse)	456	mitochondrial outer membrane [GO:0005741]	TRANSMEM 7..29; /note="Helical; Signal-anchor"; /evidence="ECO:0000255"
ENSMUSG00000000957	2.89743e-15	-2.89715	0.08	0.475	8.01691e-11	Mmp14	P53690	reviewed	MMP14_MOUSE	Matrix metalloproteinase-14 (MMP-14) (EC 3.4.24.80) (MMP-X1) (MT-MMP) (Membrane-type matrix metalloproteinase 1) (MT-MMP 1) (MTMMP1) (Membrane-type-1 matrix metalloproteinase) (MT1-MMP) (MT1MMP)	Mmp14 Mtmmp	Mus musculus (Mouse)	582	cytosol [GO:0005829]; extracellular matrix [GO:0031012]; extracellular space [GO:0005615]; Golgi membrane [GO:0000139]; intermediate filament cytoskeleton [GO:0045111]; macropinosome [GO:0044354]; melanosome [GO:0042470]; nucleus [GO:0005634]; plasma membrane [GO:0005886]	TRANSMEM 542..562; /note="Helical"; /evidence="ECO:0000255"
ENSMUSG00000003955	3.66154e-15	-0.807907	0.938	0.956	1.01311e-10	Fam162a	Q9D6U8	reviewed	F162A_MOUSE	Protein FAM162A (E2-induced gene 5 protein homolog) (Growth and transformation-dependent protein) (HGTD-P)	Fam162a E2ig5	Mus musculus (Mouse)	155	cytosol [GO:0005829]; mitochondrial membrane [GO:0031966]; mitochondrion [GO:0005739]	TRANSMEM 104..121; /note="Helical"; /evidence="ECO:0000255"
ENSMUSG00000071068	5.29919e-15	1.9645	0.25	0.058	1.46623e-10	Treml2	Q2LA85	reviewed	TRML2_MOUSE	Trem-like transcript 2 protein (TLT-2) (Triggering receptor expressed on myeloid cells-like protein 2)	Treml2 Tlt2	Mus musculus (Mouse)	329	cell surface [GO:0009986]; plasma membrane [GO:0005886]	TRANSMEM 271..291; /note="Helical"; /evidence="ECO:0000255"
ENSMUSG00000026068	8.46151e-15	4.3851	0.054	0.002	2.34121e-10	Il18rap	Q9Z2B1	reviewed	I18RA_MOUSE	Interleukin-18 receptor accessory protein (IL-18 receptor accessory protein) (IL-18RAcP) (EC 3.2.2.6) (Accessory protein-like) (AcPL) (CD218 antigen-like family member B) (IL-1R accessory protein-like) (IL-1RAcPL) (Interleukin-18 receptor accessory protein-like) (Interleukin-18 receptor beta) (IL-18R-beta) (IL-18Rbeta) (CD antigen CD218b)	Il18rap	Mus musculus (Mouse)	614	interleukin-18 receptor complex [GO:0045092]	TRANSMEM 357..377; /note="Helical"; /evidence="ECO:0000255"
ENSMUSG00000062960	1.482e-14	-1.33371	0.732	0.828	4.10056e-10	Kdr	P35918	reviewed	VGFR2_MOUSE	Vascular endothelial growth factor receptor 2 (VEGFR-2) (EC 2.7.10.1) (Fetal liver kinase 1) (FLK-1) (Kinase NYK) (Protein-tyrosine kinase receptor flk-1) (CD antigen CD309)	Kdr Flk-1 Flk1	Mus musculus (Mouse)	1345	anchoring junction [GO:0070161]; cell junction [GO:0030054]; cell periphery [GO:0071944]; cell surface [GO:0009986]; cytoplasm [GO:0005737]; early endosome [GO:0005769]; endoplasmic reticulum [GO:0005783]; external side of plasma membrane [GO:0009897]; extracellular region [GO:0005576]; Golgi apparatus [GO:0005794]; membrane raft [GO:0045121]; nucleus [GO:0005634]; plasma membrane [GO:0005886]; s…	TRANSMEM 763..783; /note="Helical"; /evidence="ECO:0000255"
ENSMUSG00000000530	1.67646e-14	-3.95235	0.036	0.401	4.63859e-10	Acvrl1	Q61288	reviewed	ACVL1_MOUSE	Activin receptor type-1-like (EC 2.7.11.30) (Activin receptor-like kinase 1) (ALK-1) (Serine/threonine-protein kinase receptor R3) (SKR3) (TGF-B superfamily receptor type I) (TSR-I)	Acvrl1 Acvrlk1 Alk-1	Mus musculus (Mouse)	502	cell surface [GO:0009986]; plasma membrane [GO:0005886]	TRANSMEM 120..140; /note="Helical"; /evidence="ECO:0000255"
ENSMUSG00000046841	1.6884e-14	-1.46847	0.446	0.737	4.67165e-10	Ckap4	Q8BMK4	reviewed	CKAP4_MOUSE	Cytoskeleton-associated protein 4 (63-kDa cytoskeleton-linking membrane protein) (Climp-63) (p63)	Ckap4	Mus musculus (Mouse)	575	cell surface [GO:0009986]; cytoskeleton [GO:0005856]; endoplasmic reticulum [GO:0005783]; endoplasmic reticulum membrane [GO:0005789]; lipid droplet [GO:0005811]; mitochondrion [GO:0005739]; nuclear speck [GO:0016607]; perinuclear region of cytoplasm [GO:0048471]; plasma membrane [GO:0005886]; rough endoplasmic reticulum [GO:0005791]	TRANSMEM 86..108; /note="Helical"; /evidence="ECO:0000255"
ENSMUSG00000024399	1.77123e-14	3.86257	0.089	0.009	4.90081e-10	Ltb	P41155	reviewed	TNFC_MOUSE	Lymphotoxin-beta (LT-beta) (Tumor necrosis factor C) (TNF-C) (Tumor necrosis factor ligand superfamily member 3)	Ltb Tnfc Tnfsf3	Mus musculus (Mouse)	306	extracellular space [GO:0005615]; plasma membrane [GO:0005886]	TRANSMEM 28..48; /note="Helical; Signal-anchor for type II membrane protein"; /evidence="ECO:0000255"
ENSMUSG00000020101	2.5146e-14	3.32967	0.098	0.011	6.95763e-10	Vsir	Q9D659	reviewed	VISTA_MOUSE	V-type immunoglobulin domain-containing suppressor of T-cell activation (Platelet receptor Gi24) (V-set domain-containing immunoregulatory receptor) (V-set immunoregulatory receptor)	Vsir Dies1 PD-1H VISTA	Mus musculus (Mouse)	308	external side of plasma membrane [GO:0009897]; plasma membrane [GO:0005886]	TRANSMEM 192..212; /note="Helical"; /evidence="ECO:0000255"
ENSMUSG00000037706	2.69418e-14	0.481189	1	0.921	7.45452e-10	Cd81	P35762	reviewed	CD81_MOUSE	CD81 antigen (26 kDa cell surface protein TAPA-1) (Target of the antiproliferative antibody 1) (CD antigen CD81)	Cd81 Tapa1	Mus musculus (Mouse)	236	basolateral plasma membrane [GO:0016323]; cytosol [GO:0005829]; extracellular exosome [GO:0070062]; immunological synapse [GO:0001772]; membrane [GO:0016020]; plasma membrane [GO:0005886]; tetraspanin-enriched microdomain [GO:0097197]	TRANSMEM 13..33; /note="Helical"; /evidence="ECO:0000250|UniProtKB:P60033"; TRANSMEM 64..84; /note="Helical"; /evidence="ECO:0000250|UniProtKB:P60033"; TRANSMEM 90..112; /note="Helical"; /evidence="ECO:0000250|UniProtKB:P60033"; TRANSMEM 202..224; /note="Helical"; /evidence="ECO:0000250|UniProtKB:P60033"
ENSMUSG00000074604	3.1035e-14	2.9393	0.116	0.015	8.58708e-10	Mgst2	A2RST1	reviewed	MGST2_MOUSE	Microsomal glutathione S-transferase 2 (Microsomal GST-2) (EC 2.5.1.18) (Glutathione peroxidase MGST2) (EC 1.11.1.-) (Leukotriene C4 synthase MGST2) (EC 4.4.1.20) (Microsomal glutathione S-transferase II) (Microsomal GST-II)	Mgst2 Gst2	Mus musculus (Mouse)	147	endoplasmic reticulum membrane [GO:0005789]; intracellular membrane-bounded organelle [GO:0043231]; plasma membrane [GO:0005886]	TRANSMEM 6..26; /note="Helical"; /evidence="ECO:0000255"; TRANSMEM 62..82; /note="Helical"; /evidence="ECO:0000255"; TRANSMEM 107..127; /note="Helical"; /evidence="ECO:0000255"
ENSMUSG00000023830	4.16527e-14	-2.33351	0.161	0.53	1.15249e-09	Igf2r	Q07113	reviewed	MPRI_MOUSE	Cation-independent mannose-6-phosphate receptor (CI Man-6-P receptor) (CI-MPR) (M6PR) (300 kDa mannose 6-phosphate receptor) (MPR 300) (Insulin-like growth factor 2 receptor) (Insulin-like growth factor II receptor) (IGF-II receptor) (M6P/IGF2 receptor) (M6P/IGF2R) (CD antigen CD222)	Igf2r	Mus musculus (Mouse)	2483	cell surface [GO:0009986]; clathrin coat [GO:0030118]; early endosome [GO:0005769]; endocytic vesicle [GO:0030139]; endosome [GO:0005768]; endosome membrane [GO:0010008]; extracellular space [GO:0005615]; Golgi membrane [GO:0000139]; late endosome [GO:0005770]; membrane [GO:0016020]; nuclear envelope lumen [GO:0005641]; nucleus [GO:0005634]; perinuclear region of cytoplasm [GO:0048471]; trans-Gol…	TRANSMEM 2296..2316; /note="Helical"; /evidence="ECO:0000255"
ENSMUSG00000036103	4.60565e-14	-2.26322	0.179	0.537	1.27434e-09	Colec12	Q8K4Q8	reviewed	COL12_MOUSE	Collectin-12 (Collectin placenta protein 1) (CL-P1) (Scavenger receptor with C-type lectin)	Colec12 Clp1 Srcl	Mus musculus (Mouse)	742	collagen trimer [GO:0005581]; collagen-containing extracellular matrix [GO:0062023]; membrane [GO:0016020]	TRANSMEM 38..58; /note="Helical; Signal-anchor for type II membrane protein"; /evidence="ECO:0000255"
ENSMUSG00000048779	7.47875e-14	4.74761	0.036	0.001	2.0693e-09	P2ry6	Q9ERK9	reviewed	P2RY6_MOUSE	P2Y purinoceptor 6 (P2Y6)	P2ry6	Mus musculus (Mouse)	328	plasma membrane [GO:0005886]	TRANSMEM 28..48; /note="Helical; Name=1"; /evidence="ECO:0000255"; TRANSMEM 63..83; /note="Helical; Name=2"; /evidence="ECO:0000255"; TRANSMEM 102..122; /note="Helical; Name=3"; /evidence="ECO:0000255"; TRANSMEM 145..165; /note="Helical; Name=4"; /evidence="ECO:0000255"; TRANSMEM 195..215; /note="Helical; Name=5"; /evidence="ECO:0000255"; TRANSMEM 237..257; /note="Helical; Name=6"; /evidence="ECO…
ENSMUSG00000052396	1.05088e-13	-2.7145	0.107	0.465	2.90768e-09	Mogat2	Q80W94	reviewed	MOGT2_MOUSE	2-acylglycerol O-acyltransferase 2 (EC 2.3.1.20) (EC 2.3.1.22) (Acyl-CoA:monoacylglycerol acyltransferase 2) (MGAT2) (Diacylglycerol acyltransferase 2-like protein 5) (Monoacylglycerol O-acyltransferase 1-like) (Monoacylglycerol O-acyltransferase 2)	Mogat2 Dgat2l5 Mgat1l	Mus musculus (Mouse)	334	endoplasmic reticulum [GO:0005783]; endoplasmic reticulum membrane [GO:0005789]; perinuclear endoplasmic reticulum membrane [GO:1990578]	TRANSMEM 23..43; /note="Helical"; /evidence="ECO:0000255"; TRANSMEM 212..232; /note="Helical"; /evidence="ECO:0000255"
ENSMUSG00000045826	1.07975e-13	3.09177	0.161	0.03	2.98755e-09	Ptprcap	Q64697	reviewed	PTCA_MOUSE	Protein tyrosine phosphatase receptor type C-associated protein (PTPRC-associated protein) (CD45-associated protein) (CD45-AP) (LSM-1)	Ptprcap	Mus musculus (Mouse)	197	plasma membrane [GO:0005886]	TRANSMEM 33..53; /note="Helical"; /evidence="ECO:0000255"
ENSMUSG00000025969	2.25523e-13	-2.38679	0.205	0.526	6.24001e-09	Nrp2	O35375	reviewed	NRP2_MOUSE	Neuropilin-2 (Vascular endothelial cell growth factor 165 receptor 2)	Nrp2	Mus musculus (Mouse)	931	axon [GO:0030424]; glutamatergic synapse [GO:0098978]; plasma membrane [GO:0005886]; postsynaptic membrane [GO:0045211]	TRANSMEM 865..889; /note="Helical"; /evidence="ECO:0000255"
ENSMUSG00000038648	2.8156e-13	-2.85727	0.089	0.437	7.79048e-09	Creb3l2	Q8BH52	reviewed	CR3L2_MOUSE	Cyclic AMP-responsive element-binding protein 3-like protein 2 (cAMP-responsive element-binding protein 3-like protein 2) [Cleaved into: Processed cyclic AMP-responsive element-binding protein 3-like protein 2]	Creb3l2 Bbf2h7	Mus musculus (Mouse)	521	cytosol [GO:0005829]; endoplasmic reticulum [GO:0005783]; endoplasmic reticulum membrane [GO:0005789]; Golgi membrane [GO:0000139]; nucleoplasm [GO:0005654]; nucleus [GO:0005634]	TRANSMEM 379..399; /note="Helical; Signal-anchor for type II membrane protein"; /evidence="ECO:0000255"
ENSMUSG00000034520	3.99701e-13	-3.51804	0.036	0.381	1.10593e-08	Gjc1	P28229	reviewed	CXG1_MOUSE	Gap junction gamma-1 protein (Connexin-45) (Cx45) (Gap junction alpha-7 protein)	Gjc1 Cxn-45 Gja7	Mus musculus (Mouse)	396	connexin complex [GO:0005922]; endoplasmic reticulum [GO:0005783]; gap junction [GO:0005921]; nucleoplasm [GO:0005654]; synapse [GO:0045202]	TRANSMEM 23..45; /note="Helical"; /evidence="ECO:0000255"; TRANSMEM 76..95; /note="Helical"; /evidence="ECO:0000255"; TRANSMEM 176..198; /note="Helical"; /evidence="ECO:0000255"; TRANSMEM 229..248; /note="Helical"; /evidence="ECO:0000255"
ENSMUSG00000038280	5.35806e-13	1.84993	0.268	0.075	1.48252e-08	Ostm1	Q8BGT0	reviewed	OSTM1_MOUSE	Osteopetrosis-associated transmembrane protein 1 (Chloride channel 7 beta subunit) (Grey-lethal protein)	Ostm1 Gl	Mus musculus (Mouse)	338	chloride channel complex [GO:0034707]; cytosol [GO:0005829]; lysosomal membrane [GO:0005765]	TRANSMEM 289..309; /note="Helical"; /evidence="ECO:0000255"
ENSMUSG00000050953	7.20478e-13	-2.0255	0.268	0.566	1.99349e-08	Gja1	P23242	reviewed	CXA1_MOUSE	Gap junction alpha-1 protein (Connexin-43) (Cx43) (Gap junction 43 kDa heart protein)	Gja1 Cxn-43	Mus musculus (Mouse)	382	apical plasma membrane [GO:0016324]; cell junction [GO:0030054]; cell-cell junction [GO:0005911]; connexin complex [GO:0005922]; contractile muscle fiber [GO:0043292]; cytoplasm [GO:0005737]; cytosol [GO:0005829]; endoplasmic reticulum [GO:0005783]; fascia adherens [GO:0005916]; gap junction [GO:0005921]; Golgi apparatus [GO:0005794]; intercalated disc [GO:0014704]; intermediate filament [GO:0005…	TRANSMEM 24..44; /note="Helical"; /evidence="ECO:0000255"; TRANSMEM 77..97; /note="Helical"; /evidence="ECO:0000255"; TRANSMEM 156..176; /note="Helical"; /evidence="ECO:0000255"; TRANSMEM 208..228; /note="Helical"; /evidence="ECO:0000255"
ENSMUSG00000029344	8.44232e-13	0.801611	0.902	0.631	2.33591e-08	Tpst2	O88856	reviewed	TPST2_MOUSE	Protein-tyrosine sulfotransferase 2 (EC 2.8.2.20) (Tyrosylprotein sulfotransferase 2) (TPST-2)	Tpst2 D5ucla3	Mus musculus (Mouse)	376	endoplasmic reticulum [GO:0005783]; Golgi lumen [GO:0005796]; Golgi membrane [GO:0000139]; trans-Golgi network [GO:0005802]	TRANSMEM 9..25; /note="Helical; Signal-anchor for type II membrane protein"; /evidence="ECO:0000255"
ENSMUSG00000037905	9.30566e-13	0.926599	0.812	0.519	2.57478e-08	Bri3bp	Q8BXV2	reviewed	BRI3B_MOUSE	BRI3-binding protein (I3-binding protein)	Bri3bp	Mus musculus (Mouse)	253	mitochondrial outer membrane [GO:0005741]	TRANSMEM 19..39; /note="Helical"; /evidence="ECO:0000255"; TRANSMEM 131..151; /note="Helical"; /evidence="ECO:0000255"; TRANSMEM 164..181; /note="Helical"; /evidence="ECO:0000255"; TRANSMEM 190..210; /note="Helical"; /evidence="ECO:0000255"
ENSMUSG00000010609	1.76241e-12	1.64877	0.357	0.125	4.8764e-08	Psen2	Q61144	reviewed	PSN2_MOUSE	Presenilin-2 (PS-2) (EC 3.4.23.-) [Cleaved into: Presenilin-2 NTF subunit; Presenilin-2 CTF subunit]	Psen2 Ad4h Alg3 Ps-2 Psnl2	Mus musculus (Mouse)	448	ciliary basal body [GO:0036064]; cytosol [GO:0005829]; endoplasmic reticulum [GO:0005783]; endoplasmic reticulum membrane [GO:0005789]; gamma-secretase complex [GO:0070765]; glutamatergic synapse [GO:0098978]; Golgi apparatus [GO:0005794]; Golgi membrane [GO:0000139]; membrane [GO:0016020]; neuronal cell body [GO:0043025]; plasma membrane [GO:0005886]; postsynapse [GO:0098794]; Z disc [GO:0030018]	TRANSMEM 88..108; /note="Helical"; /evidence="ECO:0000255"; TRANSMEM 139..159; /note="Helical"; /evidence="ECO:0000255"; TRANSMEM 167..187; /note="Helical"; /evidence="ECO:0000255"; TRANSMEM 201..221; /note="Helical"; /evidence="ECO:0000255"; TRANSMEM 224..244; /note="Helical"; /evidence="ECO:0000255"; TRANSMEM 250..270; /note="Helical"; /evidence="ECO:0000255"; TRANSMEM 359..379; /note="Helical"…
ENSMUSG00000062753	4.70953e-12	1.72213	0.33	0.115	1.30308e-07	Smim29	Q8R043	reviewed	SIM29_MOUSE	Small integral membrane protein 29	Smim29	Mus musculus (Mouse)	102	membrane [GO:0016020]	TRANSMEM 21..41; /note="Helical"; /evidence="ECO:0000255"
ENSMUSG00000079111	5.1932e-12	-0.709666	0.875	0.948	1.43691e-07	Kdelr2	Q9CQM2	reviewed	ERD22_MOUSE	ER lumen protein-retaining receptor 2 (KDEL endoplasmic reticulum protein retention receptor 2) (KDEL receptor 2)	Kdelr2	Mus musculus (Mouse)	212	cis-Golgi network [GO:0005801]; COPI-coated vesicle membrane [GO:0030663]; endoplasmic reticulum [GO:0005783]; endoplasmic reticulum membrane [GO:0005789]; Golgi membrane [GO:0000139]; membrane [GO:0016020]	TRANSMEM 5..24; /note="Helical"; /evidence="ECO:0000250|UniProtKB:Q5ZKX9"; TRANSMEM 33..52; /note="Helical"; /evidence="ECO:0000250|UniProtKB:Q5ZKX9"; TRANSMEM 59..79; /note="Helical"; /evidence="ECO:0000250|UniProtKB:Q5ZKX9"; TRANSMEM 93..110; /note="Helical"; /evidence="ECO:0000250|UniProtKB:Q5ZKX9"; TRANSMEM 117..135; /note="Helical"; /evidence="ECO:0000250|UniProtKB:Q5ZKX9"; TRANSMEM 150..168…
ENSMUSG00000039167	6.18947e-12	1.64932	0.286	0.089	1.71256e-07	Adgrl4	Q923X1	reviewed	AGRL4_MOUSE	Adhesion G protein-coupled receptor L4 (EGF, latrophilin seven transmembrane domain-containing protein 1)	Adgrl4 Eltd1	Mus musculus (Mouse)	739	cytoplasmic vesicle [GO:0031410]; plasma membrane [GO:0005886]	TRANSMEM 482..502; /note="Helical; Name=1"; /evidence="ECO:0000255"; TRANSMEM 514..534; /note="Helical; Name=2"; /evidence="ECO:0000255"; TRANSMEM 549..569; /note="Helical; Name=3"; /evidence="ECO:0000255"; TRANSMEM 582..602; /note="Helical; Name=4"; /evidence="ECO:0000255"; TRANSMEM 623..643; /note="Helical; Name=5"; /evidence="ECO:0000255"; TRANSMEM 668..688; /note="Helical; Name=6"; /evidence=…
ENSMUSG00000006389	9.3513e-12	1.75773	0.188	0.043	2.58741e-07	Mpl	Q08351	reviewed	TPOR_MOUSE	Thrombopoietin receptor (TPO-R) (Myeloproliferative leukemia protein) (Proto-oncogene c-Mpl) (CD antigen CD110)	Mpl Tpor	Mus musculus (Mouse)	625	cell surface [GO:0009986]; Golgi apparatus [GO:0005794]; plasma membrane [GO:0005886]	TRANSMEM 483..504; /note="Helical"; /evidence="ECO:0000255"
ENSMUSG00000078974	1.02318e-11	-0.409682	1	0.999	2.83103e-07	Sec61g	P60060	reviewed	SC61G_MOUSE	Protein transport protein Sec61 subunit gamma	Sec61g	Mus musculus (Mouse)	68	endoplasmic reticulum membrane [GO:0005789]; membrane [GO:0016020]	TRANSMEM 33..61; /note="Helical"; /evidence="ECO:0000255"
ENSMUSG00000001247	1.05294e-11	-3.61755	0.036	0.347	2.91338e-07	Lsr	Q99KG5	reviewed	LSR_MOUSE	Lipolysis-stimulated lipoprotein receptor (Angulin-3) (Lipolysis-stimulated receptor) (Liver-specific bHLH-Zip transcription factor) (Liver-specific gene on mouse chromosome 7 protein)	Lsr Ildr3 Lisch7	Mus musculus (Mouse)	594	bicellular tight junction [GO:0005923]; chylomicron [GO:0042627]; low-density lipoprotein particle [GO:0034362]; plasma membrane [GO:0005886]; tight junction [GO:0070160]; tricellular tight junction [GO:0061689]; very-low-density lipoprotein particle [GO:0034361]	TRANSMEM 207..227; /note="Helical"; /evidence="ECO:0000255"
ENSMUSG00000006057	1.54128e-11	0.322095	1	0.999	4.26458e-07	Atp5mc1	Q9CR84	reviewed	AT5G1_MOUSE	ATP synthase F(0) complex subunit C1, mitochondrial (ATP synthase lipid-binding protein) (ATP synthase membrane subunit c locus 1) (ATP synthase proteolipid P1) (ATPase protein 9) (ATPase subunit c) (Proton-conducting channel, ATP synthase F(0) complex subunit c)	Atp5mc1 Atp5g1	Mus musculus (Mouse)	136	mitochondrial inner membrane [GO:0005743]; mitochondrion [GO:0005739]; proton-transporting ATP synthase complex [GO:0045259]; proton-transporting two-sector ATPase complex, proton-transporting domain [GO:0033177]	TRANSMEM 77..97; /note="Helical"; /evidence="ECO:0000255"; TRANSMEM 112..132; /note="Helical"; /evidence="ECO:0000255"
ENSMUSG00000039013	2.26903e-11	4.35225	0.045	0.002	6.27817e-07	Siglecf	Q920G3	reviewed	SIGL5_MOUSE	Sialic acid-binding Ig-like lectin 5 (Siglec-5) (Sialic acid-binding Ig-like lectin F) (Siglec-F) (mSiglec-F) (CD antigen CD170)	Siglec5 Siglecf	Mus musculus (Mouse)	569	lysosome [GO:0005764]; membrane [GO:0016020]	TRANSMEM 440..460; /note="Helical"; /evidence="ECO:0000255"
ENSMUSG00000025227	2.8622e-11	1.69502	0.348	0.135	7.91942e-07	Mfsd13a	Q6PDE8	reviewed	MF13A_MOUSE	Transmembrane protein 180 (Major facilitator superfamily domain-containing 13A)	Mfsd13a Tmem180	Mus musculus (Mouse)	519	plasma membrane [GO:0005886]	TRANSMEM 12..43; /note="Helical"; /evidence="ECO:0000250|UniProtKB:Q14CX5"; TRANSMEM 56..74; /note="Helical"; /evidence="ECO:0000250|UniProtKB:Q14CX5"; TRANSMEM 101..118; /note="Helical"; /evidence="ECO:0000250|UniProtKB:Q14CX5"; TRANSMEM 127..151; /note="Helical"; /evidence="ECO:0000250|UniProtKB:Q14CX5"; TRANSMEM 156..179; /note="Helical"; /evidence="ECO:0000250|UniProtKB:Q14CX5"; TRANSMEM 192.…
ENSMUSG00000022452	2.94093e-11	0.485828	0.991	0.959	8.13725e-07	Smdt1	Q9DB10	reviewed	EMRE_MOUSE	Essential MCU regulator, mitochondrial (Single-pass membrane protein with aspartate-rich tail 1, mitochondrial)	Smdt1 Emre	Mus musculus (Mouse)	107	mitochondrial inner membrane [GO:0005743]; mitochondrion [GO:0005739]; nucleoplasm [GO:0005654]; uniplex complex [GO:1990246]	TRANSMEM 66..85; /note="Helical"; /evidence="ECO:0000250|UniProtKB:Q9H4I9"
ENSMUSG00000081534	3.21549e-11	1.55178	0.295	0.096	8.89694e-07	Slc48a1	Q9D8M3	reviewed	HRG1_MOUSE	Heme transporter HRG1 (Heme-responsive gene 1 protein homolog) (HRG-1) (Solute carrier family 48 member 1)	Slc48a1 Hrg1	Mus musculus (Mouse)	146	cytoplasm [GO:0005737]; endolysosome [GO:0036019]; endosome membrane [GO:0010008]; phagolysosome membrane [GO:0061474]; plasma membrane [GO:0005886]	TRANSMEM 12..32; /note="Helical"; /evidence="ECO:0000255"; TRANSMEM 40..60; /note="Helical"; /evidence="ECO:0000255"; TRANSMEM 74..94; /note="Helical"; /evidence="ECO:0000255"; TRANSMEM 110..130; /note="Helical"; /evidence="ECO:0000255"
ENSMUSG00000036362	3.4699e-11	5.50015	0.018	0	9.60087e-07	P2ry13	Q9D8I2	reviewed	P2Y13_MOUSE	P2Y purinoceptor 13 (P2Y13) (G-protein coupled receptor 86)	P2ry13 Gpr86	Mus musculus (Mouse)	337	endoplasmic reticulum [GO:0005783]; plasma membrane [GO:0005886]	TRANSMEM 32..52; /note="Helical; Name=1"; /evidence="ECO:0000255"; TRANSMEM 61..81; /note="Helical; Name=2"; /evidence="ECO:0000255"; TRANSMEM 102..122; /note="Helical; Name=3"; /evidence="ECO:0000255"; TRANSMEM 145..165; /note="Helical; Name=4"; /evidence="ECO:0000255"; TRANSMEM 194..214; /note="Helical; Name=5"; /evidence="ECO:0000255"; TRANSMEM 238..258; /note="Helical; Name=6"; /evidence="ECO…
ENSMUSG00000015947	3.4699e-11	5.68058	0.018	0	9.60087e-07	Fcgr1	P26151	reviewed	FCGR1_MOUSE	High affinity immunoglobulin gamma Fc receptor I (IgG Fc receptor I) (Fc-gamma RI) (FcRI) (CD antigen CD64)	Fcgr1 Fcg1	Mus musculus (Mouse)	404	external side of plasma membrane [GO:0009897]	TRANSMEM 298..320; /note="Helical"; /evidence="ECO:0000255"
ENSMUSG00000057191	3.4699e-11	5.45991	0.018	0	9.60087e-07	AB124611	Q75VT8	reviewed	HIDE1_MOUSE	Protein HIDE1 (Highly expressed in immature dendritic cell transcript 1 protein)	Hide1	Mus musculus (Mouse)	222	membrane [GO:0016020]	TRANSMEM 121..141; /note="Helical"; /evidence="ECO:0000255"
ENSMUSG00000021624	3.4699e-11	5.5663	0.018	0	9.60087e-07	Cd180	Q62192	reviewed	CD180_MOUSE	CD180 antigen (Lymphocyte antigen 78) (Ly-78) (Radioprotective 105 kDa protein) (CD antigen CD180)	Cd180 Ly78 Rp105	Mus musculus (Mouse)	661	mitotic spindle [GO:0072686]; nucleolus [GO:0005730]; nucleoplasm [GO:0005654]; plasma membrane [GO:0005886]	TRANSMEM 627..650; /note="Helical"; /evidence="ECO:0000255"
ENSMUSG00000022901	3.4699e-11	5.89027	0.018	0	9.60087e-07	Cd86	P42082	reviewed	CD86_MOUSE	T-lymphocyte activation antigen CD86 (Activation B7-2 antigen) (Early T-cell costimulatory molecule 1) (ETC-1) (CD antigen CD86)	Cd86	Mus musculus (Mouse)	309	external side of plasma membrane [GO:0009897]; intracellular membrane-bounded organelle [GO:0043231]	TRANSMEM 245..265; /note="Helical"; /evidence="ECO:0000255"
ENSMUSG00000042265	3.4699e-11	5.63138	0.018	0	9.60087e-07	Trem1	Q9JKE2	reviewed	TREM1_MOUSE	Triggering receptor expressed on myeloid cells 1 (TREM-1) (CD antigen CD354)	Trem1	Mus musculus (Mouse)	230	plasma membrane [GO:0005886]	TRANSMEM 203..223; /note="Helical"; /evidence="ECO:0000255"
ENSMUSG00000041754	3.4699e-11	5.52893	0.018	0	9.60087e-07	Trem3	Q9JKE1	reviewed	TREM3_MOUSE	Triggering receptor expressed on myeloid cells 3 (TREM-3)	Trem3	Mus musculus (Mouse)	183	plasma membrane [GO:0005886]	TRANSMEM 139..159; /note="Helical"; /evidence="ECO:0000255"
ENSMUSG00000018217	5.67853e-11	-3.25502	0.08	0.382	1.57119e-06	Pmp22	P16646	reviewed	PMP22_MOUSE	Peripheral myelin protein 22 (PMP-22) (Growth arrest-specific protein 3) (GAS-3)	Pmp22 Gas-3 Gas3 Pmp-22	Mus musculus (Mouse)	161	cell surface [GO:0009986]; compact myelin [GO:0043218]; integrin complex [GO:0008305]; laminin complex [GO:0043256]; membrane [GO:0016020]; perinuclear region of cytoplasm [GO:0048471]	TRANSMEM 2..31; /note="Helical"; /evidence="ECO:0000250"; TRANSMEM 65..91; /note="Helical"; /evidence="ECO:0000250"; TRANSMEM 96..119; /note="Helical"; /evidence="ECO:0000250"; TRANSMEM 134..156; /note="Helical"; /evidence="ECO:0000250"
ENSMUSG00000026688	6.28112e-11	1.24165	0.42	0.174	1.73792e-06	Mgst3	Q9CPU4	reviewed	MGST3_MOUSE	Glutathione S-transferase 3, mitochondrial (EC 2.5.1.-) (Glutathione peroxidase MGST3) (EC 1.11.1.-) (LTC4 synthase MGST3) (EC 4.4.1.20)	Mgst3	Mus musculus (Mouse)	153	mitochondrial outer membrane [GO:0005741]	TRANSMEM 9..29; /note="Helical"; /evidence="ECO:0000255"; TRANSMEM 71..91; /note="Helical"; /evidence="ECO:0000255"; TRANSMEM 120..140; /note="Helical"; /evidence="ECO:0000255"
ENSMUSG00000041439	6.96179e-11	4.23881	0.054	0.004	1.92626e-06	Mfsd6	Q8CBH5	reviewed	MFSD6_MOUSE	Major facilitator superfamily domain-containing protein 6 (Macrophage MHC class I receptor 2)	Mfsd6 Mmr2	Mus musculus (Mouse)	775	plasma membrane [GO:0005886]	TRANSMEM 74..94; /note="Helical"; /evidence="ECO:0000255"; TRANSMEM 106..126; /note="Helical"; /evidence="ECO:0000255"; TRANSMEM 133..153; /note="Helical"; /evidence="ECO:0000255"; TRANSMEM 289..309; /note="Helical"; /evidence="ECO:0000255"; TRANSMEM 338..358; /note="Helical"; /evidence="ECO:0000255"; TRANSMEM 372..392; /note="Helical"; /evidence="ECO:0000255"; TRANSMEM 453..473; /note="Helical";…
ENSMUSG00000039747	8.7577e-11	2.04466	0.205	0.056	2.42317e-06	Orai2	Q8BH10	reviewed	ORAI2_MOUSE	Protein orai-2 (Transmembrane protein 142B)	Orai2 Tmem142b	Mus musculus (Mouse)	250	membrane [GO:0016020]; plasma membrane [GO:0005886]	TRANSMEM 66..83; /note="Helical"; /evidence="ECO:0000255"; TRANSMEM 94..114; /note="Helical"; /evidence="ECO:0000255"; TRANSMEM 148..168; /note="Helical"; /evidence="ECO:0000255"; TRANSMEM 192..212; /note="Helical"; /evidence="ECO:0000255"
ENSMUSG00000078713	1.31403e-10	0.399661	1	0.987	3.63579e-06	Tomm5	B1AXP6	reviewed	TOM5_MOUSE	Mitochondrial import receptor subunit TOM5 homolog	Tomm5 Tom5	Mus musculus (Mouse)	51	mitochondrial outer membrane translocase complex [GO:0005742]; mitochondrion [GO:0005739]	TRANSMEM 27..45; /note="Helical"; /evidence="ECO:0000255"
ENSMUSG00000020787	1.54493e-10	1.39281	0.411	0.177	4.27467e-06	P2rx1	P51576	reviewed	P2RX1_MOUSE	P2X purinoceptor 1 (P2X1) (ATP receptor) (Purinergic receptor)	P2rx1	Mus musculus (Mouse)	399	external side of plasma membrane [GO:0009897]; glutamatergic synapse [GO:0098978]; membrane raft [GO:0045121]; postsynaptic membrane [GO:0045211]; presynaptic active zone membrane [GO:0048787]; protein-containing complex [GO:0032991]	TRANSMEM 29..50; /note="Helical; Name=1"; /evidence="ECO:0000255"; TRANSMEM 339..358; /note="Helical; Name=2"; /evidence="ECO:0000255"
ENSMUSG00000048807	1.55855e-10	2.25447	0.17	0.041	4.31235e-06	Slc35e4	Q8K3D6	reviewed	S35E4_MOUSE	Solute carrier family 35 member E4	Slc35e4	Mus musculus (Mouse)	351	membrane [GO:0016020]	TRANSMEM 40..60; /note="Helical"; /evidence="ECO:0000255"; TRANSMEM 79..99; /note="Helical"; /evidence="ECO:0000255"; TRANSMEM 110..130; /note="Helical"; /evidence="ECO:0000255"; TRANSMEM 135..155; /note="Helical"; /evidence="ECO:0000255"; TRANSMEM 162..182; /note="Helical"; /evidence="ECO:0000255"; TRANSMEM 218..238; /note="Helical"; /evidence="ECO:0000255"; TRANSMEM 258..278; /note="Helical"; /…
ENSMUSG00000052852	1.8778e-10	-3.54293	0.027	0.311	5.19569e-06	Reep1	Q8BGH4	reviewed	REEP1_MOUSE	Receptor expression-enhancing protein 1	Reep1 D6Ertd253e	Mus musculus (Mouse)	201	endoplasmic reticulum [GO:0005783]; endoplasmic reticulum membrane [GO:0005789]; endoplasmic reticulum tubular network [GO:0071782]; membrane [GO:0016020]; mitochondrial membrane [GO:0031966]	TRANSMEM 1..21; /note="Helical"; /evidence="ECO:0000255"; TRANSMEM 35..55; /note="Helical"; /evidence="ECO:0000255"
ENSMUSG00000048277	2.44053e-10	0.997938	0.705	0.482	6.7527e-06	Syngr2	O55101	reviewed	SNG2_MOUSE	Synaptogyrin-2 (Cellugyrin)	Syngr2	Mus musculus (Mouse)	224	synaptic vesicle [GO:0008021]; synaptic vesicle membrane [GO:0030672]	TRANSMEM 31..51; /note="Helical"; /evidence="ECO:0000255"; TRANSMEM 72..92; /note="Helical"; /evidence="ECO:0000255"; TRANSMEM 105..125; /note="Helical"; /evidence="ECO:0000255"; TRANSMEM 147..167; /note="Helical"; /evidence="ECO:0000255"
ENSMUSG00000018341	2.4534e-10	4.35529	0.036	0.002	6.78831e-06	Il12rb2	P97378	reviewed	I12R2_MOUSE	Interleukin-12 receptor subunit beta-2 (IL-12 receptor subunit beta-2) (IL-12R subunit beta-2) (IL-12R-beta-2) (IL-12RB2)	Il12rb2	Mus musculus (Mouse)	874	external side of plasma membrane [GO:0009897]; plasma membrane [GO:0005886]	TRANSMEM 638..658; /note="Helical"; /evidence="ECO:0000255"
ENSMUSG00000019851	2.48788e-10	2.41708	0.134	0.027	6.8837e-06	Perp	Q9JK95	reviewed	PERP_MOUSE	p53 apoptosis effector related to PMP-22 (Keratinocyte-associated protein 1) (KCP-1)	Perp Krtcap1	Mus musculus (Mouse)	193	cytoplasm [GO:0005737]; desmosome [GO:0030057]; Golgi apparatus [GO:0005794]; mitochondrion [GO:0005739]; plasma membrane [GO:0005886]	TRANSMEM 12..32; /note="Helical"; /evidence="ECO:0000255"; TRANSMEM 81..101; /note="Helical"; /evidence="ECO:0000255"; TRANSMEM 110..130; /note="Helical"; /evidence="ECO:0000255"; TRANSMEM 151..171; /note="Helical"; /evidence="ECO:0000255"
ENSMUSG00000033379	3.84823e-10	0.662691	0.902	0.866	1.06477e-05	Atp6v0b	Q91V37	reviewed	VATO_MOUSE	V-type proton ATPase 21 kDa proteolipid subunit c'' (V-ATPase 21 kDa proteolipid subunit c'') (23 kDa subunit of V-ATPase) (Vacuolar proton pump 21 kDa proteolipid subunit c'')	Atp6v0b Atp6f	Mus musculus (Mouse)	205	clathrin-coated vesicle membrane [GO:0030665]; endosome [GO:0005768]; membrane [GO:0016020]; proton-transporting V-type ATPase complex [GO:0033176]; proton-transporting V-type ATPase, V0 domain [GO:0033179]; vacuolar proton-transporting V-type ATPase complex [GO:0016471]; vacuolar proton-transporting V-type ATPase, V0 domain [GO:0000220]	TRANSMEM 4..24; /note="Helical"; /evidence="ECO:0000255"; TRANSMEM 52..72; /note="Helical"; /evidence="ECO:0000255"; TRANSMEM 91..111; /note="Helical"; /evidence="ECO:0000255"; TRANSMEM 138..158; /note="Helical"; /evidence="ECO:0000255"; TRANSMEM 176..196; /note="Helical"; /evidence="ECO:0000255"
ENSMUSG00000078566	4.94126e-10	-1.71376	0.25	0.537	1.3672e-05	Bnip3	O55003	reviewed	BNIP3_MOUSE	BCL2/adenovirus E1B 19 kDa protein-interacting protein 3	Bnip3 Nip3	Mus musculus (Mouse)	187	cytoplasm [GO:0005737]; dendrite [GO:0030425]; endoplasmic reticulum membrane [GO:0005789]; mitochondrial membrane [GO:0031966]; mitochondrial outer membrane [GO:0005741]; mitochondrion [GO:0005739]; nuclear envelope [GO:0005635]; nucleoplasm [GO:0005654]; nucleus [GO:0005634]; postsynaptic density [GO:0014069]	TRANSMEM 157..177; /note="Helical"; /evidence="ECO:0000255"
ENSMUSG00000021384	4.96864e-10	2.19698	0.116	0.021	1.37477e-05	Susd3	Q9D176	reviewed	SUSD3_MOUSE	Sushi domain-containing protein 3	Susd3	Mus musculus (Mouse)	269	plasma membrane [GO:0005886]	TRANSMEM 104..124; /note="Helical"; /evidence="ECO:0000255"
ENSMUSG00000032436	5.01315e-10	0.849206	0.777	0.592	1.38709e-05	Cmtm7	Q9ESD6	reviewed	CKLF7_MOUSE	CKLF-like MARVEL transmembrane domain-containing protein 7 (Chemokine-like factor superfamily member 7) (LNV)	Cmtm7 Cklfsf7 Lnv	Mus musculus (Mouse)	167	extracellular space [GO:0005615]; membrane [GO:0016020]	TRANSMEM 35..55; /note="Helical"; /evidence="ECO:0000255"; TRANSMEM 69..89; /note="Helical"; /evidence="ECO:0000255"; TRANSMEM 102..122; /note="Helical"; /evidence="ECO:0000255"; TRANSMEM 132..152; /note="Helical"; /evidence="ECO:0000255"
ENSMUSG00000020650	8.03205e-10	1.117	0.589	0.346	2.22239e-05	Bcap29	Q61334	reviewed	BAP29_MOUSE	B-cell receptor-associated protein 29 (BCR-associated protein 29) (Bap29)	Bcap29 Bap29	Mus musculus (Mouse)	240	endoplasmic reticulum membrane [GO:0005789]	TRANSMEM 7..27; /note="Helical"; /evidence="ECO:0000255"; TRANSMEM 44..64; /note="Helical"; /evidence="ECO:0000255"; TRANSMEM 104..124; /note="Helical"; /evidence="ECO:0000255"
ENSMUSG00000038059	9.20184e-10	0.98661	0.509	0.252	2.54606e-05	Smim3	Q99PE5	reviewed	SMIM3_MOUSE	Small integral membrane protein 3 (NGF-induced differentiation clone 67 protein) (Small membrane protein NID67)	Smim3 Nid67	Mus musculus (Mouse)	60	membrane [GO:0016020]	TRANSMEM 20..40; /note="Helical"; /evidence="ECO:0000255"
ENSMUSG00000050075	1.06161e-09	5.39643	0.027	0.001	2.93736e-05	Gpr171	Q8BG55	reviewed	GP171_MOUSE	G-protein coupled receptor 171	Gpr171	Mus musculus (Mouse)	319	plasma membrane [GO:0005886]	TRANSMEM 22..42; /note="Helical; Name=1"; /evidence="ECO:0000255"; TRANSMEM 49..69; /note="Helical; Name=2"; /evidence="ECO:0000255"; TRANSMEM 90..110; /note="Helical; Name=3"; /evidence="ECO:0000255"; TRANSMEM 133..153; /note="Helical; Name=4"; /evidence="ECO:0000255"; TRANSMEM 182..202; /note="Helical; Name=5"; /evidence="ECO:0000255"; TRANSMEM 225..245; /note="Helical; Name=6"; /evidence="ECO:…
ENSMUSG00000016496	1.08451e-09	4.44306	0.027	0.001	3.00072e-05	Cd274	Q9EP73	reviewed	PD1L1_MOUSE	Programmed cell death 1 ligand 1 (PD-L1) (PDCD1 ligand 1) (Programmed death ligand 1) (B7 homolog 1) (B7-H1) (CD antigen CD274)	Cd274 B7h1 Pdcd1l1 Pdcd1lg1 Pdl1	Mus musculus (Mouse)	290	actin cytoskeleton [GO:0015629]; early endosome membrane [GO:0031901]; external side of plasma membrane [GO:0009897]; extracellular exosome [GO:0070062]; nucleoplasm [GO:0005654]; recycling endosome membrane [GO:0055038]	TRANSMEM 240..260; /note="Helical"; /evidence="ECO:0000255"
ENSMUSG00000016319	1.09795e-09	0.61037	1	0.999	3.03792e-05	Slc25a5	P51881	reviewed	ADT2_MOUSE	ADP/ATP translocase 2 (ADP,ATP carrier protein 2) (Adenine nucleotide translocator 2) (ANT 2) (Solute carrier family 25 member 5) [Cleaved into: ADP/ATP translocase 2, N-terminally processed]	Slc25a5 Aac2 Ant2	Mus musculus (Mouse)	298	mitochondrial inner membrane [GO:0005743]; mitochondrial nucleoid [GO:0042645]; mitochondrial permeability transition pore complex [GO:0005757]; mitochondrion [GO:0005739]; MMXD complex [GO:0071817]; myelin sheath [GO:0043209]	TRANSMEM 8..37; /note="Helical; Name=1"; /evidence="ECO:0000250|UniProtKB:P02722"; TRANSMEM 75..99; /note="Helical; Name=2"; /evidence="ECO:0000250|UniProtKB:P02722"; TRANSMEM 110..130; /note="Helical; Name=3"; /evidence="ECO:0000250|UniProtKB:P02722"; TRANSMEM 179..199; /note="Helical; Name=4"; /evidence="ECO:0000250|UniProtKB:P02722"; TRANSMEM 211..231; /note="Helical; Name=5"; /evidence="ECO:0…
ENSMUSG00000031871	1.10573e-09	0.64845	0.768	0.461	3.05944e-05	Cdh5	P55284	reviewed	CADH5_MOUSE	Cadherin-5 (Vascular endothelial cadherin) (VE-cadherin) (CD antigen CD144)	Cdh5	Mus musculus (Mouse)	784	adherens junction [GO:0005912]; bicellular tight junction [GO:0005923]; cell junction [GO:0030054]; cell periphery [GO:0071944]; cell-cell junction [GO:0005911]; cytoplasm [GO:0005737]; external side of plasma membrane [GO:0009897]; nuclear membrane [GO:0031965]; nucleoplasm [GO:0005654]; plasma membrane [GO:0005886]	TRANSMEM 600..620; /note="Helical"; /evidence="ECO:0000255"
ENSMUSG00000062300	1.30729e-09	-1.35893	0.339	0.6	3.61714e-05	Nectin2	P32507	reviewed	NECT2_MOUSE	Nectin-2 (Herpes virus entry mediator B) (Herpesvirus entry mediator B) (HveB) (Murine herpes virus entry protein B) (mHveB) (Nectin cell adhesion molecule 2) (Poliovirus receptor homolog) (Poliovirus receptor-related protein 2) (CD antigen CD112)	Nectin2 Mph Pvr Pvrl2 Pvs	Mus musculus (Mouse)	530	apical junction complex [GO:0043296]; cell surface [GO:0009986]; cell-cell contact zone [GO:0044291]; cell-cell junction [GO:0005911]; plasma membrane [GO:0005886]; zonula adherens [GO:0005915]	TRANSMEM 352..372; /note="Helical"; /evidence="ECO:0000255"
ENSMUSG00000071654	1.50244e-09	0.714329	0.866	0.707	4.15709e-05	Uqcc3	Q8K2T4	reviewed	UQCC3_MOUSE	Ubiquinol-cytochrome-c reductase complex assembly factor 3	Uqcc3	Mus musculus (Mouse)	89	cytosol [GO:0005829]; mitochondrial inner membrane [GO:0005743]; nucleoplasm [GO:0005654]	TRANSMEM 8..28; /note="Helical"; /evidence="ECO:0000255"
ENSMUSG00000028517	1.51716e-09	-2.7556	0.071	0.346	4.19784e-05	Plpp3	Q99JY8	reviewed	PLPP3_MOUSE	Phospholipid phosphatase 3 (EC 3.1.3.-) (EC 3.1.3.4) (Lipid phosphate phosphohydrolase 3) (PAP2-beta) (Phosphatidate phosphohydrolase type 2b) (Phosphatidic acid phosphatase 2b) (PAP-2b) (PAP2b)	Plpp3 Lpp3 Ppap2b	Mus musculus (Mouse)	312	adherens junction [GO:0005912]; basolateral plasma membrane [GO:0016323]; endoplasmic reticulum exit site [GO:0070971]; endoplasmic reticulum membrane [GO:0005789]; endoplasmic reticulum-Golgi intermediate compartment membrane [GO:0033116]; Golgi apparatus [GO:0005794]; Golgi membrane [GO:0000139]; membrane [GO:0016020]; membrane raft [GO:0045121]; plasma membrane [GO:0005886]; trans-Golgi networ…	TRANSMEM 34..54; /note="Helical"; /evidence="ECO:0000255"; TRANSMEM 86..106; /note="Helical"; /evidence="ECO:0000255"; TRANSMEM 124..144; /note="Helical"; /evidence="ECO:0000255"; TRANSMEM 195..215; /note="Helical"; /evidence="ECO:0000255"; TRANSMEM 227..244; /note="Helical"; /evidence="ECO:0000255"; TRANSMEM 259..279; /note="Helical"; /evidence="ECO:0000255"
ENSMUSG00000090523	1.6616e-09	0.833503	0.589	0.299	4.59747e-05	Gypc	Q78HU7	reviewed	GLPC_MOUSE	Glycophorin-C (CD antigen CD236)	Gypc	Mus musculus (Mouse)	95	cortical cytoskeleton [GO:0030863]; membrane [GO:0016020]; plasma membrane [GO:0005886]	TRANSMEM 26..46; /note="Helical; Signal-anchor for type III membrane protein"; /evidence="ECO:0000255"
ENSMUSG00000022108	1.72158e-09	0.361038	0.964	0.778	4.76343e-05	Itm2b	O89051	reviewed	ITM2B_MOUSE	Integral membrane protein 2B (Immature BRI2) (imBRI2) (Protein E25B) (Transmembrane protein BRI) (Bri) [Cleaved into: BRI2, membrane form (Mature BRI2) (mBRI2); BRI2 intracellular domain (BRI2 ICD); BRI2C, soluble form; Bri23 peptide (Bri2-23) (ABri23) (C-terminal peptide) (P23 peptide)]	Itm2b	Mus musculus (Mouse)	266	endosome membrane [GO:0010008]; extracellular space [GO:0005615]; Golgi membrane [GO:0000139]; Golgi-associated vesicle membrane [GO:0030660]; organelle membrane [GO:0031090]; plasma membrane [GO:0005886]	TRANSMEM 55..75; /note="Helical; Signal-anchor for type II membrane protein"; /evidence="ECO:0000255"
ENSMUSG00000036620	2.30195e-09	1.02419	0.67	0.43	6.36926e-05	Mgat4b	Q812F8	reviewed	MGT4B_MOUSE	Alpha-1,3-mannosyl-glycoprotein 4-beta-N-acetylglucosaminyltransferase B (EC 2.4.1.145) (N-glycosyl-oligosaccharide-glycoprotein N-acetylglucosaminyltransferase IVb) (GlcNAc-T IVb) (GnT-IVb) (N-acetylglucosaminyltransferase IVb) (UDP-N-acetylglucosamine: alpha-1,3-D-mannoside beta-1,4-N-acetylglucosaminyltransferase IVb)	Mgat4b	Mus musculus (Mouse)	548	Golgi membrane [GO:0000139]	TRANSMEM 8..28; /note="Helical; Signal-anchor for type II membrane protein"; /evidence="ECO:0000255"
ENSMUSG00000038526	2.53354e-09	-3.50368	0.036	0.293	7.01006e-05	Car14	Q9WVT6	reviewed	CAH14_MOUSE	Carbonic anhydrase 14 (EC 4.2.1.1) (Carbonate dehydratase XIV) (Carbonic anhydrase XIV) (CA-XIV)	Ca14 Car14 Catm	Mus musculus (Mouse)	337	apical plasma membrane [GO:0016324]; basolateral plasma membrane [GO:0016323]	TRANSMEM 291..311; /note="Helical"; /evidence="ECO:0000255"
ENSMUSG00000040447	2.82241e-09	1.07238	0.554	0.297	7.80934e-05	Spns2	Q91VM4	reviewed	SPNS2_MOUSE	Sphingosine-1-phosphate transporter SPNS2 (Protein spinster homolog 2) (Spinster homolog 2) (Spns2)	Spns2	Mus musculus (Mouse)	549	endosome membrane [GO:0010008]; plasma membrane [GO:0005886]	TRANSMEM 141..161; /note="Helical"; /evidence="ECO:0000255"; TRANSMEM 169..189; /note="Helical"; /evidence="ECO:0000255"; TRANSMEM 202..222; /note="Helical"; /evidence="ECO:0000255"; TRANSMEM 229..249; /note="Helical"; /evidence="ECO:0000255"; TRANSMEM 261..281; /note="Helical"; /evidence="ECO:0000255"; TRANSMEM 320..340; /note="Helical"; /evidence="ECO:0000255"; TRANSMEM 364..384; /note="Helical…
ENSMUSG00000075334	2.85379e-09	2.65219	0.125	0.026	7.89616e-05	Rprm	Q9JJ72	reviewed	RPRM_MOUSE	Protein reprimo	Rprm	Mus musculus (Mouse)	109	cytoplasm [GO:0005737]; membrane [GO:0016020]	TRANSMEM 56..76; /note="Helical"; /evidence="ECO:0000255"
ENSMUSG00000063234	3.51774e-09	4.56703	0.036	0.002	9.73323e-05	Gpr84	Q8CIM5	reviewed	GPR84_MOUSE	G-protein coupled receptor 84	Gpr84	Mus musculus (Mouse)	396	plasma membrane [GO:0005886]; receptor complex [GO:0043235]	TRANSMEM 22..42; /note="Helical; Name=1"; /evidence="ECO:0000255"; TRANSMEM 58..78; /note="Helical; Name=2"; /evidence="ECO:0000255"; TRANSMEM 95..115; /note="Helical; Name=3"; /evidence="ECO:0000255"; TRANSMEM 136..156; /note="Helical; Name=4"; /evidence="ECO:0000255"; TRANSMEM 181..201; /note="Helical; Name=5"; /evidence="ECO:0000255"; TRANSMEM 321..341; /note="Helical; Name=6"; /evidence="ECO:…
ENSMUSG00000019188	3.88114e-09	0.773542	0.83	0.624	0.000107387	H13	Q9D8V0	reviewed	SPP_MOUSE	Signal peptide peptidase (EC 3.4.23.-) (Minor histocompatibility antigen H13) (Presenilin-like protein 3) (Signal peptide peptidase-like 1)	Hm13 H13 Psl3 SPP	Mus musculus (Mouse)	378	cell surface [GO:0009986]; cytoplasmic side of endoplasmic reticulum membrane [GO:0098554]; Derlin-1 retrotranslocation complex [GO:0036513]; endoplasmic reticulum [GO:0005783]; endoplasmic reticulum membrane [GO:0005789]; lumenal side of endoplasmic reticulum membrane [GO:0098553]; plasma membrane [GO:0005886]; rough endoplasmic reticulum [GO:0005791]	TRANSMEM 32..52; /note="Helical"; /evidence="ECO:0000255"; TRANSMEM 78..98; /note="Helical"; /evidence="ECO:0000255"; TRANSMEM 101..121; /note="Helical"; /evidence="ECO:0000255"; TRANSMEM 158..178; /note="Helical"; /evidence="ECO:0000255"; TRANSMEM 182..202; /note="Helical"; /evidence="ECO:0000255"; TRANSMEM 210..230; /note="Helical"; /evidence="ECO:0000255"; TRANSMEM 257..277; /note="Helical"; /…
ENSMUSG00000033192	4.43431e-09	2.42504	0.134	0.031	0.000122693	Lpcat2	Q8BYI6	reviewed	PCAT2_MOUSE	Lysophosphatidylcholine acyltransferase 2 (LPC acyltransferase 2) (LPCAT-2) (LysoPC acyltransferase 2) (EC 2.3.1.23) (1-acylglycerol-3-phosphate O-acyltransferase 11) (1-AGP acyltransferase 11) (1-AGPAT 11) (EC 2.3.1.51) (1-acylglycerophosphocholine O-acyltransferase) (1-alkenylglycerophosphocholine O-acyltransferase) (EC 2.3.1.25) (1-alkylglycerophosphocholine O-acetyltransferase) (EC 2.3.1.67) …	Lpcat2 Aytl1 Aytl1a Lpcat2a	Mus musculus (Mouse)	544	endoplasmic reticulum [GO:0005783]; endoplasmic reticulum membrane [GO:0005789]; Golgi membrane [GO:0000139]; Golgi stack [GO:0005795]; lipid droplet [GO:0005811]; membrane [GO:0016020]; plasma membrane [GO:0005886]	TRANSMEM 59..79; /note="Helical; Signal-anchor for type II membrane protein"; /evidence="ECO:0000255"
ENSMUSG00000000290	4.87014e-09	1.91633	0.161	0.041	0.000134752	Itgb2	P11835	reviewed	ITB2_MOUSE	Integrin beta-2 (Cell surface adhesion glycoproteins LFA-1/CR3/p150,95 subunit beta) (Complement receptor C3 subunit beta) (CD antigen CD18)	Itgb2	Mus musculus (Mouse)	771	cell surface [GO:0009986]; external side of plasma membrane [GO:0009897]; integrin alphaM-beta2 complex [GO:0034688]; integrin alphaX-beta2 complex [GO:0034689]; membrane [GO:0016020]; membrane raft [GO:0045121]; receptor complex [GO:0043235]	TRANSMEM 703..725; /note="Helical"; /evidence="ECO:0000255"
ENSMUSG00000060703	5.10444e-09	0.883001	0.607	0.347	0.000141235	Cd302	Q9DCG2	reviewed	CD302_MOUSE	CD302 antigen (C-type lectin domain family 13 member A) (Type I transmembrane C-type lectin receptor DCL-1) (CD antigen CD302)	Cd302 Clec13a	Mus musculus (Mouse)	228	cell cortex [GO:0005938]; filopodium [GO:0030175]; membrane [GO:0016020]; microvillus [GO:0005902]	TRANSMEM 166..186; /note="Helical"; /evidence="ECO:0000255"
ENSMUSG00000026500	5.73638e-09	0.944936	0.598	0.36	0.00015872	Cox20	Q9D7J4	reviewed	COX20_MOUSE	Cytochrome c oxidase assembly protein COX20, mitochondrial	Cox20 Fam36a	Mus musculus (Mouse)	117	mitochondrial inner membrane [GO:0005743]; mitochondrion [GO:0005739]	TRANSMEM 33..50; /note="Helical"; /evidence="ECO:0000255"; TRANSMEM 60..76; /note="Helical"; /evidence="ECO:0000255"
ENSMUSG00000021843	7.91825e-09	-0.72448	0.768	0.867	0.00021909	Ktn1	Q61595	reviewed	KTN1_MOUSE	Kinectin	Ktn1	Mus musculus (Mouse)	1327	endoplasmic reticulum [GO:0005783]; endoplasmic reticulum membrane [GO:0005789]	TRANSMEM 9..29; /note="Helical; Signal-anchor for type II membrane protein"; /evidence="ECO:0000255"
ENSMUSG00000042737	8.49416e-09	0.738682	0.812	0.615	0.000235025	Dpm3	Q9D1Q4	reviewed	DPM3_MOUSE	Dolichol-phosphate mannosyltransferase subunit 3 (Dolichol-phosphate mannose synthase subunit 3) (DPM synthase subunit 3) (Dolichyl-phosphate beta-D-mannosyltransferase subunit 3) (Mannose-P-dolichol synthase subunit 3) (MPD synthase subunit 3)	Dpm3	Mus musculus (Mouse)	92	dolichol-phosphate-mannose synthase complex [GO:0033185]; endoplasmic reticulum membrane [GO:0005789]	TRANSMEM 8..28; /note="Helical"; /evidence="ECO:0000255"; TRANSMEM 37..57; /note="Helical"; /evidence="ECO:0000255"
ENSMUSG00000027422	9.18053e-09	-0.74009	0.804	0.902	0.000254016	Rrbp1	Q99PL5	reviewed	RRBP1_MOUSE	Ribosome-binding protein 1 (Ribosome receptor protein) (RRp) (mRRp)	Rrbp1	Mus musculus (Mouse)	1605	endoplasmic reticulum membrane [GO:0005789]	TRANSMEM 8..28; /note="Helical"; /evidence="ECO:0000255"
ENSMUSG00000022174	1.28349e-08	-0.489552	0.973	0.981	0.000355129	Dad1	P61804	reviewed	DAD1_MOUSE	Dolichyl-diphosphooligosaccharide--protein glycosyltransferase subunit DAD1 (Oligosaccharyl transferase subunit DAD1) (Defender against cell death 1) (DAD-1)	Dad1	Mus musculus (Mouse)	113	endoplasmic reticulum membrane [GO:0005789]; oligosaccharyltransferase complex [GO:0008250]; oligosaccharyltransferase complex A [GO:0160226]; oligosaccharyltransferase complex B [GO:0160227]	TRANSMEM 31..51; /note="Helical"; /evidence="ECO:0000255"; TRANSMEM 53..73; /note="Helical"; /evidence="ECO:0000255"; TRANSMEM 93..113; /note="Helical"; /evidence="ECO:0000255"
ENSMUSG00000023020	1.56413e-08	0.769626	0.795	0.622	0.000432778	Cox14	Q8BH51	reviewed	COX14_MOUSE	Cytochrome c oxidase assembly protein COX14	Cox14	Mus musculus (Mouse)	57	mitochondrial outer membrane [GO:0005741]; mitochondrion [GO:0005739]	TRANSMEM 15..37; /note="Helical"; /evidence="ECO:0000255"
ENSMUSG00000021065	1.6729e-08	1.37958	0.5	0.295	0.000462875	Fut8	Q9WTS2	reviewed	FUT8_MOUSE	Alpha-(1,6)-fucosyltransferase (Alpha1-6FucT) (EC 2.4.1.68) (Fucosyltransferase 8) (GDP-L-Fuc:N-acetyl-beta-D-glucosaminide alpha1,6-fucosyltransferase) (GDP-fucose--glycoprotein fucosyltransferase) (Glycoprotein 6-alpha-L-fucosyltransferase)	Fut8	Mus musculus (Mouse)	575	Golgi cisterna membrane [GO:0032580]	TRANSMEM 10..30; /note="Helical; Signal-anchor for type II membrane protein"; /evidence="ECO:0000255"
ENSMUSG00000022797	1.76961e-08	-1.66332	0.188	0.455	0.000489634	Tfrc	Q62351	reviewed	TFR1_MOUSE	Transferrin receptor protein 1 (TR) (TfR) (TfR1) (Trfr) (CD antigen CD71)	Tfrc Trfr	Mus musculus (Mouse)	763	basolateral plasma membrane [GO:0016323]; cell surface [GO:0009986]; clathrin-coated pit [GO:0005905]; cytoplasmic vesicle [GO:0031410]; early endosome [GO:0005769]; endosome [GO:0005768]; external side of plasma membrane [GO:0009897]; extracellular exosome [GO:0070062]; glutamatergic synapse [GO:0098978]; HFE-transferrin receptor complex [GO:1990712]; melanosome [GO:0042470]; membrane [GO:001602…	TRANSMEM 68..88; /note="Helical; Signal-anchor for type II membrane protein"; /evidence="ECO:0000255"
ENSMUSG00000005413	1.88166e-08	-1.69306	0.232	0.473	0.000520637	Hmox1	P14901	reviewed	HMOX1_MOUSE	Heme oxygenase 1 (HO-1) (EC 1.14.14.18) (P32 protein) [Cleaved into: Heme oxygenase 1 soluble form]	Hmox1	Mus musculus (Mouse)	289	cytosol [GO:0005829]; endoplasmic reticulum membrane [GO:0005789]; nucleus [GO:0005634]; perinuclear region of cytoplasm [GO:0048471]	TRANSMEM 267..289; /note="Helical; Anchor for type IV membrane protein"; /evidence="ECO:0000255"
ENSMUSG00000024036	1.94983e-08	2.18489	0.107	0.022	0.000539499	Slc37a1	Q8R070	reviewed	G6PT2_MOUSE	Glucose-6-phosphate exchanger SLC37A1 (Solute carrier family 37 member 1)	Slc37a1	Mus musculus (Mouse)	531	endoplasmic reticulum membrane [GO:0005789]	TRANSMEM 18..38; /note="Helical"; /evidence="ECO:0000255"; TRANSMEM 100..120; /note="Helical"; /evidence="ECO:0000255"; TRANSMEM 129..149; /note="Helical"; /evidence="ECO:0000255"; TRANSMEM 157..177; /note="Helical"; /evidence="ECO:0000255"; TRANSMEM 192..214; /note="Helical"; /evidence="ECO:0000255"; TRANSMEM 222..242; /note="Helical"; /evidence="ECO:0000255"; TRANSMEM 332..352; /note="Helical";…
ENSMUSG00000020585	1.97226e-08	-0.667096	0.777	0.873	0.000545705	Laptm4a	Q60961	reviewed	LAP4A_MOUSE	Lysosomal-associated transmembrane protein 4A (Golgi 4-transmembrane-spanning transporter) (Mouse transporter protein) (MTP)	Laptm4a Mtrp	Mus musculus (Mouse)	233	late endosome membrane [GO:0031902]; lysosomal membrane [GO:0005765]; membrane [GO:0016020]; plasma membrane [GO:0005886]	TRANSMEM 29..49; /note="Helical"; /evidence="ECO:0000255"; TRANSMEM 82..102; /note="Helical"; /evidence="ECO:0000255"; TRANSMEM 108..128; /note="Helical"; /evidence="ECO:0000255"; TRANSMEM 160..180; /note="Helical"; /evidence="ECO:0000255"
ENSMUSG00000027111	2.034e-08	1.05403	0.455	0.232	0.000562789	Itga6	Q61739	reviewed	ITA6_MOUSE	Integrin alpha-6 (CD49 antigen-like family member F) (VLA-6) (CD antigen CD49f) [Cleaved into: Integrin alpha-6 heavy chain; Integrin alpha-6 light chain; Processed integrin alpha-6 (Alpha6p)]	Itga6	Mus musculus (Mouse)	1091	basal part of cell [GO:0045178]; basal plasma membrane [GO:0009925]; basement membrane [GO:0005604]; basolateral plasma membrane [GO:0016323]; cell surface [GO:0009986]; external side of plasma membrane [GO:0009897]; hemidesmosome [GO:0030056]; integrin complex [GO:0008305]; plasma membrane [GO:0005886]	TRANSMEM 1012..1037; /note="Helical"; /evidence="ECO:0000255"
ENSMUSG00000053897	2.08588e-08	-2.07085	0.125	0.384	0.000577142	Slc39a8	Q91W10	reviewed	S39A8_MOUSE	Metal cation symporter ZIP8 (Solute carrier family 39 member 8) (Zrt- and Irt-like protein 8) (ZIP-8)	Slc39a8 Zip8	Mus musculus (Mouse)	462	apical plasma membrane [GO:0016324]; basolateral plasma membrane [GO:0016323]; lysosomal membrane [GO:0005765]; organelle membrane [GO:0031090]; plasma membrane [GO:0005886]	TRANSMEM 133..153; /note="Helical"; /evidence="ECO:0000255"; TRANSMEM 161..181; /note="Helical"; /evidence="ECO:0000255"; TRANSMEM 192..212; /note="Helical"; /evidence="ECO:0000255"; TRANSMEM 368..388; /note="Helical"; /evidence="ECO:0000255"; TRANSMEM 391..411; /note="Helical"; /evidence="ECO:0000255"; TRANSMEM 432..452; /note="Helical"; /evidence="ECO:0000255"
ENSMUSG00000061393	2.36436e-08	-1.47141	0.196	0.466	0.000654194	Acvr2b	P27040	reviewed	AVR2B_MOUSE	Activin receptor type-2B (EC 2.7.11.30) (Activin receptor type IIB) (ACTR-IIB)	Acvr2b	Mus musculus (Mouse)	536	cytoplasm [GO:0005737]; plasma membrane [GO:0005886]; protein-containing complex [GO:0032991]; receptor complex [GO:0043235]	TRANSMEM 138..158; /note="Helical"; /evidence="ECO:0000255"
ENSMUSG00000017707	2.39419e-08	0.893775	0.652	0.45	0.000662448	Serinc3	Q9QZI9	reviewed	SERC3_MOUSE	Serine incorporator 3 (Axotomy-induced glyco/Golgi protein 1) (AIGP-1) (Axotomy-induced glycoprotein 1) (Membrane protein TMS-1) (Tumor differentially expressed protein 1)	Serinc3 Aigp1 Diff33 Tde1 Tms1	Mus musculus (Mouse)	472	Golgi apparatus [GO:0005794]; Golgi membrane [GO:0000139]; plasma membrane [GO:0005886]	TRANSMEM 97..117; /note="Helical"; /evidence="ECO:0000255"; TRANSMEM 133..153; /note="Helical"; /evidence="ECO:0000255"; TRANSMEM 159..179; /note="Helical"; /evidence="ECO:0000255"; TRANSMEM 207..227; /note="Helical"; /evidence="ECO:0000255"; TRANSMEM 239..259; /note="Helical"; /evidence="ECO:0000255"; TRANSMEM 330..350; /note="Helical"; /evidence="ECO:0000255"; TRANSMEM 406..426; /note="Helical"…
ENSMUSG00000058569	2.53868e-08	-0.480229	0.938	0.971	0.000702429	Tmed9	Q99KF1	reviewed	TMED9_MOUSE	Transmembrane emp24 domain-containing protein 9 (Glycoprotein 25L2) (p24 family protein alpha-2) (p24alpha2)	Tmed9 Gp25l2	Mus musculus (Mouse)	235	endoplasmic reticulum membrane [GO:0005789]; endoplasmic reticulum-Golgi intermediate compartment membrane [GO:0033116]; Golgi membrane [GO:0000139]; synaptic vesicle [GO:0008021]	TRANSMEM 203..222; /note="Helical"; /evidence="ECO:0000255"
ENSMUSG00000033446	2.92485e-08	-1.09386	0.464	0.653	0.000809276	Lpar6	Q8BMC0	reviewed	LPAR6_MOUSE	Lysophosphatidic acid receptor 6 (LPA receptor 6) (LPA-6) (Oleoyl-L-alpha-lysophosphatidic acid receptor) (P2Y purinoceptor 5) (P2Y5) (Purinergic receptor 5)	Lpar6 P2ry5 P2y5	Mus musculus (Mouse)	344	intracellular membrane-bounded organelle [GO:0043231]; plasma membrane [GO:0005886]	TRANSMEM 26..46; /note="Helical; Name=1"; /evidence="ECO:0000255"; TRANSMEM 57..77; /note="Helical; Name=2"; /evidence="ECO:0000255"; TRANSMEM 91..111; /note="Helical; Name=3"; /evidence="ECO:0000255"; TRANSMEM 135..155; /note="Helical; Name=4"; /evidence="ECO:0000255"; TRANSMEM 184..204; /note="Helical; Name=5"; /evidence="ECO:0000255"; TRANSMEM 231..251; /note="Helical; Name=6"; /evidence="ECO:…
ENSMUSG00000030325	3.1622e-08	4.00462	0.036	0.002	0.000874948	Klrb1c	P27814	reviewed	KLRBC_MOUSE	Killer cell lectin-like receptor subfamily B member 1C (CD161 antigen-like family member C) (Lymphocyte antigen 55c) (Ly-55c) (NK1.1) (NKR-P1.9) (NKR-P1C) (Natural killer cell surface protein P1-40) (NKR-P1 40) (CD antigen CD161c)	Klrb1c Ly55c Nkrp1c	Mus musculus (Mouse)	223	cell surface [GO:0009986]; external side of plasma membrane [GO:0009897]; plasma membrane [GO:0005886]	TRANSMEM 46..66; /note="Helical; Signal-anchor for type II membrane protein"; /evidence="ECO:0000255"
ENSMUSG00000024304	3.54015e-08	-2.89537	0.045	0.28	0.000979524	Cdh2	P15116	reviewed	CADH2_MOUSE	Cadherin-2 (Neural cadherin) (N-cadherin) (CD antigen CD325)	Cdh2	Mus musculus (Mouse)	906	adherens junction [GO:0005912]; apical plasma membrane [GO:0016324]; apicolateral plasma membrane [GO:0016327]; basolateral plasma membrane [GO:0016323]; catenin complex [GO:0016342]; cell surface [GO:0009986]; cell-cell junction [GO:0005911]; cortical actin cytoskeleton [GO:0030864]; desmosome [GO:0030057]; fascia adherens [GO:0005916]; intercalated disc [GO:0014704]; lamellipodium [GO:0030027];…	TRANSMEM 725..745; /note="Helical"; /evidence="ECO:0000255"
ENSMUSG00000031996	3.58442e-08	-0.915339	0.58	0.75	0.000991772	Aplp2	Q06335	reviewed	APLP2_MOUSE	Amyloid beta precursor like protein 2 (Amyloid beta (A4) precursor-like protein 2) (Amyloid protein homolog) (Amyloid-like protein 2) (APLP-2) (CDEI box-binding protein) (CDEBP) (Sperm membrane protein YWK-II)	Aplp2 APPL2	Mus musculus (Mouse)	707	nucleus [GO:0005634]; plasma membrane [GO:0005886]; spine apparatus [GO:0097444]	TRANSMEM 637..660; /note="Helical"; /evidence="ECO:0000255"
ENSMUSG00000021728	4.00331e-08	0.603306	0.848	0.648	0.00110768	Emb	P21995	reviewed	EMB_MOUSE	Embigin (Teratocarcinoma glycoprotein Gp-70)	Emb Gp70	Mus musculus (Mouse)	330	plasma membrane [GO:0005886]; synapse [GO:0045202]	TRANSMEM 255..283; /note="Helical"; /evidence="ECO:0000255"
ENSMUSG00000030769	4.0722e-08	5.09942	0.027	0.001	0.00112674	Slc5a11	Q8K0E3	reviewed	SC5AB_MOUSE	Sodium/myo-inositol cotransporter 2 (Na(+)/myo-inositol cotransporter 2) (Sodium-dependent glucose cotransporter) (Sodium/glucose cotransporter KST1) (Sodium/myo-inositol transporter 2) (SMIT2) (Solute carrier family 5 member 11)	Slc5a11 Kst1 Smit2	Mus musculus (Mouse)	673	apical plasma membrane [GO:0016324]; plasma membrane [GO:0005886]	TRANSMEM 28..48; /note="Helical"; /evidence="ECO:0000255"; TRANSMEM 66..88; /note="Helical"; /evidence="ECO:0000255"; TRANSMEM 103..123; /note="Helical"; /evidence="ECO:0000255"; TRANSMEM 149..169; /note="Helical"; /evidence="ECO:0000255"; TRANSMEM 181..201; /note="Helical"; /evidence="ECO:0000255"; TRANSMEM 209..229; /note="Helical"; /evidence="ECO:0000255"; TRANSMEM 273..293; /note="Helical"; /…
ENSMUSG00000027611	4.63785e-08	1.60416	0.277	0.114	0.00128325	Procr	Q64695	reviewed	EPCR_MOUSE	Endothelial protein C receptor (Activated protein C receptor) (APC receptor) (Centrocyclin) (Centrosomal protein CCD41) (Endothelial cell protein C receptor) (CD antigen CD201)	Procr Epcr	Mus musculus (Mouse)	242	centrosome [GO:0005813]; membrane [GO:0016020]	TRANSMEM 215..235; /note="Helical"; /evidence="ECO:0000255"
ENSMUSG00000026180	5.06193e-08	3.1797	0.054	0.006	0.00140059	Cxcr2	P35343	reviewed	CXCR2_MOUSE	C-X-C chemokine receptor type 2 (CXC-R2) (CXCR-2) (GRO/MGSA receptor) (High affinity interleukin-8 receptor B) (IL-8R B) (CD antigen CD182)	Cxcr2 Cmkar2 Gpcr16 Il8rb	Mus musculus (Mouse)	359	cell surface [GO:0009986]; mast cell granule [GO:0042629]; mitotic spindle [GO:0072686]; nucleoplasm [GO:0005654]; plasma membrane [GO:0005886]	TRANSMEM 48..74; /note="Helical; Name=1"; /evidence="ECO:0000255"; TRANSMEM 84..104; /note="Helical; Name=2"; /evidence="ECO:0000255"; TRANSMEM 120..141; /note="Helical; Name=3"; /evidence="ECO:0000255"; TRANSMEM 163..182; /note="Helical; Name=4"; /evidence="ECO:0000255"; TRANSMEM 208..230; /note="Helical; Name=5"; /evidence="ECO:0000255"; TRANSMEM 251..272; /note="Helical; Name=6"; /evidence="EC…
ENSMUSG00000030342	5.17393e-08	0.56028	0.741	0.504	0.00143157	Cd9	P40240	reviewed	CD9_MOUSE	CD9 antigen (CD antigen CD9)	Cd9	Mus musculus (Mouse)	226	apical plasma membrane [GO:0016324]; cell surface [GO:0009986]; external side of plasma membrane [GO:0009897]; extracellular exosome [GO:0070062]; membrane [GO:0016020]; plasma membrane [GO:0005886]; protein-containing complex [GO:0032991]	TRANSMEM 13..33; /note="Helical"; /evidence="ECO:0000255"; TRANSMEM 54..74; /note="Helical"; /evidence="ECO:0000255"; TRANSMEM 86..109; /note="Helical"; /evidence="ECO:0000255"; TRANSMEM 194..219; /note="Helical"; /evidence="ECO:0000255"
ENSMUSG00000030762	5.30676e-08	-3.47255	0.027	0.253	0.00146833	Aqp8	P56404	reviewed	AQP8_MOUSE	Aquaporin-8 (AQP-8)	Aqp8	Mus musculus (Mouse)	261	apical plasma membrane [GO:0016324]; basolateral plasma membrane [GO:0016323]; brush border membrane [GO:0031526]; intracellular canaliculus [GO:0046691]; intracellular vesicle [GO:0097708]; mitochondrial inner membrane [GO:0005743]; mitochondrial membrane [GO:0031966]; mitochondrion [GO:0005739]; plasma membrane [GO:0005886]; smooth endoplasmic reticulum [GO:0005790]; smooth endoplasmic reticulu…	TRANSMEM 37..57; /note="Helical"; /evidence="ECO:0000255"; TRANSMEM 85..105; /note="Helical"; /evidence="ECO:0000255"; TRANSMEM 108..128; /note="Helical"; /evidence="ECO:0000255"; TRANSMEM 157..177; /note="Helical"; /evidence="ECO:0000255"; TRANSMEM 184..204; /note="Helical"; /evidence="ECO:0000255"; TRANSMEM 229..249; /note="Helical"; /evidence="ECO:0000255"
ENSMUSG00000017652	5.89609e-08	-4.29715	0	0.213	0.00163139	Cd40	P27512	reviewed	TNR5_MOUSE	Tumor necrosis factor receptor superfamily member 5 (B-cell surface antigen CD40) (Bp50) (CD40L receptor) (CD antigen CD40)	Cd40 Tnfrsf5	Mus musculus (Mouse)	289	CD40 receptor complex [GO:0035631]; cell surface [GO:0009986]; external side of plasma membrane [GO:0009897]; extracellular region [GO:0005576]; intracellular membrane-bounded organelle [GO:0043231]; plasma membrane [GO:0005886]	TRANSMEM 194..215; /note="Helical"; /evidence="ECO:0000255"
ENSMUSG00000030082	6.15379e-08	-0.942174	0.455	0.672	0.00170269	Sec61a1	P61620	reviewed	S61A1_MOUSE	Protein transport protein Sec61 subunit alpha isoform 1 (Sec61 alpha-1)	Sec61a1 Sec61a	Mus musculus (Mouse)	476	endoplasmic reticulum membrane [GO:0005789]; membrane [GO:0016020]; phagocytic vesicle membrane [GO:0030670]; Sec61 translocon complex [GO:0005784]	TRANSMEM 34..53; /note="Helical"; /evidence="ECO:0000255"; TRANSMEM 77..96; /note="Helical"; /evidence="ECO:0000255"; TRANSMEM 118..138; /note="Helical"; /evidence="ECO:0000255"; TRANSMEM 145..165; /note="Helical"; /evidence="ECO:0000255"; TRANSMEM 173..193; /note="Helical"; /evidence="ECO:0000255"; TRANSMEM 241..261; /note="Helical"; /evidence="ECO:0000255"; TRANSMEM 289..309; /note="Helical"; /…
ENSMUSG00000051379	6.52815e-08	-2.67912	0.054	0.287	0.00180627	Flrt3	Q8BGT1	reviewed	FLRT3_MOUSE	Leucine-rich repeat transmembrane protein FLRT3 (Fibronectin leucine rich transmembrane protein 3)	Flrt3 Kiaa1469	Mus musculus (Mouse)	649	axon terminus [GO:0043679]; axonal growth cone [GO:0044295]; cell-cell junction [GO:0005911]; cytosol [GO:0005829]; endoplasmic reticulum membrane [GO:0005789]; extracellular space [GO:0005615]; focal adhesion [GO:0005925]; glutamatergic synapse [GO:0098978]; growth cone membrane [GO:0032584]; plasma membrane [GO:0005886]; postsynaptic membrane [GO:0045211]; synaptic membrane [GO:0097060]	TRANSMEM 529..549; /note="Helical"; /evidence="ECO:0000255"
ENSMUSG00000037824	6.9686e-08	0.938908	0.661	0.433	0.00192814	Tspan14	Q8QZY6	reviewed	TSN14_MOUSE	Tetraspanin-14 (Tspan-14) (Transmembrane 4 superfamily member 14)	Tspan14 D14Ertd226e Tm4sf14	Mus musculus (Mouse)	270	cell surface [GO:0009986]; tetraspanin-enriched microdomain [GO:0097197]	TRANSMEM 18..38; /note="Helical"; /evidence="ECO:0000255"; TRANSMEM 62..82; /note="Helical"; /evidence="ECO:0000255"; TRANSMEM 93..113; /note="Helical"; /evidence="ECO:0000255"; TRANSMEM 233..253; /note="Helical"; /evidence="ECO:0000255"
ENSMUSG00000020225	7.67565e-08	0.755431	0.732	0.559	0.00212378	Tmbim4	Q9DA39	reviewed	LFG4_MOUSE	Protein lifeguard 4 (Transmembrane BAX inhibitor motif-containing protein 4) (Z-protein)	Tmbim4 Lfg4	Mus musculus (Mouse)	238	endoplasmic reticulum membrane [GO:0005789]; Golgi membrane [GO:0000139]; Golgi stack [GO:0005795]	TRANSMEM 39..59; /note="Helical"; /evidence="ECO:0000255"; TRANSMEM 69..89; /note="Helical"; /evidence="ECO:0000255"; TRANSMEM 98..118; /note="Helical"; /evidence="ECO:0000255"; TRANSMEM 121..141; /note="Helical"; /evidence="ECO:0000255"; TRANSMEM 152..172; /note="Helical"; /evidence="ECO:0000255"; TRANSMEM 176..196; /note="Helical"; /evidence="ECO:0000255"
ENSMUSG00000026600	7.82595e-08	-1.19082	0.357	0.576	0.00216536	Soat1	Q61263	reviewed	SOAT1_MOUSE	Sterol O-acyltransferase 1 (EC 2.3.1.26) (Acyl-coenzyme A:cholesterol acyltransferase 1) (ACAT-1) (Cholesterol acyltransferase 1)	Soat1 Acact	Mus musculus (Mouse)	540	endoplasmic reticulum membrane [GO:0005789]; membrane [GO:0016020]	TRANSMEM 129..150; /note="Helical; Name=1"; /evidence="ECO:0000250|UniProtKB:P35610"; TRANSMEM 171..196; /note="Helical; Name=2"; /evidence="ECO:0000250|UniProtKB:P35610"; TRANSMEM 209..234; /note="Helical; Name=3"; /evidence="ECO:0000250|UniProtKB:P35610"; TRANSMEM 243..266; /note="Helical; Name=4"; /evidence="ECO:0000250|UniProtKB:P35610"; TRANSMEM 310..342; /note="Helical; Name=5"; /evidence="…
ENSMUSG00000036372	8.03206e-08	-0.546842	0.839	0.927	0.00222239	Tmem258	P61166	reviewed	TM258_MOUSE	Dolichyl-diphosphooligosaccharide--protein glycosyltransferase subunit TMEM258 (Oligosaccharyl transferase subunit TMEM258) (Transmembrane protein 258)	Tmem258	Mus musculus (Mouse)	79	cytoplasm [GO:0005737]; endoplasmic reticulum [GO:0005783]; endoplasmic reticulum membrane [GO:0005789]; membrane [GO:0016020]; oligosaccharyltransferase complex [GO:0008250]; oligosaccharyltransferase complex A [GO:0160226]; oligosaccharyltransferase complex B [GO:0160227]	TRANSMEM 17..37; /note="Helical"; /evidence="ECO:0000255"; TRANSMEM 55..75; /note="Helical"; /evidence="ECO:0000255"
ENSMUSG00000025203	8.37216e-08	-1.29099	0.304	0.55	0.00231649	Scd2	P13011	reviewed	SCD2_MOUSE	Stearoyl-CoA desaturase 2 (EC 1.14.19.1) (Acyl-CoA desaturase 2) (Delta(9)-desaturase 2) (Delta-9 desaturase 2) (Fatty acid desaturase 2)	Scd2	Mus musculus (Mouse)	358	endoplasmic reticulum [GO:0005783]; endoplasmic reticulum membrane [GO:0005789]	TRANSMEM 72..92; /note="Helical"; /evidence="ECO:0000250|UniProtKB:O00767"; TRANSMEM 97..117; /note="Helical"; /evidence="ECO:0000250|UniProtKB:O00767"; TRANSMEM 217..236; /note="Helical"; /evidence="ECO:0000250|UniProtKB:O00767"; TRANSMEM 241..262; /note="Helical"; /evidence="ECO:0000250|UniProtKB:O00767"
ENSMUSG00000040234	8.41514e-08	0.939914	0.473	0.239	0.00232839	Tm7sf3	Q9CRG1	reviewed	TM7S3_MOUSE	Transmembrane 7 superfamily member 3 (NARP1)	Tm7sf3	Mus musculus (Mouse)	565	plasma membrane [GO:0005886]	TRANSMEM 287..307; /note="Helical"; /evidence="ECO:0000255"; TRANSMEM 315..335; /note="Helical"; /evidence="ECO:0000255"; TRANSMEM 341..361; /note="Helical"; /evidence="ECO:0000255"; TRANSMEM 364..384; /note="Helical"; /evidence="ECO:0000255"; TRANSMEM 402..422; /note="Helical"; /evidence="ECO:0000255"; TRANSMEM 427..447; /note="Helical"; /evidence="ECO:0000255"; TRANSMEM 478..498; /note="Helical…
ENSMUSG00000002897	8.71076e-08	2.24544	0.107	0.023	0.00241018	Il17ra	Q60943	reviewed	I17RA_MOUSE	Interleukin-17 receptor A (IL-17 receptor A) (IL-17RA) (CD antigen CD217)	Il17ra Il17r	Mus musculus (Mouse)	864	plasma membrane [GO:0005886]	TRANSMEM 323..343; /note="Helical"; /evidence="ECO:0000255"
ENSMUSG00000031304	1.04299e-07	1.58853	0.214	0.074	0.00288586	Il2rg	P34902	reviewed	IL2RG_MOUSE	Cytokine receptor common subunit gamma (Interleukin-2 receptor subunit gamma) (IL-2 receptor subunit gamma) (IL-2R subunit gamma) (IL-2RG) (gammaC) (p64) (CD antigen CD132)	Il2rg	Mus musculus (Mouse)	369	cell surface [GO:0009986]; external side of plasma membrane [GO:0009897]; nucleoplasm [GO:0005654]; plasma membrane [GO:0005886]	TRANSMEM 264..284; /note="Helical"; /evidence="ECO:0000255"
ENSMUSG00000030468	1.14523e-07	3.63314	0.054	0.007	0.00316875	Siglecg	Q80ZE3	reviewed	SIG10_MOUSE	Sialic acid-binding Ig-like lectin 10 (Siglec-10) (Sialic acid-binding Ig-like lectin G) (Siglec-G) (mSiglec-G)	Siglec10 Siglecg	Mus musculus (Mouse)	688	plasma membrane [GO:0005886]	TRANSMEM 544..564; /note="Helical"; /evidence="ECO:0000255"
ENSMUSG00000022056	1.22756e-07	5.03997	0.018	0	0.00339652	Adam7	O35227	reviewed	ADAM7_MOUSE	Disintegrin and metalloproteinase domain-containing protein 7 (ADAM 7)	Adam7	Mus musculus (Mouse)	789	cell surface [GO:0009986]; plasma membrane [GO:0005886]	TRANSMEM 668..689; /note="Helical"; /evidence="ECO:0000255"
ENSMUSG00000030158	1.24242e-07	5.16782	0.018	0	0.00343764	Clec12b	Q149M0	reviewed	CL12B_MOUSE	C-type lectin domain family 12 member B	Clec12b	Mus musculus (Mouse)	275	plasma membrane [GO:0005886]	TRANSMEM 42..64; /note="Helical; Signal-anchor for type II membrane protein"; /evidence="ECO:0000255"
ENSMUSG00000054150	1.25745e-07	4.81372	0.018	0	0.00347924	Syne3	Q4FZC9	reviewed	SYNE3_MOUSE	Nesprin-3 (KASH domain-containing protein 3) (KASH3) (Nuclear envelope spectrin repeat protein 3)	Syne3	Mus musculus (Mouse)	975	meiotic nuclear membrane microtubule tethering complex [GO:0034993]; nuclear envelope [GO:0005635]; nuclear outer membrane [GO:0005640]; rough endoplasmic reticulum [GO:0005791]	TRANSMEM 926..946; /note="Helical; Anchor for type IV membrane protein"; /evidence="ECO:0000255|PROSITE-ProRule:PRU00385"
ENSMUSG00000053559	1.31962e-07	1.02534	0.616	0.388	0.00365125	Smagp	Q99KC7	reviewed	SMAGP_MOUSE	Small cell adhesion glycoprotein (Small transmembrane and glycosylated protein)	Smagp	Mus musculus (Mouse)	97	cell junction [GO:0030054]; cytoplasmic vesicle membrane [GO:0030659]; nucleoplasm [GO:0005654]; plasma membrane [GO:0005886]	TRANSMEM 37..57; /note="Helical; Signal-anchor for type III membrane protein"; /evidence="ECO:0000255"
ENSMUSG00000027002	1.5646e-07	-1.3679	0.304	0.522	0.00432909	Nckap1	P28660	reviewed	NCKP1_MOUSE	Nck-associated protein 1 (NAP 1) (Brain protein H19) (MH19) (Membrane-associated protein HEM-2) (p125Nap1)	Nckap1 Hem2 Kiaa0587 Nap1	Mus musculus (Mouse)	1128	filamentous actin [GO:0031941]; lamellipodium [GO:0030027]; lamellipodium membrane [GO:0031258]; postsynapse [GO:0098794]; ruffle [GO:0001726]; SCAR complex [GO:0031209]	TRANSMEM 995..1015; /note="Helical"; /evidence="ECO:0000255"
ENSMUSG00000047843	1.65617e-07	-0.52067	0.92	0.931	0.00458247	Bri3	P28662	reviewed	BRI3_MOUSE	Membrane protein BRI3 (Brain protein I3)	Bri3	Mus musculus (Mouse)	125	lysosomal membrane [GO:0005765]; perinuclear region of cytoplasm [GO:0048471]	TRANSMEM 71..91; /note="Helical"; /evidence="ECO:0000255"; TRANSMEM 92..112; /note="Helical"; /evidence="ECO:0000255"
ENSMUSG00000027276	1.88695e-07	-3.79268	0.009	0.214	0.00522099	Jag1	Q9QXX0	reviewed	JAG1_MOUSE	Protein jagged-1 (Jagged1) (CD antigen CD339)	Jag1	Mus musculus (Mouse)	1218	adherens junction [GO:0005912]; apical part of cell [GO:0045177]; apical plasma membrane [GO:0016324]; plasma membrane [GO:0005886]	TRANSMEM 1068..1093; /note="Helical"; /evidence="ECO:0000255"
ENSMUSG00000041084	2.0172e-07	-0.398797	0.982	0.983	0.00558139	Ostc	Q78XF5	reviewed	OSTC_MOUSE	Oligosaccharyltransferase complex subunit OSTC	Ostc	Mus musculus (Mouse)	149	endoplasmic reticulum membrane [GO:0005789]; oligosaccharyltransferase complex [GO:0008250]; oligosaccharyltransferase complex A [GO:0160226]	TRANSMEM 33..53; /note="Helical"; /evidence="ECO:0000255"; TRANSMEM 84..104; /note="Helical"; /evidence="ECO:0000255"; TRANSMEM 118..138; /note="Helical"; /evidence="ECO:0000255"
ENSMUSG00000026223	2.06891e-07	-1.30453	0.277	0.507	0.00572446	Itm2c	Q91VK4	reviewed	ITM2C_MOUSE	Integral membrane protein 2C (Transmembrane protein BRI3) [Cleaved into: CT-BRI3]	Itm2c	Mus musculus (Mouse)	269	Golgi apparatus [GO:0005794]; lysosomal membrane [GO:0005765]; lysosome [GO:0005764]; perinuclear region of cytoplasm [GO:0048471]; plasma membrane [GO:0005886]	TRANSMEM 57..77; /note="Helical; Signal-anchor for type II membrane protein"; /evidence="ECO:0000255"
ENSMUSG00000030089	2.2096e-07	2.83635	0.071	0.012	0.00611375	Slc41a3	Q921R8	reviewed	S41A3_MOUSE	Solute carrier family 41 member 3	Slc41a3	Mus musculus (Mouse)	488	mitochondrial inner membrane [GO:0005743]	TRANSMEM 63..83; /note="Helical"; /evidence="ECO:0000255"; TRANSMEM 147..167; /note="Helical"; /evidence="ECO:0000255"; TRANSMEM 189..209; /note="Helical"; /evidence="ECO:0000255"; TRANSMEM 220..240; /note="Helical"; /evidence="ECO:0000255"; TRANSMEM 251..271; /note="Helical"; /evidence="ECO:0000255"; TRANSMEM 284..304; /note="Helical"; /evidence="ECO:0000255"; TRANSMEM 377..397; /note="Helical";…
ENSMUSG00000009291	2.96041e-07	0.961778	0.562	0.361	0.00819115	Pttg1ip	Q8R143	reviewed	PTTG_MOUSE	Pituitary tumor-transforming gene 1 protein-interacting protein (Pituitary tumor-transforming gene protein-binding factor) (PBF) (PTTG-binding factor)	Pttg1ip	Mus musculus (Mouse)	174	cytoplasm [GO:0005737]; nucleus [GO:0005634]; plasma membrane [GO:0005886]	TRANSMEM 94..114; /note="Helical"; /evidence="ECO:0000255"
ENSMUSG00000041012	3.1109e-07	-1.16144	0.464	0.614	0.00860755	Cmtm8	Q9CZR4	reviewed	CKLF8_MOUSE	CKLF-like MARVEL transmembrane domain-containing protein 8 (Chemokine-like factor superfamily member 8)	Cmtm8 Cklfsf8	Mus musculus (Mouse)	173	extracellular space [GO:0005615]; membrane [GO:0016020]; nucleoplasm [GO:0005654]	TRANSMEM 41..61; /note="Helical"; /evidence="ECO:0000255"; TRANSMEM 70..90; /note="Helical"; /evidence="ECO:0000255"; TRANSMEM 105..125; /note="Helical"; /evidence="ECO:0000255"; TRANSMEM 147..167; /note="Helical"; /evidence="ECO:0000255"
ENSMUSG00000030760	3.62487e-07	1.20509	0.393	0.203	0.0100296	Acer3	Q9D099	reviewed	ACER3_MOUSE	Alkaline ceramidase 3 (AlkCDase 3) (Alkaline CDase 3) (EC 3.5.1.-) (EC 3.5.1.23) (Alkaline phytoceramidase) (aPHC)	Acer3 Aphc Phca	Mus musculus (Mouse)	267	endoplasmic reticulum membrane [GO:0005789]; Golgi membrane [GO:0000139]	TRANSMEM 34..55; /note="Helical"; /evidence="ECO:0000250|UniProtKB:Q9NUN7"; TRANSMEM 62..82; /note="Helical"; /evidence="ECO:0000250|UniProtKB:Q9NUN7"; TRANSMEM 88..108; /note="Helical"; /evidence="ECO:0000250|UniProtKB:Q9NUN7"; TRANSMEM 119..139; /note="Helical"; /evidence="ECO:0000250|UniProtKB:Q9NUN7"; TRANSMEM 142..162; /note="Helical"; /evidence="ECO:0000250|UniProtKB:Q9NUN7"; TRANSMEM 174..…
ENSMUSG00000030798	3.7136e-07	2.15702	0.116	0.029	0.0102752	Cd37	Q61470	reviewed	CD37_MOUSE	Leukocyte antigen CD37 (CD antigen CD37)	Cd37	Mus musculus (Mouse)	281	immunological synapse [GO:0001772]	TRANSMEM 18..38; /note="Helical"; /evidence="ECO:0000255"; TRANSMEM 60..74; /note="Helical"; /evidence="ECO:0000255"; TRANSMEM 86..111; /note="Helical"; /evidence="ECO:0000255"; TRANSMEM 242..266; /note="Helical"; /evidence="ECO:0000255"
ENSMUSG00000027947	3.79802e-07	3.14604	0.045	0.005	0.0105087	Il6ra	P22272	reviewed	IL6RA_MOUSE	Interleukin-6 receptor subunit alpha (IL-6 receptor subunit alpha) (IL-6R subunit alpha) (IL-6R-alpha) (IL-6RA) (IL-6R 1) (CD antigen CD126) [Cleaved into: Soluble interleukin-6 receptor subunit alpha (sIL6R)]	Il6ra Il6r	Mus musculus (Mouse)	460	apical plasma membrane [GO:0016324]; cell surface [GO:0009986]; ciliary neurotrophic factor receptor complex [GO:0070110]; extracellular region [GO:0005576]; interleukin-6 receptor complex [GO:0005896]; plasma membrane [GO:0005886]	TRANSMEM 365..385; /note="Helical"; /evidence="ECO:0000255"
ENSMUSG00000020811	4.02513e-07	2.15563	0.143	0.041	0.0111371	Wscd1	Q80XH4	reviewed	WSCD1_MOUSE	Sialate:O-sulfotransferase 1 (WSC domain-containing protein 1)	Wscd1 Kiaa0523	Mus musculus (Mouse)	572	Golgi membrane [GO:0000139]	TRANSMEM 15..35; /note="Helical; Signal-anchor for type II membrane protein"; /evidence="ECO:0000255"
ENSMUSG00000033386	4.18232e-07	0.819857	0.625	0.392	0.0115721	Frrs1	Q8K385	reviewed	FRRS1_MOUSE	Ferric-chelate reductase 1 (EC 1.-.-.-) (Stromal cell-derived receptor 2) (SDR-2)	FRRS1 Sdfr2 Sdr2	Mus musculus (Mouse)	592	membrane [GO:0016020]	TRANSMEM 2..22; /note="Helical; Name=1"; /evidence="ECO:0000255"; TRANSMEM 372..392; /note="Helical; Name=2"; /evidence="ECO:0000255"; TRANSMEM 415..435; /note="Helical; Name=3"; /evidence="ECO:0000255"; TRANSMEM 446..466; /note="Helical; Name=4"; /evidence="ECO:0000255"; TRANSMEM 477..499; /note="Helical; Name=5"; /evidence="ECO:0000255"; TRANSMEM 515..535; /note="Helical; Name=6"; /evidence="EC…
ENSMUSG00000014867	5.85087e-07	-0.707838	0.661	0.806	0.0161888	Surf4	Q64310	reviewed	SURF4_MOUSE	Surfeit locus protein 4	Surf4 Surf-4	Mus musculus (Mouse)	269	COPII-coated ER to Golgi transport vesicle [GO:0030134]; cytosol [GO:0005829]; endoplasmic reticulum exit site [GO:0070971]; endoplasmic reticulum membrane [GO:0005789]; endoplasmic reticulum-Golgi intermediate compartment membrane [GO:0033116]; Golgi membrane [GO:0000139]; nuclear membrane [GO:0031965]	TRANSMEM 65..85; /note="Helical"; /evidence="ECO:0000255"; TRANSMEM 92..112; /note="Helical"; /evidence="ECO:0000255"; TRANSMEM 179..199; /note="Helical"; /evidence="ECO:0000255"; TRANSMEM 203..223; /note="Helical"; /evidence="ECO:0000255"; TRANSMEM 242..262; /note="Helical"; /evidence="ECO:0000255"
ENSMUSG00000004709	5.90376e-07	4.10656	0.027	0.002	0.0163351	Cd244a	Q07763	reviewed	CD244_MOUSE	Natural killer cell receptor 2B4 (NK cell type I receptor protein 2B4) (NKR2B4) (Non-MHC restricted killing associated) (SLAM family member 4) (SLAMF4) (Signaling lymphocytic activation molecule 4) (CD antigen CD244)	Cd244 2b4 Nmrk	Mus musculus (Mouse)	397	external side of plasma membrane [GO:0009897]; membrane raft [GO:0045121]	TRANSMEM 227..247; /note="Helical"; /evidence="ECO:0000255"
ENSMUSG00000022661	5.90376e-07	4.15878	0.027	0.002	0.0163351	Cd200	O54901	reviewed	OX2G_MOUSE	OX-2 membrane glycoprotein (MRC OX-2 antigen) (CD antigen CD200)	Cd200 Mox2	Mus musculus (Mouse)	278	cell surface [GO:0009986]; plasma membrane [GO:0005886]; postsynaptic density [GO:0014069]; presynaptic active zone [GO:0048786]	TRANSMEM 233..259; /note="Helical"; /evidence="ECO:0000255"
ENSMUSG00000059534	6.40198e-07	0.415032	0.991	0.978	0.0177136	Uqcr10	Q8R1I1	reviewed	QCR9_MOUSE	Cytochrome b-c1 complex subunit 9 (Complex III subunit 9) (Complex III subunit X) (Cytochrome c1 non-heme 7 kDa protein) (Ubiquinol-cytochrome c reductase complex 7.2 kDa protein)	Uqcr10	Mus musculus (Mouse)	64	mitochondrial inner membrane [GO:0005743]; mitochondrion [GO:0005739]; respiratory chain complex III [GO:0045275]	TRANSMEM 19..43; /note="Helical"; /evidence="ECO:0000269|PubMed:34616041, ECO:0007744|PDB:7O37, ECO:0007744|PDB:7O3C"
ENSMUSG00000037347	6.82452e-07	-2.47043	0.036	0.242	0.0188828	Chst7	Q9EP78	reviewed	CHST7_MOUSE	Carbohydrate sulfotransferase 7 (EC 2.8.2.-) (EC 2.8.2.17) (Chondroitin 6-sulfotransferase 2) (C6ST-2) (mC6ST-2) (Galactose/N-acetylglucosamine/N-acetylglucosamine 6-O-sulfotransferase 5) (GST-5) (N-acetylglucosamine 6-O-sulfotransferase 4) (GlcNAc6ST-4) (Gn6st-4)	Chst7 Gst5	Mus musculus (Mouse)	484	Golgi apparatus [GO:0005794]; Golgi membrane [GO:0000139]	TRANSMEM 13..33; /note="Helical; Signal-anchor for type II membrane protein"; /evidence="ECO:0000255"
ENSMUSG00000051989	6.97692e-07	0.610245	0.848	0.67	0.0193044	Smim11	Q99J19	reviewed	SIM11_MOUSE	Small integral membrane protein 11	Smim11 Fam165b Smim11a	Mus musculus (Mouse)	55	membrane [GO:0016020]	TRANSMEM 9..29; /note="Helical"; /evidence="ECO:0000255"
ENSMUSG00000037031	7.3223e-07	1.52395	0.205	0.076	0.0202601	Tspan15	F7BWT7	reviewed	TSN15_MOUSE	Tetraspanin-15 (Tspan-15) (Transmembrane 4 superfamily member 15)	Tspan15	Mus musculus (Mouse)	294	cell junction [GO:0030054]; cell surface [GO:0009986]; cytosol [GO:0005829]; late endosome membrane [GO:0031902]; nuclear body [GO:0016604]; plasma membrane [GO:0005886]; tetraspanin-enriched microdomain [GO:0097197]	TRANSMEM 24..44; /note="Helical"; /evidence="ECO:0000255"; TRANSMEM 63..83; /note="Helical"; /evidence="ECO:0000255"; TRANSMEM 95..115; /note="Helical"; /evidence="ECO:0000255"; TRANSMEM 236..256; /note="Helical"; /evidence="ECO:0000255"
ENSMUSG00000027953	9.13036e-07	1.06526	0.473	0.284	0.0252628	Slc50a1	Q9CXK4	reviewed	SWET1_MOUSE	Sugar transporter SWEET1 (MmSWEET1) (RAG1-activating protein 1) (Solute carrier family 50 member 1)	Slc50a1 Rag1ap1 Rga	Mus musculus (Mouse)	221	Golgi membrane [GO:0000139]; plasma membrane [GO:0005886]	TRANSMEM 3..23; /note="Helical; Name=1"; /evidence="ECO:0000255"; TRANSMEM 43..63; /note="Helical; Name=2"; /evidence="ECO:0000255"; TRANSMEM 68..88; /note="Helical; Name=3"; /evidence="ECO:0000255"; TRANSMEM 102..122; /note="Helical; Name=4"; /evidence="ECO:0000255"; TRANSMEM 129..149; /note="Helical; Name=5"; /evidence="ECO:0000255"; TRANSMEM 160..180; /note="Helical; Name=6"; /evidence="ECO:00…
ENSMUSG00000026566	9.59414e-07	-0.87121	0.571	0.727	0.026546	Mpzl1	Q3TEW6	reviewed	MPZL1_MOUSE	Myelin protein zero-like protein 1 (Protein zero-related)	Mpzl1 Pzr	Mus musculus (Mouse)	270	membrane [GO:0016020]	TRANSMEM 163..183; /note="Helical"; /evidence="ECO:0000255"
ENSMUSG00000040181	9.89468e-07	-3.8165	0.009	0.194	0.0273776	Fmo1	P50285	reviewed	FMO1_MOUSE	Flavin-containing monooxygenase 1 (EC 1.14.13.148) (EC 1.14.13.8) (Dimethylaniline monooxygenase [N-oxide-forming] 1) (Dimethylaniline oxidase 1) (Hepatic flavin-containing monooxygenase 1) (FMO 1) (Trimethylamine monooxygenase)	Fmo1 Fmo-1	Mus musculus (Mouse)	532	endoplasmic reticulum membrane [GO:0005789]	TRANSMEM 511..531; /note="Helical"; /evidence="ECO:0000255"
ENSMUSG00000067847	1.09627e-06	0.412189	0.991	0.893	0.0303327	Romo1	P60603	reviewed	ROMO1_MOUSE	Reactive oxygen species modulator 1 (ROS modulator 1) (Protein MGR2 homolog)	Romo1	Mus musculus (Mouse)	79	mitochondrion [GO:0005739]; TIM23 mitochondrial import inner membrane translocase complex [GO:0005744]	TRANSMEM 22..44; /note="Helical"; /evidence="ECO:0000255"
ENSMUSG00000021773	1.10258e-06	1.02489	0.473	0.278	0.0305072	Comtd1	Q8BIG7	reviewed	CMTD1_MOUSE	Catechol O-methyltransferase domain-containing protein 1 (EC 2.1.1.-)	Comtd1	Mus musculus (Mouse)	262	membrane [GO:0016020]; mitochondrion [GO:0005739]	TRANSMEM 12..32; /note="Helical; Signal-anchor for type II membrane protein"; /evidence="ECO:0000255"
ENSMUSG00000032076	1.13137e-06	-1.68529	0.116	0.333	0.0313039	Cadm1	Q8R5M8	reviewed	CADM1_MOUSE	Cell adhesion molecule 1 (Immunoglobulin superfamily member 4) (IgSF4) (Nectin-like protein 2) (NECL-2) (Spermatogenic immunoglobulin superfamily) (SgIgSF) (Synaptic cell adhesion molecule) (SynCAM) (Tumor suppressor in lung cancer 1) (TSLC-1)	Cadm1 Igsf4 Necl2 Ra175 Syncam SynCam1 Tslc1	Mus musculus (Mouse)	456	axon [GO:0030424]; basolateral plasma membrane [GO:0016323]; cell body fiber [GO:0070852]; cell-cell junction [GO:0005911]; dendrite [GO:0030425]; glutamatergic synapse [GO:0098978]; plasma membrane [GO:0005886]; postsynaptic membrane [GO:0045211]; presynaptic membrane [GO:0042734]; Schaffer collateral - CA1 synapse [GO:0098685]; synapse [GO:0045202]; synaptic vesicle [GO:0008021]; varicosity [GO…	TRANSMEM 389..409; /note="Helical"; /evidence="ECO:0000255"
ENSMUSG00000033792	1.24091e-06	-2.42285	0.054	0.253	0.0343347	Atp7a	Q64430	reviewed	ATP7A_MOUSE	Copper-transporting ATPase 1 (EC 7.2.2.8) (Copper pump 1) (Menkes disease-associated protein homolog)	Atp7a Mnk	Mus musculus (Mouse)	1491	axon [GO:0030424]; basolateral plasma membrane [GO:0016323]; cytoplasmic vesicle [GO:0031410]; dendrite [GO:0030425]; early endosome membrane [GO:0031901]; Golgi apparatus [GO:0005794]; late endosome [GO:0005770]; melanosome membrane [GO:0033162]; membrane [GO:0016020]; neuron projection [GO:0043005]; neuronal cell body [GO:0043025]; perinuclear region of cytoplasm [GO:0048471]; plasma membrane […	TRANSMEM 645..666; /note="Helical"; /evidence="ECO:0000255"; TRANSMEM 706..725; /note="Helical"; /evidence="ECO:0000255"; TRANSMEM 733..753; /note="Helical"; /evidence="ECO:0000255"; TRANSMEM 773..793; /note="Helical"; /evidence="ECO:0000255"; TRANSMEM 927..950; /note="Helical"; /evidence="ECO:0000255"; TRANSMEM 981..1002; /note="Helical"; /evidence="ECO:0000255"; TRANSMEM 1348..1365; /note="Heli…
ENSMUSG00000019806	1.35384e-06	1.12468	0.33	0.161	0.0374594	Aig1	Q9D8B1	reviewed	AIG1_MOUSE	Androgen-induced gene 1 protein (AIG-1) (Fatty acid esters of hydroxy fatty acids hydrolase AIG1) (FAHFA hydrolase AIG1) (EC 3.1.-.-)	Aig1	Mus musculus (Mouse)	238	plasma membrane [GO:0005886]	TRANSMEM 13..30; /note="Helical"; /evidence="ECO:0000255"; TRANSMEM 45..67; /note="Helical"; /evidence="ECO:0000255"; TRANSMEM 88..110; /note="Helical"; /evidence="ECO:0000255"; TRANSMEM 125..144; /note="Helical"; /evidence="ECO:0000255"; TRANSMEM 157..179; /note="Helical"; /evidence="ECO:0000255"; TRANSMEM 194..216; /note="Helical"; /evidence="ECO:0000255"
ENSMUSG00000019966	1.35774e-06	-2.67308	0.027	0.22	0.0375672	Kitl	P20826	reviewed	SCF_MOUSE	Kit ligand (Hematopoietic growth factor KL) (Mast cell growth factor) (MGF) (Steel factor) (Stem cell factor) (SCF) (c-Kit ligand) [Cleaved into: Soluble KIT ligand (sKITLG)]	Kitlg Kitl Mgf Sl Slf	Mus musculus (Mouse)	273	cytoplasm [GO:0005737]; cytoskeleton [GO:0005856]; extracellular region [GO:0005576]; extracellular space [GO:0005615]; filopodium [GO:0030175]; lamellipodium [GO:0030027]; membrane [GO:0016020]; plasma membrane [GO:0005886]	TRANSMEM 215..237; /note="Helical"; /evidence="ECO:0000255"
ENSMUSG00000001240	1.37295e-06	-0.880724	0.75	0.797	0.0379881	Ramp2	Q9WUP0	reviewed	RAMP2_MOUSE	Receptor activity-modifying protein 2	Ramp2	Mus musculus (Mouse)	189	adrenomedullin receptor complex [GO:1903143]; cell surface [GO:0009986]; cytoplasm [GO:0005737]; receptor complex [GO:0043235]	TRANSMEM 158..179; /note="Helical"; /evidence="ECO:0000250|UniProtKB:O60895"
ENSMUSG00000024486	1.39431e-06	-2.25847	0.054	0.256	0.0385793	Hbegf	Q06186	reviewed	HBEGF_MOUSE	Proheparin-binding EGF-like growth factor [Cleaved into: Heparin-binding EGF-like growth factor (HB-EGF) (HBEGF)]	Hbegf Dtr Hegfl	Mus musculus (Mouse)	208	cell surface [GO:0009986]; extracellular region [GO:0005576]; extracellular space [GO:0005615]; plasma membrane [GO:0005886]	TRANSMEM 161..184; /note="Helical"; /evidence="ECO:0000255"
ENSMUSG00000024232	1.43001e-06	-1.19566	0.464	0.617	0.039567	Bambi	Q9D0L6	reviewed	BAMBI_MOUSE	BMP and activin membrane-bound inhibitor homolog (Putative transmembrane protein NMA)	Bambi Nma	Mus musculus (Mouse)	260	cytoplasm [GO:0005737]; membrane [GO:0016020]; plasma membrane [GO:0005886]	TRANSMEM 153..173; /note="Helical"; /evidence="ECO:0000255"
ENSMUSG00000068329	1.43307e-06	0.651877	0.688	0.504	0.0396516	Htra2	Q9JIY5	reviewed	HTRA2_MOUSE	Serine protease HTRA2, mitochondrial (EC 3.4.21.108) (High temperature requirement protein A2) (HtrA2) (Omi stress-regulated endoprotease) (Serine protease 25) (Serine proteinase OMI)	Htra2 Omi Prss25	Mus musculus (Mouse)	458	CD40 receptor complex [GO:0035631]; chromatin [GO:0000785]; cytoplasmic side of plasma membrane [GO:0009898]; cytoskeleton [GO:0005856]; cytosol [GO:0005829]; mitochondrial intermembrane space [GO:0005758]; mitochondrial membrane [GO:0031966]; mitochondrion [GO:0005739]; nucleus [GO:0005634]; serine-type endopeptidase complex [GO:1905370]	TRANSMEM 105..125; /note="Helical"; /evidence="ECO:0000255"
ENSMUSG00000005514	1.48652e-06	0.847005	0.482	0.272	0.0411305	Por	P37040	reviewed	NCPR_MOUSE	NADPH--cytochrome P450 reductase (CPR) (P450R) (EC 1.6.2.4)	Por	Mus musculus (Mouse)	678	endoplasmic reticulum membrane [GO:0005789]	TRANSMEM 23..43; /note="Helical"; /evidence="ECO:0000255|HAMAP-Rule:MF_03212"
ENSMUSG00000041378	1.55013e-06	-1.42073	0.375	0.55	0.0428906	Cldn5	O54942	reviewed	CLD5_MOUSE	Claudin-5 (Brain endothelial cell clone 1 protein) (Lung-specific membrane protein)	Cldn5 Bec1	Mus musculus (Mouse)	218	apicolateral plasma membrane [GO:0016327]; bicellular tight junction [GO:0005923]; cell-cell junction [GO:0005911]; cortical actin cytoskeleton [GO:0030864]; lateral plasma membrane [GO:0016328]; paranode region of axon [GO:0033270]; plasma membrane [GO:0005886]; Schmidt-Lanterman incisure [GO:0043220]; tight junction [GO:0070160]	TRANSMEM 8..28; /note="Helical"; /evidence="ECO:0000255"; TRANSMEM 82..102; /note="Helical"; /evidence="ECO:0000255"; TRANSMEM 124..144; /note="Helical"; /evidence="ECO:0000255"; TRANSMEM 161..181; /note="Helical"; /evidence="ECO:0000255"
ENSMUSG00000028497	1.5709e-06	1.47838	0.196	0.073	0.0434651	Hacd4	A2AKM2	reviewed	HACD4_MOUSE	Very-long-chain (3R)-3-hydroxyacyl-CoA dehydratase 4 (EC 4.2.1.134) (3-hydroxyacyl-CoA dehydratase 4) (HACD4) (Protein-tyrosine phosphatase-like A domain-containing protein 2)	Hacd4 Ptplad2	Mus musculus (Mouse)	232	endoplasmic reticulum [GO:0005783]; endoplasmic reticulum membrane [GO:0005789]	TRANSMEM 20..40; /note="Helical"; /evidence="ECO:0000255"; TRANSMEM 57..77; /note="Helical"; /evidence="ECO:0000255"; TRANSMEM 113..133; /note="Helical"; /evidence="ECO:0000255"; TRANSMEM 136..156; /note="Helical"; /evidence="ECO:0000255"; TRANSMEM 158..178; /note="Helical"; /evidence="ECO:0000255"; TRANSMEM 190..210; /note="Helical"; /evidence="ECO:0000255"
ENSMUSG00000054690	1.57483e-06	-3.27246	0.045	0.236	0.0435739	Emcn	Q9R0H2	reviewed	MUCEN_MOUSE	Endomucin (Endomucin-1/2) (Mucin-14) (MUC-14)	Emcn Muc14	Mus musculus (Mouse)	261	membrane [GO:0016020]; plasma membrane [GO:0005886]	TRANSMEM 191..211; /note="Helical"; /evidence="ECO:0000255"
ENSMUSG00000021556	1.59268e-06	-1.87386	0.089	0.299	0.044068	Golm1	Q91XA2	reviewed	GOLM1_MOUSE	Golgi membrane protein 1 (Golgi membrane protein GP73) (Golgi phosphoprotein 2)	Golm1 Golph2	Mus musculus (Mouse)	393	Golgi apparatus [GO:0005794]; membrane [GO:0016020]	TRANSMEM 13..35; /note="Helical; Signal-anchor for type II membrane protein"; /evidence="ECO:0000255"
ENSMUSG00000042682	1.61277e-06	-0.551401	0.92	0.932	0.0446236	Selenok	Q9JLJ1	reviewed	SELK_MOUSE	Selenoprotein K (SelK)	Selenok Selk	Mus musculus (Mouse)	94	endoplasmic reticulum membrane [GO:0005789]; plasma membrane [GO:0005886]	TRANSMEM 20..42; /note="Helical"; /evidence="ECO:0000255"
ENSMUSG00000050288	1.61756e-06	-2.9823	0.027	0.216	0.0447563	Fzd2	Q9JIP6	reviewed	FZD2_MOUSE	Frizzled-2 (Fz-2) (mFz2) (Frizzled-10) (Fz-10) (mFz10)	Fzd2 Fzd10	Mus musculus (Mouse)	570	cytoplasm [GO:0005737]; plasma membrane [GO:0005886]	TRANSMEM 253..273; /note="Helical; Name=1"; /evidence="ECO:0000255"; TRANSMEM 285..305; /note="Helical; Name=2"; /evidence="ECO:0000255"; TRANSMEM 333..353; /note="Helical; Name=3"; /evidence="ECO:0000255"; TRANSMEM 376..396; /note="Helical; Name=4"; /evidence="ECO:0000255"; TRANSMEM 420..440; /note="Helical; Name=5"; /evidence="ECO:0000255"; TRANSMEM 467..487; /note="Helical; Name=6"; /evidence=…
ENSMUSG00000050043	1.63577e-06	0.77608	0.598	0.394	0.04526	Tmx2	Q9D710	reviewed	TMX2_MOUSE	Thioredoxin-related transmembrane protein 2 (Thioredoxin domain-containing protein 14)	Tmx2 Txndc14	Mus musculus (Mouse)	295	endoplasmic reticulum membrane [GO:0005789]; mitochondria-associated endoplasmic reticulum membrane contact site [GO:0044233]; mitochondrial membrane [GO:0031966]	TRANSMEM 103..125; /note="Helical"; /evidence="ECO:0000255"
ENSMUSG00000057411	1.65721e-06	0.836563	0.589	0.383	0.0458533	Antkmt	Q501J2	reviewed	ANKMT_MOUSE	Adenine nucleotide translocase lysine N-methyltransferase (ANT-KMT) (EC 2.1.1.-)	Antkmt Fam173a	Mus musculus (Mouse)	229	mitochondrial membrane [GO:0031966]; mitochondrion [GO:0005739]	TRANSMEM 20..42; /note="Helical"; /evidence="ECO:0000255"
ENSMUSG00000038412	1.67523e-06	-0.466231	0.938	0.966	0.0463519	Higd1a	Q9JLR9	reviewed	HIG1A_MOUSE	HIG1 domain family member 1A, mitochondrial (Hypoxia-inducible gene 1 protein)	Higd1a Hig1	Mus musculus (Mouse)	95	membrane [GO:0016020]; mitochondrial inner membrane [GO:0005743]; mitochondrion [GO:0005739]; nucleoplasm [GO:0005654]; nucleus [GO:0005634]; protein-containing complex [GO:0032991]	TRANSMEM 28..48; /note="Helical"; /evidence="ECO:0000255|PROSITE-ProRule:PRU00836"; TRANSMEM 69..89; /note="Helical"; /evidence="ECO:0000255|PROSITE-ProRule:PRU00836"
ENSMUSG00000031198	1.68025e-06	0.551032	0.83	0.722	0.0464908	Fundc2	Q9D6K8	reviewed	FUND2_MOUSE	FUN14 domain-containing protein 2 (Hepatitis C virus core-binding protein 6)	Fundc2 Hcbp6	Mus musculus (Mouse)	151	mitochondrial outer membrane [GO:0005741]; nucleus [GO:0005634]	TRANSMEM 43..63; /note="Helical"; /evidence="ECO:0000255"; TRANSMEM 70..90; /note="Helical"; /evidence="ECO:0000255"; TRANSMEM 127..147; /note="Helical"; /evidence="ECO:0000255"

## Sheet: EMPsHaemoEC_vs_Rest_filtered_TM
gene	p_val	avg_log2FC	pct.1	pct.2	p_val_adj	symbol	UNIPROT	Reviewed	Entry Name	Protein names	Gene Names	Organism	Length	Gene Ontology (cellular component)	Transmembrane
ENSMUSG00000060063	4.24121e-164	4.5367	0.852	0.095	1.1735e-159	Alox5ap	P30355	reviewed	AL5AP_MOUSE	Arachidonate 5-lipoxygenase-activating protein (FLAP) (MK-886-binding protein)	Alox5ap Flap	Mus musculus (Mouse)	161	endoplasmic reticulum membrane [GO:0005789]; nuclear envelope [GO:0005635]; nuclear membrane [GO:0031965]; nucleus [GO:0005634]	TRANSMEM 9..30; /note="Helical"; /evidence="ECO:0000250"; TRANSMEM 53..77; /note="Helical"; /evidence="ECO:0000250"; TRANSMEM 81..102; /note="Helical"; /evidence="ECO:0000250"; TRANSMEM 116..128; /note="Helical"; /evidence="ECO:0000250"
ENSMUSG00000058715	2.29393e-159	4.38242	0.725	0.059	6.34708e-155	Fcer1g	P20491	reviewed	FCERG_MOUSE	High affinity immunoglobulin epsilon receptor subunit gamma (Fc receptor gamma-chain) (FcRgamma) (Fc-epsilon RI-gamma) (IgE Fc receptor subunit gamma) (FceRI gamma)	Fcer1g Fce1g	Mus musculus (Mouse)	86	cell surface [GO:0009986]; external side of plasma membrane [GO:0009897]; Fc-epsilon receptor I complex [GO:0032998]; Fc-gamma receptor III complex [GO:0033001]; membrane raft [GO:0045121]; plasma membrane [GO:0005886]	TRANSMEM 24..44; /note="Helical"; /evidence="ECO:0000255"
ENSMUSG00000030579	2.55369e-113	4.74388	0.331	0.01	7.0658e-109	Tyrobp	O54885	reviewed	TYOBP_MOUSE	TYRO protein tyrosine kinase-binding protein (DNAX-activation protein 12) (Killer-activating receptor-associated protein) (KAR-associated protein)	Tyrobp Dap12 Karap	Mus musculus (Mouse)	114	cell surface [GO:0009986]; plasma membrane [GO:0005886]	TRANSMEM 43..63; /note="Helical"; /evidence="ECO:0000250|UniProtKB:O43914"
ENSMUSG00000021596	3.79578e-109	6.11632	0.261	0.004	1.05025e-104	Mctp1	E9PV86	reviewed	MCTP1_MOUSE	Multiple C2 and transmembrane domain-containing protein 1	Mctp1	Mus musculus (Mouse)	951	endoplasmic reticulum membrane [GO:0005789]; recycling endosome [GO:0055037]; synaptic vesicle membrane [GO:0030672]	TRANSMEM 763..783; /note="Helical"; /evidence="ECO:0000255"; TRANSMEM 866..886; /note="Helical"; /evidence="ECO:0000255"
ENSMUSG00000018169	1.05112e-95	2.95505	0.746	0.119	2.90836e-91	Mfng	O09008	reviewed	MFNG_MOUSE	Beta-1,3-N-acetylglucosaminyltransferase manic fringe (EC 2.4.1.222) (O-fucosylpeptide 3-beta-N-acetylglucosaminyltransferase)	Mfng	Mus musculus (Mouse)	321	Golgi membrane [GO:0000139]	TRANSMEM 8..27; /note="Helical; Signal-anchor for type II membrane protein"; /evidence="ECO:0000255"
ENSMUSG00000024621	4.6138e-81	7.01976	0.169	0.001	1.27659e-76	Csf1r	P09581	reviewed	CSF1R_MOUSE	Macrophage colony-stimulating factor 1 receptor (CSF-1 receptor) (CSF-1-R) (CSF-1R) (M-CSF-R) (EC 2.7.10.1) (Proto-oncogene c-Fms) (CD antigen CD115)	Csf1r Csfmr Fms	Mus musculus (Mouse)	977	cell surface [GO:0009986]; CSF1-CSF1R complex [GO:1990682]; membrane [GO:0016020]; nucleoplasm [GO:0005654]; plasma membrane [GO:0005886]	TRANSMEM 516..536; /note="Helical"; /evidence="ECO:0000255"
ENSMUSG00000026347	1.2868e-68	3.44727	0.38	0.036	3.56046e-64	Tmem163	Q8C996	reviewed	TM163_MOUSE	Transmembrane protein 163 (Synaptic vesicle membrane protein of 31 kDa)	Tmem163 Sv31	Mus musculus (Mouse)	288	early endosome membrane [GO:0031901]; intracellular vesicle [GO:0097708]; late endosome membrane [GO:0031902]; lysosomal membrane [GO:0005765]; plasma membrane [GO:0005886]; synaptic vesicle membrane [GO:0030672]	TRANSMEM 88..108; /note="Helical"; /evidence="ECO:0000255"; TRANSMEM 116..136; /note="Helical"; /evidence="ECO:0000255"; TRANSMEM 150..170; /note="Helical"; /evidence="ECO:0000255"; TRANSMEM 187..207; /note="Helical"; /evidence="ECO:0000255"; TRANSMEM 217..237; /note="Helical"; /evidence="ECO:0000255"; TRANSMEM 255..275; /note="Helical"; /evidence="ECO:0000255"
ENSMUSG00000052384	5.45298e-68	2.73151	0.676	0.134	1.50878e-63	Nrros	Q8BMT4	reviewed	LRC33_MOUSE	Transforming growth factor beta activator LRRC33 (Leucine-rich repeat-containing protein 33) (Negative regulator of reactive oxygen species)	Nrros Lrrc33	Mus musculus (Mouse)	693	cell surface [GO:0009986]; endoplasmic reticulum [GO:0005783]; endoplasmic reticulum membrane [GO:0005789]; extracellular region [GO:0005576]; plasma membrane [GO:0005886]	TRANSMEM 652..672; /note="Helical"; /evidence="ECO:0000255"
ENSMUSG00000050232	1.42885e-66	4.69072	0.268	0.016	3.95347e-62	Cxcr3	O88410	reviewed	CXCR3_MOUSE	C-X-C chemokine receptor type 3 (CXC-R3) (CXCR-3) (Interferon-inducible protein 10 receptor) (IP-10 receptor) (CD antigen CD183)	Cxcr3 Cmkar3	Mus musculus (Mouse)	367	cell surface [GO:0009986]; external side of plasma membrane [GO:0009897]; plasma membrane [GO:0005886]	TRANSMEM 53..79; /note="Helical; Name=1"; /evidence="ECO:0000255"; TRANSMEM 89..109; /note="Helical; Name=2"; /evidence="ECO:0000255"; TRANSMEM 125..146; /note="Helical; Name=3"; /evidence="ECO:0000255"; TRANSMEM 169..188; /note="Helical; Name=4"; /evidence="ECO:0000255"; TRANSMEM 212..232; /note="Helical; Name=5"; /evidence="ECO:0000255"; TRANSMEM 255..276; /note="Helical; Name=6"; /evidence="EC…
ENSMUSG00000078771	6.08436e-64	6.24818	0.148	0.002	1.68348e-59	Evi2a	P20934	reviewed	EVI2A_MOUSE	Protein EVI2A (Ecotropic viral integration site 2A protein) (EVI-2A)	Evi2a Evi-2 Evi-2a Evi2	Mus musculus (Mouse)	223	cilium [GO:0005929]; cytosol [GO:0005829]; Golgi apparatus [GO:0005794]; plasma membrane [GO:0005886]	TRANSMEM 126..151; /note="Helical"; /evidence="ECO:0000255"
ENSMUSG00000060470	1.84099e-63	3.52099	0.408	0.048	5.09383e-59	Adgrg3	Q8R0T6	reviewed	AGRG3_MOUSE	Adhesion G protein-coupled receptor G3 (G-protein coupled receptor 97) [Cleaved into: Adhesion G-protein coupled receptor G3, N-terminal fragment (ADGRG3 N-terminal fragment); Adhesion G-protein coupled receptor G3, C-terminal fragment (ADGRG3 C-terminal fragment)]	Adgrg3 Gpr97	Mus musculus (Mouse)	542	plasma membrane [GO:0005886]	TRANSMEM 268..288; /note="Helical; Name=1"; /evidence="ECO:0000255"; TRANSMEM 303..323; /note="Helical; Name=2"; /evidence="ECO:0000255"; TRANSMEM 343..363; /note="Helical; Name=3"; /evidence="ECO:0000255"; TRANSMEM 373..393; /note="Helical; Name=4"; /evidence="ECO:0000255"; TRANSMEM 427..447; /note="Helical; Name=5"; /evidence="ECO:0000255"; TRANSMEM 468..488; /note="Helical; Name=6"; /evidence=…
ENSMUSG00000016494	4.30498e-61	2.1039	0.944	0.397	1.19114e-56	Cd34	Q64314	reviewed	CD34_MOUSE	Hematopoietic progenitor cell antigen CD34 (CD antigen CD34)	Cd34	Mus musculus (Mouse)	382	apical plasma membrane [GO:0016324]; basal plasma membrane [GO:0009925]; cell periphery [GO:0071944]; cell surface [GO:0009986]; cytoplasm [GO:0005737]; external side of plasma membrane [GO:0009897]; extracellular region [GO:0005576]; glomerular endothelium fenestra [GO:0036053]; intercellular bridge [GO:0045171]; lysosome [GO:0005764]; membrane [GO:0016020]; perinuclear region of cytoplasm [GO:0…	TRANSMEM 288..308; /note="Helical"; /evidence="ECO:0000255"
ENSMUSG00000045165	1.59163e-60	4.3275	0.246	0.015	4.40389e-56	AI467606	Q8C708	reviewed	CP054_MOUSE	Transmembrane protein C16orf54 homolog		Mus musculus (Mouse)	225	membrane [GO:0016020]	TRANSMEM 32..52; /note="Helical"; /evidence="ECO:0000255"
ENSMUSG00000030745	2.75395e-60	5.97248	0.141	0.002	7.6199e-56	Il21r	Q9JHX3	reviewed	IL21R_MOUSE	Interleukin-21 receptor (IL-21 receptor) (IL-21R) (Lymphocyte receptor beta) (LR-beta) (Novel cytokine receptor 8) (NR8) (Novel interleukin receptor) (CD antigen CD360)	Il21r Nilr	Mus musculus (Mouse)	529	membrane [GO:0016020]	TRANSMEM 238..258; /note="Helical"; /evidence="ECO:0000255"
ENSMUSG00000037318	2.22369e-59	6.14713	0.134	0.002	6.15272e-55	Traf3ip3	Q8C0G2	reviewed	T3JAM_MOUSE	TRAF3-interacting JNK-activating modulator (TRAF3-interacting protein 3)	Traf3ip3 T3jam	Mus musculus (Mouse)	513	endoplasmic reticulum membrane [GO:0005789]; Golgi membrane [GO:0000139]; lysosomal membrane [GO:0005765]; mitochondrial membrane [GO:0031966]; mitochondrial outer membrane [GO:0005741]; plasma membrane [GO:0005886]	TRANSMEM 486..506; /note="Helical; Anchor for type IV membrane protein"; /evidence="ECO:0000255"
ENSMUSG00000090019	2.29639e-58	2.11345	0.845	0.269	6.35388e-54	Gimap1	P70224	reviewed	GIMA1_MOUSE	GTPase IMAP family member 1 (Immune-associated protein 38) (IAP38) (Immunity-associated protein 1)	Gimap1 Ian2 Imap1 Imap38	Mus musculus (Mouse)	277	endoplasmic reticulum [GO:0005783]; endoplasmic reticulum membrane [GO:0005789]; Golgi membrane [GO:0000139]	TRANSMEM 251..266; /note="Helical; Anchor for type IV membrane protein"; /evidence="ECO:0000255"
ENSMUSG00000020377	5.12201e-57	3.22356	0.387	0.048	1.41721e-52	Ltc4s	Q60860	reviewed	LTC4S_MOUSE	Leukotriene C4 synthase (LTC4 synthase) (EC 4.4.1.20) (Glutathione S-transferase LTC4) (EC 2.5.1.-) (Leukotriene-C(4) synthase)	Ltc4s	Mus musculus (Mouse)	150	endoplasmic reticulum membrane [GO:0005789]; nuclear envelope [GO:0005635]; nuclear membrane [GO:0031965]; nuclear outer membrane [GO:0005640]	TRANSMEM 7..27; /note="Helical"; /evidence="ECO:0000250|UniProtKB:Q16873"; TRANSMEM 49..69; /note="Helical"; /evidence="ECO:0000250|UniProtKB:Q16873"; TRANSMEM 74..94; /note="Helical"; /evidence="ECO:0000250|UniProtKB:Q16873"; TRANSMEM 105..124; /note="Helical"; /evidence="ECO:0000250|UniProtKB:Q16873"
ENSMUSG00000028581	2.10614e-56	2.7535	0.556	0.107	5.82747e-52	Laptm5	Q61168	reviewed	LAPM5_MOUSE	Lysosomal-associated transmembrane protein 5 (Lysosomal-associated multitransmembrane protein 5) (Retinoic acid-inducible E3 protein)	Laptm5	Mus musculus (Mouse)	261	cytosol [GO:0005829]; lysosomal membrane [GO:0005765]; lysosome [GO:0005764]; perinuclear region of cytoplasm [GO:0048471]; plasma membrane [GO:0005886]; protein-containing complex [GO:0032991]; transport vesicle [GO:0030133]	TRANSMEM 21..41; /note="Helical"; /evidence="ECO:0000255"; TRANSMEM 65..85; /note="Helical"; /evidence="ECO:0000255"; TRANSMEM 92..112; /note="Helical"; /evidence="ECO:0000255"; TRANSMEM 133..153; /note="Helical"; /evidence="ECO:0000255"; TRANSMEM 183..203; /note="Helical"; /evidence="ECO:0000255"
ENSMUSG00000046245	1.26278e-55	4.92794	0.183	0.007	3.49397e-51	Pilra	Q2YFS3	reviewed	PILRA_MOUSE	Paired immunoglobulin-like type 2 receptor alpha (Cell surface receptor FDF03) (Inhibitory receptor PILR-alpha)	Pilra	Mus musculus (Mouse)	302	cell periphery [GO:0071944]; membrane [GO:0016020]	TRANSMEM 199..219; /note="Helical"; /evidence="ECO:0000255"
ENSMUSG00000066682	1.61453e-55	4.56496	0.204	0.01	4.46724e-51	Pilrb2	Q2YFS1	reviewed	PILB2_MOUSE	Paired immunoglobulin-like type 2 receptor beta-2 (Activating receptor PILR-beta-2)	Pilrb2	Mus musculus (Mouse)	225	cell periphery [GO:0071944]; membrane [GO:0016020]	TRANSMEM 196..216; /note="Helical"; /evidence="ECO:0000255"
ENSMUSG00000031785	8.68929e-55	2.28936	0.634	0.135	2.40424e-50	Adgrg1	Q8K209	reviewed	AGRG1_MOUSE	Adhesion G-protein coupled receptor G1 (G-protein coupled receptor 56) (Serpentine receptor cyt28) [Cleaved into: Adhesion G-protein coupled receptor G1, N-terminal fragment (ADGRG1 N-terminal fragment) (ADGRG1 NT) (GPR56 N-terminal fragment) (GPR56 NT) (GPR56(N)) (GPR56 extracellular subunit) (GPR56 subunit alpha); Adhesion G-protein coupled receptor G1, C-terminal fragment (ADGRG1 C-terminal fr…	Adgrg1 Cyt28 Gpr56	Mus musculus (Mouse)	687	extracellular region [GO:0005576]; glial limiting end-foot [GO:0097451]; membrane raft [GO:0045121]; plasma membrane [GO:0005886]	TRANSMEM 403..423; /note="Helical; Name=1"; /evidence="ECO:0000255"; TRANSMEM 443..463; /note="Helical; Name=2"; /evidence="ECO:0000255"; TRANSMEM 472..492; /note="Helical; Name=3"; /evidence="ECO:0000255"; TRANSMEM 513..533; /note="Helical; Name=4"; /evidence="ECO:0000255"; TRANSMEM 571..591; /note="Helical; Name=5"; /evidence="ECO:0000255"; TRANSMEM 604..624; /note="Helical; Name=6"; /evidence=…
ENSMUSG00000009687	2.79841e-53	2.16106	0.754	0.217	7.74292e-49	Fxyd5	P97808	reviewed	FXYD5_MOUSE	FXYD domain-containing ion transport regulator 5 (EF-8) (Ion channel homolog RIC) (Oncoprotein-induced protein 2)	Fxyd5 Oit2	Mus musculus (Mouse)	178	basolateral plasma membrane [GO:0016323]; plasma membrane [GO:0005886]	TRANSMEM 146..166; /note="Helical"; /evidence="ECO:0000255"
ENSMUSG00000037966	6.52343e-52	2.21229	0.831	0.314	1.80497e-47	Ninj1	O70131	reviewed	NINJ1_MOUSE	Ninjurin-1 (Nerve injury-induced protein 1) [Cleaved into: Secreted ninjurin-1 (Soluble ninjurin-1) (sNinJ1)]	Ninj1	Mus musculus (Mouse)	152	extracellular region [GO:0005576]; filopodium membrane [GO:0031527]; plasma membrane [GO:0005886]; synaptic membrane [GO:0097060]	TRANSMEM 79..103; /note="Helical; Name=Helix alpha3"; /evidence="ECO:0000269|PubMed:39476863, ECO:0007744|PDB:9BIA"; TRANSMEM 114..138; /note="Helical; Name=Helix alpha4"; /evidence="ECO:0000269|PubMed:39476863, ECO:0007744|PDB:9BIA"
ENSMUSG00000043505	1.30242e-50	2.64002	0.592	0.14	3.60366e-46	Gimap5	Q8BWF2	reviewed	GIMA5_MOUSE	GTPase IMAP family member 5 (GTPase of the immunity-associated protein 5) (Immunity-associated nucleotide 4-like 1 protein) (Immunity-associated protein 3)	Gimap5 Ian4l1 Ian5 Imap3	Mus musculus (Mouse)	308	lysosomal membrane [GO:0005765]; multivesicular body membrane [GO:0032585]	TRANSMEM 284..304; /note="Helical; Anchor for type IV membrane protein"; /evidence="ECO:0000255"
ENSMUSG00000049130	1.58084e-50	4.02586	0.211	0.013	4.37403e-46	C5ar1	P30993	reviewed	C5AR1_MOUSE	C5a anaphylatoxin chemotactic receptor 1 (C5a anaphylatoxin chemotactic receptor) (C5a-R) (C5aR) (CD antigen CD88)	C5ar1 C5ar C5r1	Mus musculus (Mouse)	351	apical part of cell [GO:0045177]; basolateral plasma membrane [GO:0016323]; cytoplasmic vesicle [GO:0031410]	TRANSMEM 38..64; /note="Helical; Name=1"; /evidence="ECO:0000250|UniProtKB:P21730"; TRANSMEM 70..93; /note="Helical; Name=2"; /evidence="ECO:0000250|UniProtKB:P21730"; TRANSMEM 111..132; /note="Helical; Name=3"; /evidence="ECO:0000250|UniProtKB:P21730"; TRANSMEM 154..174; /note="Helical; Name=4"; /evidence="ECO:0000250|UniProtKB:P21730"; TRANSMEM 202..227; /note="Helical; Name=5"; /evidence="ECO:…
ENSMUSG00000062991	5.84646e-47	2.30175	0.549	0.121	1.61766e-42	Nrg1	Q6DR98	reviewed	NRG1_MOUSE	Pro-neuregulin-1, membrane-bound isoform (Pro-NRG1) [Cleaved into: Neuregulin-1 (Acetylcholine receptor-inducing activity) (ARIA) (Glial growth factor) (Heregulin) (HRG) (Neu differentiation factor) (Sensory and motor neuron-derived factor)]	Nrg1	Mus musculus (Mouse)	645	axon [GO:0030424]; cytoplasm [GO:0005737]; external side of plasma membrane [GO:0009897]; extracellular space [GO:0005615]; GABA-ergic synapse [GO:0098982]; glutamatergic synapse [GO:0098978]; mossy fiber rosette [GO:0097471]; neuromuscular junction [GO:0031594]; plasma membrane [GO:0005886]; postsynapse [GO:0098794]; postsynaptic density membrane [GO:0098839]; presynaptic active zone membrane [G…	TRANSMEM 248..268; /note="Helical; Note=Internal signal sequence"; /evidence="ECO:0000255"
ENSMUSG00000038963	5.58946e-45	5.39684	0.12	0.003	1.54655e-40	Slco4a1	Q8K078	reviewed	SO4A1_MOUSE	Solute carrier organic anion transporter family member 4A1 (Organic anion-transporting polypeptide E) (OATP-E) (Sodium-independent organic anion transporter E) (Solute carrier family 21 member 12)	Slco4a1 Oatp4a1 Oatpe Slc21a12	Mus musculus (Mouse)	723	plasma membrane [GO:0005886]	TRANSMEM 103..123; /note="Helical; Name=1"; /evidence="ECO:0000255"; TRANSMEM 143..163; /note="Helical; Name=2"; /evidence="ECO:0000255"; TRANSMEM 170..194; /note="Helical; Name=3"; /evidence="ECO:0000255"; TRANSMEM 225..255; /note="Helical; Name=4"; /evidence="ECO:0000255"; TRANSMEM 275..295; /note="Helical; Name=5"; /evidence="ECO:0000255"; TRANSMEM 310..334; /note="Helical; Name=6"; /evidence=…
ENSMUSG00000055447	5.04879e-42	1.67016	0.901	0.458	1.39695e-37	Cd47	Q61735	reviewed	CD47_MOUSE	Leukocyte surface antigen CD47 (Integrin-associated protein) (IAP) (CD antigen CD47)	Cd47	Mus musculus (Mouse)	303	extracellular exosome [GO:0070062]; glutamatergic synapse [GO:0098978]; plasma membrane [GO:0005886]; presynapse [GO:0098793]	TRANSMEM 141..161; /note="Helical"; /evidence="ECO:0000255"; TRANSMEM 174..194; /note="Helical"; /evidence="ECO:0000255"; TRANSMEM 207..227; /note="Helical"; /evidence="ECO:0000255"; TRANSMEM 239..259; /note="Helical"; /evidence="ECO:0000255"; TRANSMEM 267..287; /note="Helical"; /evidence="ECO:0000255"
ENSMUSG00000046718	1.24186e-40	1.71855	0.796	0.294	3.43611e-36	Bst2	Q8R2Q8	reviewed	BST2_MOUSE	Bone marrow stromal antigen 2 (BST-2) (HM1.24 antigen) (CD antigen CD317)	Bst2	Mus musculus (Mouse)	172	apical plasma membrane [GO:0016324]; cell surface [GO:0009986]; Golgi apparatus [GO:0005794]; late endosome [GO:0005770]; membrane raft [GO:0045121]; plasma membrane [GO:0005886]; side of membrane [GO:0098552]	TRANSMEM 31..51; /note="Helical; Signal-anchor for type II membrane protein"; /evidence="ECO:0000255"
ENSMUSG00000028859	1.88555e-39	4.04849	0.162	0.01	5.21712e-35	Csf3r	P40223	reviewed	CSF3R_MOUSE	Granulocyte colony-stimulating factor receptor (G-CSF receptor) (G-CSF-R) (CD antigen CD114)	Csf3r Csfgr	Mus musculus (Mouse)	837	endocytic vesicle membrane [GO:0030666]; plasma membrane [GO:0005886]	TRANSMEM 627..650; /note="Helical"; /evidence="ECO:0000255"
ENSMUSG00000073002	3.14769e-39	1.35964	0.965	0.557	8.70935e-35	Vamp5	Q9Z2P8	reviewed	VAMP5_MOUSE	Vesicle-associated membrane protein 5 (VAMP-5) (Myobrevin)	Vamp5	Mus musculus (Mouse)	102	cell surface [GO:0009986]; cytoplasmic vesicle membrane [GO:0030659]; intercalated disc [GO:0014704]; late endosome [GO:0005770]; organelle membrane [GO:0031090]; perinuclear region of cytoplasm [GO:0048471]; plasma membrane [GO:0005886]; trans-Golgi network [GO:0005802]	TRANSMEM 73..93; /note="Helical; Anchor for type IV membrane protein"; /evidence="ECO:0000255"
ENSMUSG00000024818	3.27905e-39	3.31783	0.239	0.026	9.07281e-35	Slc25a45	Q8CFJ7	reviewed	S2545_MOUSE	Solute carrier family 25 member 45	Slc25a45	Mus musculus (Mouse)	288	mitochondrial inner membrane [GO:0005743]; mitochondrion [GO:0005739]	TRANSMEM 6..26; /note="Helical; Name=1"; /evidence="ECO:0000255"; TRANSMEM 58..78; /note="Helical; Name=2"; /evidence="ECO:0000255"; TRANSMEM 102..122; /note="Helical; Name=3"; /evidence="ECO:0000255"; TRANSMEM 166..186; /note="Helical; Name=4"; /evidence="ECO:0000255"; TRANSMEM 202..222; /note="Helical; Name=5"; /evidence="ECO:0000255"; TRANSMEM 266..286; /note="Helical; Name=6"; /evidence="ECO:…
ENSMUSG00000041836	1.81018e-38	1.88307	0.732	0.281	5.00859e-34	Ptpre	P49446	reviewed	PTPRE_MOUSE	Receptor-type tyrosine-protein phosphatase epsilon (Protein-tyrosine phosphatase epsilon) (R-PTP-epsilon) (EC 3.1.3.48)	Ptpre Ptpe	Mus musculus (Mouse)	699	cytoplasm [GO:0005737]; nucleus [GO:0005634]; plasma membrane [GO:0005886]	TRANSMEM 46..68; /note="Helical"; /evidence="ECO:0000255"
ENSMUSG00000058099	2.81189e-38	4.46851	0.148	0.008	7.78021e-34	Nfam1	Q8R4V1	reviewed	NFAM1_MOUSE	NFAT activation molecule 1 (Calcineurin/NFAT-activating ITAM-containing protein) (NFAT-activating protein with ITAM motif 1)	Nfam1 Cnaip	Mus musculus (Mouse)	264	cell surface [GO:0009986]; membrane [GO:0016020]; membrane raft [GO:0045121]; plasma membrane [GO:0005886]	TRANSMEM 160..180; /note="Helical"; /evidence="ECO:0000255"
ENSMUSG00000066684	8.78356e-37	5.20248	0.099	0.002	2.43032e-32	Pilrb1	Q2YFS2	reviewed	PILRB_MOUSE	Paired immunoglobulin-like type 2 receptor beta (Activating receptor PILR-beta) (Cell surface receptor FDFACT)	Pilrb Fdfact Pilrb1	Mus musculus (Mouse)	224	plasma membrane [GO:0005886]	TRANSMEM 196..216; /note="Helical"; /evidence="ECO:0000255"
ENSMUSG00000024679	9.4711e-37	5.88888	0.085	0.001	2.62056e-32	Ms4a6d	Q99N07	reviewed	M4A6D_MOUSE	Membrane-spanning 4-domains subfamily A member 6D (CD20 antigen-like 8)	Ms4a6d Cd20l8 Ms4a11	Mus musculus (Mouse)	247	membrane [GO:0016020]	TRANSMEM 47..67; /note="Helical"; /evidence="ECO:0000255"; TRANSMEM 81..101; /note="Helical"; /evidence="ECO:0000255"; TRANSMEM 122..142; /note="Helical"; /evidence="ECO:0000255"; TRANSMEM 181..201; /note="Helical"; /evidence="ECO:0000255"
ENSMUSG00000049988	7.15649e-36	5.71548	0.077	0.001	1.98013e-31	Lrrc25	Q8K1T1	reviewed	LRC25_MOUSE	Leucine-rich repeat-containing protein 25 (Monocyte and plasmacytoid-activated protein)	Lrrc25 Mapa	Mus musculus (Mouse)	297	cytoplasm [GO:0005737]; membrane [GO:0016020]	TRANSMEM 170..190; /note="Helical"; /evidence="ECO:0000255"
ENSMUSG00000022488	3.35781e-34	4.51881	0.127	0.007	9.29073e-30	Nckap1l	Q8K1X4	reviewed	NCKPL_MOUSE	Nck-associated protein 1-like (Hematopoietic protein 1)	Nckap1l Hem1	Mus musculus (Mouse)	1134	cytosol [GO:0005829]; plasma membrane [GO:0005886]; SCAR complex [GO:0031209]	TRANSMEM 999..1019; /note="Helical"; /evidence="ECO:0000255"
ENSMUSG00000034652	1.74941e-33	5.78807	0.092	0.002	4.84045e-29	Cd300a	Q6SJQ0	reviewed	CLM8_MOUSE	CMRF35-like molecule 8 (CLM-8) (CD300 antigen-like family member A) (Leukocyte mono-Ig-like receptor 1) (Mast cell-derived paired immunoglobulin-like receptor 1) (Myeloid-associated immunoglobulin-like receptor 1) (MAIR-1) (MAIR-I) (CD antigen CD300a)	Cd300a Clm8 Lmir1 Mcpir1	Mus musculus (Mouse)	318	plasma membrane [GO:0005886]	TRANSMEM 186..206; /note="Helical"; /evidence="ECO:0000255"
ENSMUSG00000030787	3.4909e-33	1.28882	0.613	0.173	9.65898e-29	Lyve1	Q8BHC0	reviewed	LYVE1_MOUSE	Lymphatic vessel endothelial hyaluronic acid receptor 1 (LYVE-1) (Cell surface retention sequence-binding protein 1) (CRSBP-1) (Extracellular link domain-containing protein 1)	Lyve1 Crsbp1 Xlkd1	Mus musculus (Mouse)	318	cell periphery [GO:0071944]; plasma membrane [GO:0005886]	TRANSMEM 235..255; /note="Helical"; /evidence="ECO:0000255"
ENSMUSG00000040592	2.04707e-32	3.30636	0.19	0.019	5.66404e-28	Cd79b	P15530	reviewed	CD79B_MOUSE	B-cell antigen receptor complex-associated protein beta chain (B-cell-specific glycoprotein B29) (Ig-beta) (Immunoglobulin-associated B29 protein) (CD antigen CD79b)	Cd79b Igb	Mus musculus (Mouse)	228	B cell receptor complex [GO:0019815]; external side of plasma membrane [GO:0009897]; IgM B cell receptor complex [GO:0071755]; plasma membrane [GO:0005886]	TRANSMEM 159..180; /note="Helical"; /evidence="ECO:0000255"
ENSMUSG00000026395	1.17114e-31	5.35293	0.063	0	3.24042e-27	Ptprc	P06800	reviewed	PTPRC_MOUSE	Receptor-type tyrosine-protein phosphatase C (EC 3.1.3.48) (Leukocyte common antigen) (L-CA) (Lymphocyte antigen 5) (Ly-5) (T200) (CD antigen CD45)	Ptprc Ly-5	Mus musculus (Mouse)	1293	bleb [GO:0032059]; cell periphery [GO:0071944]; cell surface [GO:0009986]; cytoplasmic side of plasma membrane [GO:0009898]; external side of plasma membrane [GO:0009897]; focal adhesion [GO:0005925]; membrane microdomain [GO:0098857]; membrane raft [GO:0045121]; plasma membrane [GO:0005886]; synapse [GO:0045202]	TRANSMEM 567..588; /note="Helical"; /evidence="ECO:0000255"
ENSMUSG00000040747	2.76885e-30	4.72936	0.106	0.005	7.66114e-26	Cd53	Q61451	reviewed	CD53_MOUSE	Leukocyte surface antigen CD53 (Cell surface glycoprotein CD53) (CD antigen CD53)	Cd53	Mus musculus (Mouse)	219	cell-cell junction [GO:0005911]; immunological synapse [GO:0001772]; plasma membrane [GO:0005886]	TRANSMEM 12..32; /note="Helical"; /evidence="ECO:0000255"; TRANSMEM 55..69; /note="Helical"; /evidence="ECO:0000255"; TRANSMEM 81..106; /note="Helical"; /evidence="ECO:0000255"; TRANSMEM 182..206; /note="Helical"; /evidence="ECO:0000255"
ENSMUSG00000040856	4.39296e-30	-5.75081	0.063	0.574	1.21549e-25	Dlk1	Q09163	reviewed	DLK1_MOUSE	Protein delta homolog 1 (DLK-1) (Adipocyte differentiation inhibitor protein) (Preadipocyte factor 1) (Pref-1) [Cleaved into: Fetal antigen 1 (FA1)]	Dlk1 Dlk Pref1 Scp-1	Mus musculus (Mouse)	385	cytoplasm [GO:0005737]; external side of plasma membrane [GO:0009897]; plasma membrane [GO:0005886]	TRANSMEM 306..329; /note="Helical"; /evidence="ECO:0000255"
ENSMUSG00000034664	1.52869e-28	1.40631	0.704	0.284	4.22972e-24	Itga2b	Q9QUM0	reviewed	ITA2B_MOUSE	Integrin alpha-IIb (GPalpha IIb) (GPIIb) (Platelet membrane glycoprotein IIb) (CD antigen CD41) [Cleaved into: Integrin alpha-IIb heavy chain; Integrin alpha-IIb light chain]	Itga2b	Mus musculus (Mouse)	1033	cell surface [GO:0009986]; external side of plasma membrane [GO:0009897]; extracellular exosome [GO:0070062]; focal adhesion [GO:0005925]; integrin alphaIIb-beta3 complex [GO:0070442]	TRANSMEM 989..1014; /note="Helical"; /evidence="ECO:0000255"
ENSMUSG00000020689	1.70932e-28	1.87615	0.373	0.084	4.72951e-24	Itgb3	O54890	reviewed	ITB3_MOUSE	Integrin beta-3 (Platelet membrane glycoprotein IIIa) (GPIIIa) (CD antigen CD61)	Itgb3	Mus musculus (Mouse)	787	alpha9-beta1 integrin-ADAM8 complex [GO:0071133]; alphav-beta3 integrin-HMGB1 complex [GO:0035868]; alphav-beta3 integrin-IGF-1-IGF1R complex [GO:0035867]; alphav-beta3 integrin-PKCalpha complex [GO:0035866]; apical plasma membrane [GO:0016324]; cell surface [GO:0009986]; cell-cell junction [GO:0005911]; external side of plasma membrane [GO:0009897]; filopodium membrane [GO:0031527]; focal adhesi…	TRANSMEM 718..740; /note="Helical"; /evidence="ECO:0000255"
ENSMUSG00000000244	4.38742e-28	1.34242	0.549	0.16	1.21396e-23	Tspan32	Q9JHH2	reviewed	TSN32_MOUSE	Tetraspanin-32 (Tspan-32) (AML1-regulated transmembrane protein 1) (Protein Phemx)	Tspan32 Art1 Phemx Tssc6	Mus musculus (Mouse)	256	cell surface [GO:0009986]; integrin alphaIIb-beta3 complex [GO:0070442]	TRANSMEM 15..35; /note="Helical"; /evidence="ECO:0000255"; TRANSMEM 61..81; /note="Helical"; /evidence="ECO:0000255"; TRANSMEM 90..110; /note="Helical"; /evidence="ECO:0000255"; TRANSMEM 203..223; /note="Helical"; /evidence="ECO:0000255"
ENSMUSG00000025491	1.1885e-27	-2.34906	0.232	0.695	3.28847e-23	Ifitm1	Q9D103	reviewed	IFM1_MOUSE	Interferon-induced transmembrane protein 1 (Dispanin subfamily A member 2a) (DSPA2a) (Fragilis protein 2) (Mouse ifitm-like protein 2) (Mil-2)	Ifitm1	Mus musculus (Mouse)	106	early endosome [GO:0005769]; lysosomal membrane [GO:0005765]; plasma membrane [GO:0005886]; protein-containing complex [GO:0032991]	TRANSMEM 85..105; /note="Helical"; /evidence="ECO:0000255"
ENSMUSG00000024516	3.93336e-27	1.31867	0.866	0.517	1.08832e-22	Sec11c	Q9D8V7	reviewed	SC11C_MOUSE	Signal peptidase complex catalytic subunit SEC11C (EC 3.4.21.89) (Microsomal signal peptidase 21 kDa subunit) (SPase 21 kDa subunit) (SEC11 homolog C) (SEC11-like protein 3) (SPC21)	Sec11c Sec11l3 Spc21	Mus musculus (Mouse)	192	signal peptidase complex [GO:0005787]	TRANSMEM 29..48; /note="Helical; Signal-anchor for type II membrane protein"; /evidence="ECO:0000255"
ENSMUSG00000006390	2.26363e-25	1.24692	0.831	0.495	6.26325e-21	Elovl1	Q9JLJ5	reviewed	ELOV1_MOUSE	Very long chain fatty acid elongase 1 (EC 2.3.1.199) (3-keto acyl-CoA synthase Elovl1) (ELOVL fatty acid elongase 1) (ELOVL FA elongase 1) (Elongation of very long chain fatty acids protein 1) (Very long chain 3-ketoacyl-CoA synthase 1) (Very long chain 3-oxoacyl-CoA synthase 1)	Elovl1 Ssc1	Mus musculus (Mouse)	279	endoplasmic reticulum membrane [GO:0005789]	TRANSMEM 23..43; /note="Helical"; /evidence="ECO:0000255|HAMAP-Rule:MF_03201"; TRANSMEM 61..81; /note="Helical"; /evidence="ECO:0000255|HAMAP-Rule:MF_03201"; TRANSMEM 110..130; /note="Helical"; /evidence="ECO:0000255|HAMAP-Rule:MF_03201"; TRANSMEM 137..154; /note="Helical"; /evidence="ECO:0000255|HAMAP-Rule:MF_03201"; TRANSMEM 176..196; /note="Helical"; /evidence="ECO:0000255|HAMAP-Rule:MF_03201"…
ENSMUSG00000037960	2.82624e-25	2.1454	0.338	0.079	7.81993e-21	Card19	Q9D1I2	reviewed	CAR19_MOUSE	Caspase recruitment domain-containing protein 19 (Bcl10-interacting CARD protein) (BinCARD)	Card19	Mus musculus (Mouse)	183	endoplasmic reticulum membrane [GO:0005789]; mitochondrial membrane [GO:0031966]	TRANSMEM 122..142; /note="Helical"; /evidence="ECO:0000255"
ENSMUSG00000025161	5.5158e-25	-1.32835	0.725	0.895	1.52617e-20	Slc16a3	P57787	reviewed	MOT4_MOUSE	Monocarboxylate transporter 4 (MCT 4) (Solute carrier family 16 member 3)	Slc16a3 Mct4	Mus musculus (Mouse)	470	apical plasma membrane [GO:0016324]; basolateral plasma membrane [GO:0016323]; lateral plasma membrane [GO:0016328]; nuclear membrane [GO:0031965]; plasma membrane [GO:0005886]	TRANSMEM 18..38; /note="Helical"; /evidence="ECO:0000255"; TRANSMEM 62..82; /note="Helical"; /evidence="ECO:0000255"; TRANSMEM 85..105; /note="Helical"; /evidence="ECO:0000255"; TRANSMEM 110..130; /note="Helical"; /evidence="ECO:0000255"; TRANSMEM 150..170; /note="Helical"; /evidence="ECO:0000255"; TRANSMEM 180..200; /note="Helical"; /evidence="ECO:0000255"; TRANSMEM 232..252; /note="Helical"; /e…
ENSMUSG00000033191	1.17229e-24	1.43858	0.62	0.232	3.2436e-20	Tie1	Q06806	reviewed	TIE1_MOUSE	Tyrosine-protein kinase receptor Tie-1 (EC 2.7.10.1)	Tie1 Tie Tie-1	Mus musculus (Mouse)	1134	membrane [GO:0016020]; plasma membrane [GO:0005886]	TRANSMEM 756..780; /note="Helical"; /evidence="ECO:0000255"
ENSMUSG00000073889	1.84684e-24	1.3999	0.796	0.455	5.11001e-20	Il11ra1	Q64385	reviewed	I11RA_MOUSE	Interleukin-11 receptor subunit alpha-1 (IL-11 receptor subunit alpha-1) (IL-11R subunit alpha-1) (IL-11R-alpha-1) (IL-11RA1) (Enhancer trap locus homolog 2) (Etl-2) (Novel cytokine receptor 1) (NR-1) (NR1) [Cleaved into: Soluble interleukin-11 receptor subunit alpha (sIL-11R) (sIL-11RA) (sIL11RA)]	Il11ra1 Etl2 Il11ra	Mus musculus (Mouse)	432	extracellular region [GO:0005576]; membrane [GO:0016020]	TRANSMEM 373..393; /note="Helical"; /evidence="ECO:0000255"
ENSMUSG00000023088	7.85913e-24	2.08789	0.415	0.127	2.17454e-19	Abcc1	O35379	reviewed	MRP1_MOUSE	Multidrug resistance-associated protein 1 (EC 7.6.2.2) (ATP-binding cassette sub-family C member 1) (Glutathione-S-conjugate-translocating ATPase ABCC1) (EC 7.6.2.3) (Leukotriene C(4) transporter) (LTC4 transporter)	Abcc1 Abcc1a Abcc1b Mdrap Mrp	Mus musculus (Mouse)	1528	apical plasma membrane [GO:0016324]; basal plasma membrane [GO:0009925]; basolateral plasma membrane [GO:0016323]; lateral plasma membrane [GO:0016328]; plasma membrane [GO:0005886]	TRANSMEM 34..54; /note="Helical; Name=1"; /evidence="ECO:0000255|PROSITE-ProRule:PRU00441"; TRANSMEM 75..95; /note="Helical; Name=2"; /evidence="ECO:0000255|PROSITE-ProRule:PRU00441"; TRANSMEM 101..121; /note="Helical; Name=3"; /evidence="ECO:0000255|PROSITE-ProRule:PRU00441"; TRANSMEM 134..154; /note="Helical; Name=4"; /evidence="ECO:0000255|PROSITE-ProRule:PRU00441"; TRANSMEM 173..193; /note="H…
ENSMUSG00000037706	1.57841e-23	0.688634	1	0.92	4.3673e-19	Cd81	P35762	reviewed	CD81_MOUSE	CD81 antigen (26 kDa cell surface protein TAPA-1) (Target of the antiproliferative antibody 1) (CD antigen CD81)	Cd81 Tapa1	Mus musculus (Mouse)	236	basolateral plasma membrane [GO:0016323]; cytosol [GO:0005829]; extracellular exosome [GO:0070062]; immunological synapse [GO:0001772]; membrane [GO:0016020]; plasma membrane [GO:0005886]; tetraspanin-enriched microdomain [GO:0097197]	TRANSMEM 13..33; /note="Helical"; /evidence="ECO:0000250|UniProtKB:P60033"; TRANSMEM 64..84; /note="Helical"; /evidence="ECO:0000250|UniProtKB:P60033"; TRANSMEM 90..112; /note="Helical"; /evidence="ECO:0000250|UniProtKB:P60033"; TRANSMEM 202..224; /note="Helical"; /evidence="ECO:0000250|UniProtKB:P60033"
ENSMUSG00000050473	2.7238e-23	2.13243	0.254	0.048	7.53648e-19	Slc35d3	Q8BGF8	reviewed	S35D3_MOUSE	Solute carrier family 35 member D3 (Fringe connection-like protein 1)	Slc35d3 Frcl1	Mus musculus (Mouse)	422	early endosome [GO:0005769]; early endosome membrane [GO:0031901]; endoplasmic reticulum [GO:0005783]; endoplasmic reticulum membrane [GO:0005789]; synaptic vesicle membrane [GO:0030672]	TRANSMEM 9..29; /note="Helical"; /evidence="ECO:0000255"; TRANSMEM 38..58; /note="Helical"; /evidence="ECO:0000255"; TRANSMEM 64..84; /note="Helical"; /evidence="ECO:0000255"; TRANSMEM 103..123; /note="Helical"; /evidence="ECO:0000255"; TRANSMEM 131..151; /note="Helical"; /evidence="ECO:0000255"; TRANSMEM 155..175; /note="Helical"; /evidence="ECO:0000255"; TRANSMEM 187..207; /note="Helical"; /evi…
ENSMUSG00000025511	6.14816e-23	1.11673	0.887	0.626	1.70114e-18	Tspan4	Q9DCK3	reviewed	TSN4_MOUSE	Tetraspanin-4 (Tspan-4) (Transmembrane 4 superfamily member 7)	Tspan4 Tm4sf7	Mus musculus (Mouse)	238	membrane [GO:0016020]; migrasome [GO:0140494]	TRANSMEM 14..34; /note="Helical"; /evidence="ECO:0000255"; TRANSMEM 56..76; /note="Helical"; /evidence="ECO:0000255"; TRANSMEM 86..106; /note="Helical"; /evidence="ECO:0000255"; TRANSMEM 202..222; /note="Helical"; /evidence="ECO:0000255"
ENSMUSG00000020009	9.18181e-23	1.84282	0.549	0.22	2.54052e-18	Ifngr1	P15261	reviewed	INGR1_MOUSE	Interferon gamma receptor 1 (IFN-gamma receptor 1) (IFN-gamma-R1) (Interferon gamma receptor alpha-chain) (IFN-gamma-R-alpha) (CD antigen CD119)	Ifngr1 Ifngr	Mus musculus (Mouse)	477	plasma membrane [GO:0005886]	TRANSMEM 255..275; /note="Helical"; /evidence="ECO:0000255"
ENSMUSG00000031659	1.99824e-22	4.1834	0.099	0.007	5.52892e-18	Adcy7	P51829	reviewed	ADCY7_MOUSE	Adenylate cyclase type 7 (EC 4.6.1.1) (ATP pyrophosphate-lyase 7) (Adenylate cyclase type VII) (Adenylyl cyclase 7)	Adcy7	Mus musculus (Mouse)	1099	plasma membrane [GO:0005886]	TRANSMEM 34..54; /note="Helical"; /evidence="ECO:0000255"; TRANSMEM 63..83; /note="Helical"; /evidence="ECO:0000255"; TRANSMEM 95..117; /note="Helical"; /evidence="ECO:0000255"; TRANSMEM 122..142; /note="Helical"; /evidence="ECO:0000255"; TRANSMEM 147..167; /note="Helical"; /evidence="ECO:0000255"; TRANSMEM 178..198; /note="Helical"; /evidence="ECO:0000255"; TRANSMEM 596..616; /note="Helical"; /e…
ENSMUSG00000003955	2.59604e-22	-0.901565	0.944	0.956	7.18297e-18	Fam162a	Q9D6U8	reviewed	F162A_MOUSE	Protein FAM162A (E2-induced gene 5 protein homolog) (Growth and transformation-dependent protein) (HGTD-P)	Fam162a E2ig5	Mus musculus (Mouse)	155	cytosol [GO:0005829]; mitochondrial membrane [GO:0031966]; mitochondrion [GO:0005739]	TRANSMEM 104..121; /note="Helical"; /evidence="ECO:0000255"
ENSMUSG00000035199	1.40177e-21	1.36359	0.69	0.348	3.87856e-17	Arl6ip5	Q8R5J9	reviewed	PRAF3_MOUSE	PRA1 family protein 3 (ADP-ribosylation factor-like protein 6-interacting protein 5) (ARL-6-interacting protein 5) (Aip-5) (Addicsin) (GTRAP3-18) (Glutamate transporter EAAC1-interacting protein) (Prenylated Rab acceptor protein 2) (Protein JWa)	Arl6ip5 Aip5 Jwa Pra2 Praf3	Mus musculus (Mouse)	188	cytoskeleton [GO:0005856]; endoplasmic reticulum membrane [GO:0005789]; plasma membrane [GO:0005886]; presynaptic cytosol [GO:0099523]	TRANSMEM 40..60; /note="Helical"; /evidence="ECO:0000255"; TRANSMEM 64..84; /note="Helical"; /evidence="ECO:0000255"; TRANSMEM 93..113; /note="Helical"; /evidence="ECO:0000255"; TRANSMEM 115..135; /note="Helical"; /evidence="ECO:0000255"
ENSMUSG00000022051	1.53424e-21	-0.934855	0.845	0.946	4.24509e-17	Bnip3l	Q9Z2F7	reviewed	BNI3L_MOUSE	BCL2/adenovirus E1B 19 kDa protein-interacting protein 3-like (NIP3-like protein X) (NIP3L)	Bnip3l Nix	Mus musculus (Mouse)	218	endoplasmic reticulum [GO:0005783]; mitochondrial outer membrane [GO:0005741]; mitochondrion [GO:0005739]; nuclear envelope [GO:0005635]; nuclear speck [GO:0016607]	TRANSMEM 187..207; /note="Helical"; /evidence="ECO:0000255"
ENSMUSG00000026568	8.03691e-21	1.15879	0.852	0.592	2.22373e-16	Mpc2	Q9D023	reviewed	MPC2_MOUSE	Mitochondrial pyruvate carrier 2 (Brain protein 44)	Mpc2 Brp44	Mus musculus (Mouse)	127	mitochondrial inner membrane [GO:0005743]; mitochondrion [GO:0005739]	TRANSMEM 41..61; /note="Helical"; /evidence="ECO:0000255"; TRANSMEM 73..90; /note="Helical"; /evidence="ECO:0000255"; TRANSMEM 93..115; /note="Helical"; /evidence="ECO:0000255"
ENSMUSG00000022464	8.77458e-21	-2.08168	0.366	0.683	2.42784e-16	Slc38a4	Q8R1S9	reviewed	S38A4_MOUSE	Sodium-coupled neutral amino acid transporter 4 (Amino acid transporter A3) (Na(+)-coupled neutral amino acid transporter 4) (Solute carrier family 38 member 4) (System A amino acid transporter 3)	Slc38a4 Ata3 Nat3 Snat4	Mus musculus (Mouse)	547	microvillus membrane [GO:0031528]	TRANSMEM 105..125; /note="Helical"; /evidence="ECO:0000255"; TRANSMEM 152..172; /note="Helical"; /evidence="ECO:0000255"; TRANSMEM 196..216; /note="Helical"; /evidence="ECO:0000255"; TRANSMEM 221..241; /note="Helical"; /evidence="ECO:0000255"; TRANSMEM 333..353; /note="Helical"; /evidence="ECO:0000255"; TRANSMEM 370..390; /note="Helical"; /evidence="ECO:0000255"; TRANSMEM 412..432; /note="Helical…
ENSMUSG00000026580	1.42068e-20	6.18234	0.042	0	3.93088e-16	Selp	Q01102	reviewed	LYAM3_MOUSE	P-selectin (CD62 antigen-like family member P) (Granule membrane protein 140) (GMP-140) (Leukocyte-endothelial cell adhesion molecule 3) (LECAM3) (Platelet activation dependent granule-external membrane protein) (PADGEM) (CD antigen CD62P)	Selp Grmp	Mus musculus (Mouse)	768	external side of plasma membrane [GO:0009897]; extracellular space [GO:0005615]; membrane [GO:0016020]; plasma membrane [GO:0005886]; platelet alpha granule membrane [GO:0031092]	TRANSMEM 710..733; /note="Helical"; /evidence="ECO:0000255"
ENSMUSG00000029344	2.15892e-20	0.934682	0.915	0.627	5.97352e-16	Tpst2	O88856	reviewed	TPST2_MOUSE	Protein-tyrosine sulfotransferase 2 (EC 2.8.2.20) (Tyrosylprotein sulfotransferase 2) (TPST-2)	Tpst2 D5ucla3	Mus musculus (Mouse)	376	endoplasmic reticulum [GO:0005783]; Golgi lumen [GO:0005796]; Golgi membrane [GO:0000139]; trans-Golgi network [GO:0005802]	TRANSMEM 9..25; /note="Helical; Signal-anchor for type II membrane protein"; /evidence="ECO:0000255"
ENSMUSG00000050732	7.04123e-20	1.14519	0.866	0.607	1.94824e-15	Vamp8	O70404	reviewed	VAMP8_MOUSE	Vesicle-associated membrane protein 8 (VAMP-8) (Endobrevin) (Edb)	Vamp8	Mus musculus (Mouse)	101	basal part of cell [GO:0045178]; basolateral part of cell [GO:1990794]; basolateral plasma membrane [GO:0016323]; cell surface [GO:0009986]; cytosol [GO:0005829]; early endosome [GO:0005769]; early endosome membrane [GO:0031901]; late endosome membrane [GO:0031902]; lysosomal membrane [GO:0005765]; lysosome [GO:0005764]; mitochondrion [GO:0005739]; phagocytic vesicle [GO:0045335]; secretory granu…	TRANSMEM 76..96; /note="Helical; Anchor for type IV membrane protein"; /evidence="ECO:0000255"
ENSMUSG00000036622	3.75105e-19	1.29144	0.69	0.349	1.03788e-14	Atp13a2	Q9CTG6	reviewed	AT132_MOUSE	Polyamine-transporting ATPase 13A2 (EC 7.6.2.-)	Atp13a2	Mus musculus (Mouse)	1169	autophagosome membrane [GO:0000421]; late endosome membrane [GO:0031902]; lysosomal membrane [GO:0005765]; lysosome [GO:0005764]; multivesicular body membrane [GO:0032585]; neuron projection [GO:0043005]; neuronal cell body [GO:0043025]; transport vesicle [GO:0030133]; vesicle membrane [GO:0012506]	TRANSMEM 226..246; /note="Helical"; /evidence="ECO:0000255"; TRANSMEM 251..271; /note="Helical"; /evidence="ECO:0000255"; TRANSMEM 423..443; /note="Helical"; /evidence="ECO:0000255"; TRANSMEM 459..479; /note="Helical"; /evidence="ECO:0000255"; TRANSMEM 920..940; /note="Helical"; /evidence="ECO:0000255"; TRANSMEM 947..967; /note="Helical"; /evidence="ECO:0000255"; TRANSMEM 994..1014; /note="Helica…
ENSMUSG00000005611	6.83299e-19	2.09043	0.261	0.062	1.89062e-14	Irag1	Q9WUX5	reviewed	IRAG1_MOUSE	Inositol 1,4,5-triphosphate receptor associated 1 (Inositol 1,4,5-trisphosphate receptor-associated cGMP kinase substrate) (JAW1-related protein MRVI1) (Murine retrovirus integration site 1 protein) (Protein MRVI1)	Irag1 Irag Mrvi1	Mus musculus (Mouse)	899	membrane [GO:0016020]; perinuclear region of cytoplasm [GO:0048471]; sarcoplasmic reticulum [GO:0016529]	TRANSMEM 839..859; /note="Helical"; /evidence="ECO:0000255"
ENSMUSG00000028645	1.00473e-18	-1.23407	0.648	0.86	2.77999e-14	Slc2a1	P17809	reviewed	GTR1_MOUSE	Solute carrier family 2, facilitated glucose transporter member 1 (Glucose transporter type 1, erythrocyte/brain) (GLUT-1) (GT1)	Slc2a1 Glut1	Mus musculus (Mouse)	492	apical plasma membrane [GO:0016324]; basolateral plasma membrane [GO:0016323]; caveola [GO:0005901]; cortical actin cytoskeleton [GO:0030864]; cytoplasm [GO:0005737]; cytosol [GO:0005829]; female germ cell nucleus [GO:0001674]; female pronucleus [GO:0001939]; glucose transporter complex [GO:1990350]; Golgi membrane [GO:0000139]; intercalated disc [GO:0014704]; membrane [GO:0016020]; membrane raft…	TRANSMEM 12..33; /note="Helical; Name=1"; /evidence="ECO:0000250|UniProtKB:P11166"; TRANSMEM 67..87; /note="Helical; Name=2"; /evidence="ECO:0000250|UniProtKB:P11166"; TRANSMEM 91..112; /note="Helical; Name=3"; /evidence="ECO:0000250|UniProtKB:P11166"; TRANSMEM 121..144; /note="Helical; Name=4"; /evidence="ECO:0000250|UniProtKB:P11166"; TRANSMEM 156..176; /note="Helical; Name=5"; /evidence="ECO:0…
ENSMUSG00000051855	1.12656e-18	-1.112	0.915	0.882	3.11709e-14	Mest	Q07646	reviewed	MEST_MOUSE	Mesoderm-specific transcript protein (EC 3.-.-.-) (Paternally-expressed gene 1 protein)	Mest Peg1 121a	Mus musculus (Mouse)	335	endoplasmic reticulum [GO:0005783]; endoplasmic reticulum membrane [GO:0005789]	TRANSMEM 13..33; /note="Helical"; /evidence="ECO:0000255"; TRANSMEM 63..83; /note="Helical"; /evidence="ECO:0000255"; TRANSMEM 266..286; /note="Helical"; /evidence="ECO:0000255"
ENSMUSG00000030108	1.35076e-18	2.46021	0.19	0.035	3.73741e-14	Slc6a13	P31649	reviewed	S6A13_MOUSE	Sodium- and chloride-dependent GABA transporter 2 (GAT-2) (Sodium- and chloride-dependent GABA transporter 3) (GAT-3) (Solute carrier family 6 member 13)	Slc6a13 Gabt2 Gabt3 Gat-3 Gat2 Gat3	Mus musculus (Mouse)	602	basolateral plasma membrane [GO:0016323]; plasma membrane [GO:0005886]	TRANSMEM 41..61; /note="Helical; Name=1"; /evidence="ECO:0000255"; TRANSMEM 68..88; /note="Helical; Name=2"; /evidence="ECO:0000255"; TRANSMEM 121..141; /note="Helical; Name=3"; /evidence="ECO:0000255"; TRANSMEM 207..227; /note="Helical; Name=4"; /evidence="ECO:0000255"; TRANSMEM 233..253; /note="Helical; Name=5"; /evidence="ECO:0000255"; TRANSMEM 282..302; /note="Helical; Name=6"; /evidence="ECO…
ENSMUSG00000021696	1.75702e-18	2.37179	0.218	0.046	4.86149e-14	Elovl7	Q9D2Y9	reviewed	ELOV7_MOUSE	Very long chain fatty acid elongase 7 (EC 2.3.1.199) (3-keto acyl-CoA synthase Elovl7) (ELOVL fatty acid elongase 7) (ELOVL FA elongase 7) (Elongation of very long chain fatty acids protein 7) (Very long chain 3-ketoacyl-CoA synthase 7) (Very long chain 3-oxoacyl-CoA synthase 7)	Elovl7	Mus musculus (Mouse)	281	endoplasmic reticulum [GO:0005783]; endoplasmic reticulum membrane [GO:0005789]	TRANSMEM 28..48; /note="Helical; Name=1"; /evidence="ECO:0000255|HAMAP-Rule:MF_03207"; TRANSMEM 73..93; /note="Helical; Name=2"; /evidence="ECO:0000255|HAMAP-Rule:MF_03207"; TRANSMEM 116..136; /note="Helical; Name=3"; /evidence="ECO:0000255|HAMAP-Rule:MF_03207"; TRANSMEM 143..162; /note="Helical; Name=4"; /evidence="ECO:0000255|HAMAP-Rule:MF_03207"; TRANSMEM 172..194; /note="Helical; Name=5"; /ev…
ENSMUSG00000081534	5.18282e-18	1.69731	0.324	0.092	1.43404e-13	Slc48a1	Q9D8M3	reviewed	HRG1_MOUSE	Heme transporter HRG1 (Heme-responsive gene 1 protein homolog) (HRG-1) (Solute carrier family 48 member 1)	Slc48a1 Hrg1	Mus musculus (Mouse)	146	cytoplasm [GO:0005737]; endolysosome [GO:0036019]; endosome membrane [GO:0010008]; phagolysosome membrane [GO:0061474]; plasma membrane [GO:0005886]	TRANSMEM 12..32; /note="Helical"; /evidence="ECO:0000255"; TRANSMEM 40..60; /note="Helical"; /evidence="ECO:0000255"; TRANSMEM 74..94; /note="Helical"; /evidence="ECO:0000255"; TRANSMEM 110..130; /note="Helical"; /evidence="ECO:0000255"
ENSMUSG00000027611	1.55624e-17	1.98202	0.338	0.108	4.30597e-13	Procr	Q64695	reviewed	EPCR_MOUSE	Endothelial protein C receptor (Activated protein C receptor) (APC receptor) (Centrocyclin) (Centrosomal protein CCD41) (Endothelial cell protein C receptor) (CD antigen CD201)	Procr Epcr	Mus musculus (Mouse)	242	centrosome [GO:0005813]; membrane [GO:0016020]	TRANSMEM 215..235; /note="Helical"; /evidence="ECO:0000255"
ENSMUSG00000024981	9.90943e-17	1.35198	0.549	0.248	2.74184e-12	Acsl5	Q8JZR0	reviewed	ACSL5_MOUSE	Long-chain-fatty-acid--CoA ligase 5 (EC 6.2.1.3) (Arachidonate--CoA ligase) (EC 6.2.1.15) (Long-chain acyl-CoA synthetase 5) (LACS 5)	Acsl5 Facl5	Mus musculus (Mouse)	683	endoplasmic reticulum [GO:0005783]; endoplasmic reticulum membrane [GO:0005789]; mitochondrial inner membrane [GO:0005743]; mitochondrial outer membrane [GO:0005741]; mitochondrion [GO:0005739]; nucleolus [GO:0005730]; nucleoplasm [GO:0005654]; plasma membrane [GO:0005886]	TRANSMEM 12..32; /note="Helical; Signal-anchor for type III membrane protein"; /evidence="ECO:0000255"
ENSMUSG00000004609	1.29466e-16	6.42425	0.028	0	3.58219e-12	Cd33	Q63994	reviewed	CD33_MOUSE	Myeloid cell surface antigen CD33 (Sialic acid-binding Ig-like lectin 3) (Siglec-3) (CD antigen CD33)	Cd33 Siglec3	Mus musculus (Mouse)	403	external side of plasma membrane [GO:0009897]	TRANSMEM 241..267; /note="Helical"; /evidence="ECO:0000255"
ENSMUSG00000031871	2.79761e-16	0.861008	0.803	0.455	7.7407e-12	Cdh5	P55284	reviewed	CADH5_MOUSE	Cadherin-5 (Vascular endothelial cadherin) (VE-cadherin) (CD antigen CD144)	Cdh5	Mus musculus (Mouse)	784	adherens junction [GO:0005912]; bicellular tight junction [GO:0005923]; cell junction [GO:0030054]; cell periphery [GO:0071944]; cell-cell junction [GO:0005911]; cytoplasm [GO:0005737]; external side of plasma membrane [GO:0009897]; nuclear membrane [GO:0031965]; nucleoplasm [GO:0005654]; plasma membrane [GO:0005886]	TRANSMEM 600..620; /note="Helical"; /evidence="ECO:0000255"
ENSMUSG00000022108	2.84524e-16	0.656012	0.965	0.776	7.8725e-12	Itm2b	O89051	reviewed	ITM2B_MOUSE	Integral membrane protein 2B (Immature BRI2) (imBRI2) (Protein E25B) (Transmembrane protein BRI) (Bri) [Cleaved into: BRI2, membrane form (Mature BRI2) (mBRI2); BRI2 intracellular domain (BRI2 ICD); BRI2C, soluble form; Bri23 peptide (Bri2-23) (ABri23) (C-terminal peptide) (P23 peptide)]	Itm2b	Mus musculus (Mouse)	266	endosome membrane [GO:0010008]; extracellular space [GO:0005615]; Golgi membrane [GO:0000139]; Golgi-associated vesicle membrane [GO:0030660]; organelle membrane [GO:0031090]; plasma membrane [GO:0005886]	TRANSMEM 55..75; /note="Helical; Signal-anchor for type II membrane protein"; /evidence="ECO:0000255"
ENSMUSG00000052396	3.59833e-16	-2.64514	0.127	0.468	9.95623e-12	Mogat2	Q80W94	reviewed	MOGT2_MOUSE	2-acylglycerol O-acyltransferase 2 (EC 2.3.1.20) (EC 2.3.1.22) (Acyl-CoA:monoacylglycerol acyltransferase 2) (MGAT2) (Diacylglycerol acyltransferase 2-like protein 5) (Monoacylglycerol O-acyltransferase 1-like) (Monoacylglycerol O-acyltransferase 2)	Mogat2 Dgat2l5 Mgat1l	Mus musculus (Mouse)	334	endoplasmic reticulum [GO:0005783]; endoplasmic reticulum membrane [GO:0005789]; perinuclear endoplasmic reticulum membrane [GO:1990578]	TRANSMEM 23..43; /note="Helical"; /evidence="ECO:0000255"; TRANSMEM 212..232; /note="Helical"; /evidence="ECO:0000255"
ENSMUSG00000031304	4.14436e-16	1.92406	0.261	0.07	1.1467e-11	Il2rg	P34902	reviewed	IL2RG_MOUSE	Cytokine receptor common subunit gamma (Interleukin-2 receptor subunit gamma) (IL-2 receptor subunit gamma) (IL-2R subunit gamma) (IL-2RG) (gammaC) (p64) (CD antigen CD132)	Il2rg	Mus musculus (Mouse)	369	cell surface [GO:0009986]; external side of plasma membrane [GO:0009897]; nucleoplasm [GO:0005654]; plasma membrane [GO:0005886]	TRANSMEM 264..284; /note="Helical"; /evidence="ECO:0000255"
ENSMUSG00000010142	7.49806e-16	2.88766	0.134	0.021	2.07464e-11	Tnfrsf13b	Q9ET35	reviewed	TR13B_MOUSE	Tumor necrosis factor receptor superfamily member 13B (Transmembrane activator and CAML interactor) (CD antigen CD267)	Tnfrsf13b Taci	Mus musculus (Mouse)	249	external side of plasma membrane [GO:0009897]; plasma membrane [GO:0005886]	TRANSMEM 129..149; /note="Helical; Signal-anchor for type III membrane protein"; /evidence="ECO:0000255"
ENSMUSG00000074892	8.88649e-16	4.7507	0.042	0.001	2.4588e-11	B3galt5	Q9JI67	reviewed	B3GT5_MOUSE	Beta-1,3-galactosyltransferase 5 (Beta-1,3-GalTase 5) (Beta3Gal-T5) (Beta3GalT5) (b3Gal-T5) (EC 2.4.1.-) (Beta-3-Gx-T5) (Stage-specific embryonic antigen 3 synthase) (SSEA-3 synthase) (UDP-Gal:beta-GlcNAc beta-1,3-galactosyltransferase 5) (UDP-galactose:beta-N-acetylglucosamine beta-1,3-galactosyltransferase 5)	B3galt5 B3gt5	Mus musculus (Mouse)	308	Golgi membrane [GO:0000139]	TRANSMEM 8..25; /note="Helical; Signal-anchor for type II membrane protein"; /evidence="ECO:0000255"
ENSMUSG00000034520	1.41181e-15	-3.41691	0.049	0.384	3.90634e-11	Gjc1	P28229	reviewed	CXG1_MOUSE	Gap junction gamma-1 protein (Connexin-45) (Cx45) (Gap junction alpha-7 protein)	Gjc1 Cxn-45 Gja7	Mus musculus (Mouse)	396	connexin complex [GO:0005922]; endoplasmic reticulum [GO:0005783]; gap junction [GO:0005921]; nucleoplasm [GO:0005654]; synapse [GO:0045202]	TRANSMEM 23..45; /note="Helical"; /evidence="ECO:0000255"; TRANSMEM 76..95; /note="Helical"; /evidence="ECO:0000255"; TRANSMEM 176..198; /note="Helical"; /evidence="ECO:0000255"; TRANSMEM 229..248; /note="Helical"; /evidence="ECO:0000255"
ENSMUSG00000023830	1.91142e-15	-2.12182	0.197	0.533	5.28871e-11	Igf2r	Q07113	reviewed	MPRI_MOUSE	Cation-independent mannose-6-phosphate receptor (CI Man-6-P receptor) (CI-MPR) (M6PR) (300 kDa mannose 6-phosphate receptor) (MPR 300) (Insulin-like growth factor 2 receptor) (Insulin-like growth factor II receptor) (IGF-II receptor) (M6P/IGF2 receptor) (M6P/IGF2R) (CD antigen CD222)	Igf2r	Mus musculus (Mouse)	2483	cell surface [GO:0009986]; clathrin coat [GO:0030118]; early endosome [GO:0005769]; endocytic vesicle [GO:0030139]; endosome [GO:0005768]; endosome membrane [GO:0010008]; extracellular space [GO:0005615]; Golgi membrane [GO:0000139]; late endosome [GO:0005770]; membrane [GO:0016020]; nuclear envelope lumen [GO:0005641]; nucleus [GO:0005634]; perinuclear region of cytoplasm [GO:0048471]; trans-Gol…	TRANSMEM 2296..2316; /note="Helical"; /evidence="ECO:0000255"
ENSMUSG00000033460	2.11443e-15	-2.28768	0.127	0.469	5.85042e-11	Armcx1	Q9CX83	reviewed	ARMX1_MOUSE	Armadillo repeat-containing X-linked protein 1	Armcx1	Mus musculus (Mouse)	456	mitochondrial outer membrane [GO:0005741]	TRANSMEM 7..29; /note="Helical; Signal-anchor"; /evidence="ECO:0000255"
ENSMUSG00000025227	2.51224e-15	1.8368	0.359	0.132	6.95112e-11	Mfsd13a	Q6PDE8	reviewed	MF13A_MOUSE	Transmembrane protein 180 (Major facilitator superfamily domain-containing 13A)	Mfsd13a Tmem180	Mus musculus (Mouse)	519	plasma membrane [GO:0005886]	TRANSMEM 12..43; /note="Helical"; /evidence="ECO:0000250|UniProtKB:Q14CX5"; TRANSMEM 56..74; /note="Helical"; /evidence="ECO:0000250|UniProtKB:Q14CX5"; TRANSMEM 101..118; /note="Helical"; /evidence="ECO:0000250|UniProtKB:Q14CX5"; TRANSMEM 127..151; /note="Helical"; /evidence="ECO:0000250|UniProtKB:Q14CX5"; TRANSMEM 156..179; /note="Helical"; /evidence="ECO:0000250|UniProtKB:Q14CX5"; TRANSMEM 192.…
ENSMUSG00000090523	2.80421e-15	0.98119	0.62	0.294	7.75896e-11	Gypc	Q78HU7	reviewed	GLPC_MOUSE	Glycophorin-C (CD antigen CD236)	Gypc	Mus musculus (Mouse)	95	cortical cytoskeleton [GO:0030863]; membrane [GO:0016020]; plasma membrane [GO:0005886]	TRANSMEM 26..46; /note="Helical; Signal-anchor for type III membrane protein"; /evidence="ECO:0000255"
ENSMUSG00000022452	4.85249e-15	0.518637	0.993	0.959	1.34264e-10	Smdt1	Q9DB10	reviewed	EMRE_MOUSE	Essential MCU regulator, mitochondrial (Single-pass membrane protein with aspartate-rich tail 1, mitochondrial)	Smdt1 Emre	Mus musculus (Mouse)	107	mitochondrial inner membrane [GO:0005743]; mitochondrion [GO:0005739]; nucleoplasm [GO:0005654]; uniplex complex [GO:1990246]	TRANSMEM 66..85; /note="Helical"; /evidence="ECO:0000250|UniProtKB:Q9H4I9"
ENSMUSG00000062960	7.20529e-15	-1.18251	0.761	0.827	1.99363e-10	Kdr	P35918	reviewed	VGFR2_MOUSE	Vascular endothelial growth factor receptor 2 (VEGFR-2) (EC 2.7.10.1) (Fetal liver kinase 1) (FLK-1) (Kinase NYK) (Protein-tyrosine kinase receptor flk-1) (CD antigen CD309)	Kdr Flk-1 Flk1	Mus musculus (Mouse)	1345	anchoring junction [GO:0070161]; cell junction [GO:0030054]; cell periphery [GO:0071944]; cell surface [GO:0009986]; cytoplasm [GO:0005737]; early endosome [GO:0005769]; endoplasmic reticulum [GO:0005783]; external side of plasma membrane [GO:0009897]; extracellular region [GO:0005576]; Golgi apparatus [GO:0005794]; membrane raft [GO:0045121]; nucleus [GO:0005634]; plasma membrane [GO:0005886]; s…	TRANSMEM 763..783; /note="Helical"; /evidence="ECO:0000255"
ENSMUSG00000025969	7.96252e-15	-2.18631	0.232	0.529	2.20315e-10	Nrp2	O35375	reviewed	NRP2_MOUSE	Neuropilin-2 (Vascular endothelial cell growth factor 165 receptor 2)	Nrp2	Mus musculus (Mouse)	931	axon [GO:0030424]; glutamatergic synapse [GO:0098978]; plasma membrane [GO:0005886]; postsynaptic membrane [GO:0045211]	TRANSMEM 865..889; /note="Helical"; /evidence="ECO:0000255"
ENSMUSG00000010609	1.2916e-14	1.56511	0.352	0.123	3.57373e-10	Psen2	Q61144	reviewed	PSN2_MOUSE	Presenilin-2 (PS-2) (EC 3.4.23.-) [Cleaved into: Presenilin-2 NTF subunit; Presenilin-2 CTF subunit]	Psen2 Ad4h Alg3 Ps-2 Psnl2	Mus musculus (Mouse)	448	ciliary basal body [GO:0036064]; cytosol [GO:0005829]; endoplasmic reticulum [GO:0005783]; endoplasmic reticulum membrane [GO:0005789]; gamma-secretase complex [GO:0070765]; glutamatergic synapse [GO:0098978]; Golgi apparatus [GO:0005794]; Golgi membrane [GO:0000139]; membrane [GO:0016020]; neuronal cell body [GO:0043025]; plasma membrane [GO:0005886]; postsynapse [GO:0098794]; Z disc [GO:0030018]	TRANSMEM 88..108; /note="Helical"; /evidence="ECO:0000255"; TRANSMEM 139..159; /note="Helical"; /evidence="ECO:0000255"; TRANSMEM 167..187; /note="Helical"; /evidence="ECO:0000255"; TRANSMEM 201..221; /note="Helical"; /evidence="ECO:0000255"; TRANSMEM 224..244; /note="Helical"; /evidence="ECO:0000255"; TRANSMEM 250..270; /note="Helical"; /evidence="ECO:0000255"; TRANSMEM 359..379; /note="Helical"…
ENSMUSG00000026688	2.33875e-14	1.2646	0.43	0.17	6.47109e-10	Mgst3	Q9CPU4	reviewed	MGST3_MOUSE	Glutathione S-transferase 3, mitochondrial (EC 2.5.1.-) (Glutathione peroxidase MGST3) (EC 1.11.1.-) (LTC4 synthase MGST3) (EC 4.4.1.20)	Mgst3	Mus musculus (Mouse)	153	mitochondrial outer membrane [GO:0005741]	TRANSMEM 9..29; /note="Helical"; /evidence="ECO:0000255"; TRANSMEM 71..91; /note="Helical"; /evidence="ECO:0000255"; TRANSMEM 120..140; /note="Helical"; /evidence="ECO:0000255"
ENSMUSG00000039167	2.58877e-14	1.6696	0.282	0.086	7.16287e-10	Adgrl4	Q923X1	reviewed	AGRL4_MOUSE	Adhesion G protein-coupled receptor L4 (EGF, latrophilin seven transmembrane domain-containing protein 1)	Adgrl4 Eltd1	Mus musculus (Mouse)	739	cytoplasmic vesicle [GO:0031410]; plasma membrane [GO:0005886]	TRANSMEM 482..502; /note="Helical; Name=1"; /evidence="ECO:0000255"; TRANSMEM 514..534; /note="Helical; Name=2"; /evidence="ECO:0000255"; TRANSMEM 549..569; /note="Helical; Name=3"; /evidence="ECO:0000255"; TRANSMEM 582..602; /note="Helical; Name=4"; /evidence="ECO:0000255"; TRANSMEM 623..643; /note="Helical; Name=5"; /evidence="ECO:0000255"; TRANSMEM 668..688; /note="Helical; Name=6"; /evidence=…
ENSMUSG00000001247	2.65382e-14	-3.71642	0.042	0.35	7.34286e-10	Lsr	Q99KG5	reviewed	LSR_MOUSE	Lipolysis-stimulated lipoprotein receptor (Angulin-3) (Lipolysis-stimulated receptor) (Liver-specific bHLH-Zip transcription factor) (Liver-specific gene on mouse chromosome 7 protein)	Lsr Ildr3 Lisch7	Mus musculus (Mouse)	594	bicellular tight junction [GO:0005923]; chylomicron [GO:0042627]; low-density lipoprotein particle [GO:0034362]; plasma membrane [GO:0005886]; tight junction [GO:0070160]; tricellular tight junction [GO:0061689]; very-low-density lipoprotein particle [GO:0034361]	TRANSMEM 207..227; /note="Helical"; /evidence="ECO:0000255"
ENSMUSG00000030748	4.96111e-14	1.62564	0.239	0.066	1.37269e-09	Il4ra	P16382	reviewed	IL4RA_MOUSE	Interleukin-4 receptor subunit alpha (IL-4 receptor subunit alpha) (IL-4R subunit alpha) (IL-4R-alpha) (IL-4RA) (CD antigen CD124) [Cleaved into: Soluble interleukin-4 receptor subunit alpha (Soluble IL-4 receptor subunit alpha) (Soluble IL-4R-alpha) (sIL4Ralpha/prot) (IL-4-binding protein) (IL4-BP)]	Il4r Il4ra	Mus musculus (Mouse)	810	centriolar satellite [GO:0034451]; extracellular region [GO:0005576]; nucleoplasm [GO:0005654]; plasma membrane [GO:0005886]; receptor complex [GO:0043235]	TRANSMEM 234..257; /note="Helical"; /evidence="ECO:0000255"
ENSMUSG00000078566	1.58984e-13	-1.85687	0.239	0.542	4.39893e-09	Bnip3	O55003	reviewed	BNIP3_MOUSE	BCL2/adenovirus E1B 19 kDa protein-interacting protein 3	Bnip3 Nip3	Mus musculus (Mouse)	187	cytoplasm [GO:0005737]; dendrite [GO:0030425]; endoplasmic reticulum membrane [GO:0005789]; mitochondrial membrane [GO:0031966]; mitochondrial outer membrane [GO:0005741]; mitochondrion [GO:0005739]; nuclear envelope [GO:0005635]; nucleoplasm [GO:0005654]; nucleus [GO:0005634]; postsynaptic density [GO:0014069]	TRANSMEM 157..177; /note="Helical"; /evidence="ECO:0000255"
ENSMUSG00000000530	1.99476e-13	-2.48423	0.092	0.402	5.5193e-09	Acvrl1	Q61288	reviewed	ACVL1_MOUSE	Activin receptor type-1-like (EC 2.7.11.30) (Activin receptor-like kinase 1) (ALK-1) (Serine/threonine-protein kinase receptor R3) (SKR3) (TGF-B superfamily receptor type I) (TSR-I)	Acvrl1 Acvrlk1 Alk-1	Mus musculus (Mouse)	502	cell surface [GO:0009986]; plasma membrane [GO:0005886]	TRANSMEM 120..140; /note="Helical"; /evidence="ECO:0000255"
ENSMUSG00000050953	2.05183e-13	-1.71365	0.303	0.567	5.6772e-09	Gja1	P23242	reviewed	CXA1_MOUSE	Gap junction alpha-1 protein (Connexin-43) (Cx43) (Gap junction 43 kDa heart protein)	Gja1 Cxn-43	Mus musculus (Mouse)	382	apical plasma membrane [GO:0016324]; cell junction [GO:0030054]; cell-cell junction [GO:0005911]; connexin complex [GO:0005922]; contractile muscle fiber [GO:0043292]; cytoplasm [GO:0005737]; cytosol [GO:0005829]; endoplasmic reticulum [GO:0005783]; fascia adherens [GO:0005916]; gap junction [GO:0005921]; Golgi apparatus [GO:0005794]; intercalated disc [GO:0014704]; intermediate filament [GO:0005…	TRANSMEM 24..44; /note="Helical"; /evidence="ECO:0000255"; TRANSMEM 77..97; /note="Helical"; /evidence="ECO:0000255"; TRANSMEM 156..176; /note="Helical"; /evidence="ECO:0000255"; TRANSMEM 208..228; /note="Helical"; /evidence="ECO:0000255"
ENSMUSG00000020279	3.08336e-13	4.99664	0.028	0	8.53134e-09	Il9r	Q01114	reviewed	IL9R_MOUSE	Interleukin-9 receptor (IL-9 receptor) (IL-9R) (CD antigen CD129)	Il9r	Mus musculus (Mouse)	468	cell surface [GO:0009986]; extracellular region [GO:0005576]; plasma membrane [GO:0005886]	TRANSMEM 271..291; /note="Helical"; /evidence="ECO:0000255"
ENSMUSG00000027111	3.17047e-13	1.17936	0.486	0.227	8.77238e-09	Itga6	Q61739	reviewed	ITA6_MOUSE	Integrin alpha-6 (CD49 antigen-like family member F) (VLA-6) (CD antigen CD49f) [Cleaved into: Integrin alpha-6 heavy chain; Integrin alpha-6 light chain; Processed integrin alpha-6 (Alpha6p)]	Itga6	Mus musculus (Mouse)	1091	basal part of cell [GO:0045178]; basal plasma membrane [GO:0009925]; basement membrane [GO:0005604]; basolateral plasma membrane [GO:0016323]; cell surface [GO:0009986]; external side of plasma membrane [GO:0009897]; hemidesmosome [GO:0030056]; integrin complex [GO:0008305]; plasma membrane [GO:0005886]	TRANSMEM 1012..1037; /note="Helical"; /evidence="ECO:0000255"
ENSMUSG00000025810	3.2465e-13	-1.94936	0.232	0.535	8.98275e-09	Nrp1	P97333	reviewed	NRP1_MOUSE	Neuropilin-1 (A5 protein) (CD antigen CD304)	Nrp1 Nrp	Mus musculus (Mouse)	923	axon [GO:0030424]; cell surface [GO:0009986]; cytosol [GO:0005829]; early endosome [GO:0005769]; focal adhesion [GO:0005925]; glutamatergic synapse [GO:0098978]; growth cone [GO:0030426]; mitochondrial membrane [GO:0031966]; neurofilament [GO:0005883]; neuron projection [GO:0043005]; neuronal cell body [GO:0043025]; plasma membrane [GO:0005886]; postsynaptic membrane [GO:0045211]; sorting endosom…	TRANSMEM 857..879; /note="Helical"; /evidence="ECO:0000255"
ENSMUSG00000006057	3.31999e-13	0.335542	1	0.999	9.18608e-09	Atp5mc1	Q9CR84	reviewed	AT5G1_MOUSE	ATP synthase F(0) complex subunit C1, mitochondrial (ATP synthase lipid-binding protein) (ATP synthase membrane subunit c locus 1) (ATP synthase proteolipid P1) (ATPase protein 9) (ATPase subunit c) (Proton-conducting channel, ATP synthase F(0) complex subunit c)	Atp5mc1 Atp5g1	Mus musculus (Mouse)	136	mitochondrial inner membrane [GO:0005743]; mitochondrion [GO:0005739]; proton-transporting ATP synthase complex [GO:0045259]; proton-transporting two-sector ATPase complex, proton-transporting domain [GO:0033177]	TRANSMEM 77..97; /note="Helical"; /evidence="ECO:0000255"; TRANSMEM 112..132; /note="Helical"; /evidence="ECO:0000255"
ENSMUSG00000020811	3.92561e-13	2.41858	0.169	0.039	1.08618e-08	Wscd1	Q80XH4	reviewed	WSCD1_MOUSE	Sialate:O-sulfotransferase 1 (WSC domain-containing protein 1)	Wscd1 Kiaa0523	Mus musculus (Mouse)	572	Golgi membrane [GO:0000139]	TRANSMEM 15..35; /note="Helical; Signal-anchor for type II membrane protein"; /evidence="ECO:0000255"
ENSMUSG00000062753	3.9441e-13	1.61772	0.317	0.113	1.09129e-08	Smim29	Q8R043	reviewed	SIM29_MOUSE	Small integral membrane protein 29	Smim29	Mus musculus (Mouse)	102	membrane [GO:0016020]	TRANSMEM 21..41; /note="Helical"; /evidence="ECO:0000255"
ENSMUSG00000038059	4.27405e-13	1.01177	0.521	0.248	1.18259e-08	Smim3	Q99PE5	reviewed	SMIM3_MOUSE	Small integral membrane protein 3 (NGF-induced differentiation clone 67 protein) (Small membrane protein NID67)	Smim3 Nid67	Mus musculus (Mouse)	60	membrane [GO:0016020]	TRANSMEM 20..40; /note="Helical"; /evidence="ECO:0000255"
ENSMUSG00000039747	4.66759e-13	1.97024	0.204	0.054	1.29147e-08	Orai2	Q8BH10	reviewed	ORAI2_MOUSE	Protein orai-2 (Transmembrane protein 142B)	Orai2 Tmem142b	Mus musculus (Mouse)	250	membrane [GO:0016020]; plasma membrane [GO:0005886]	TRANSMEM 66..83; /note="Helical"; /evidence="ECO:0000255"; TRANSMEM 94..114; /note="Helical"; /evidence="ECO:0000255"; TRANSMEM 148..168; /note="Helical"; /evidence="ECO:0000255"; TRANSMEM 192..212; /note="Helical"; /evidence="ECO:0000255"
ENSMUSG00000020101	5.15495e-13	3.12335	0.085	0.01	1.42632e-08	Vsir	Q9D659	reviewed	VISTA_MOUSE	V-type immunoglobulin domain-containing suppressor of T-cell activation (Platelet receptor Gi24) (V-set domain-containing immunoregulatory receptor) (V-set immunoregulatory receptor)	Vsir Dies1 PD-1H VISTA	Mus musculus (Mouse)	308	external side of plasma membrane [GO:0009897]; plasma membrane [GO:0005886]	TRANSMEM 192..212; /note="Helical"; /evidence="ECO:0000255"
ENSMUSG00000060703	1.17694e-12	0.995195	0.627	0.343	3.25648e-08	Cd302	Q9DCG2	reviewed	CD302_MOUSE	CD302 antigen (C-type lectin domain family 13 member A) (Type I transmembrane C-type lectin receptor DCL-1) (CD antigen CD302)	Cd302 Clec13a	Mus musculus (Mouse)	228	cell cortex [GO:0005938]; filopodium [GO:0030175]; membrane [GO:0016020]; microvillus [GO:0005902]	TRANSMEM 166..186; /note="Helical"; /evidence="ECO:0000255"
ENSMUSG00000018341	1.64476e-12	4.52811	0.035	0.001	4.55089e-08	Il12rb2	P97378	reviewed	I12R2_MOUSE	Interleukin-12 receptor subunit beta-2 (IL-12 receptor subunit beta-2) (IL-12R subunit beta-2) (IL-12R-beta-2) (IL-12RB2)	Il12rb2	Mus musculus (Mouse)	874	external side of plasma membrane [GO:0009897]; plasma membrane [GO:0005886]	TRANSMEM 638..658; /note="Helical"; /evidence="ECO:0000255"
ENSMUSG00000074604	1.95823e-12	2.65549	0.099	0.015	5.41822e-08	Mgst2	A2RST1	reviewed	MGST2_MOUSE	Microsomal glutathione S-transferase 2 (Microsomal GST-2) (EC 2.5.1.18) (Glutathione peroxidase MGST2) (EC 1.11.1.-) (Leukotriene C4 synthase MGST2) (EC 4.4.1.20) (Microsomal glutathione S-transferase II) (Microsomal GST-II)	Mgst2 Gst2	Mus musculus (Mouse)	147	endoplasmic reticulum membrane [GO:0005789]; intracellular membrane-bounded organelle [GO:0043231]; plasma membrane [GO:0005886]	TRANSMEM 6..26; /note="Helical"; /evidence="ECO:0000255"; TRANSMEM 62..82; /note="Helical"; /evidence="ECO:0000255"; TRANSMEM 107..127; /note="Helical"; /evidence="ECO:0000255"
ENSMUSG00000046841	2.55085e-12	-1.11508	0.514	0.737	7.05794e-08	Ckap4	Q8BMK4	reviewed	CKAP4_MOUSE	Cytoskeleton-associated protein 4 (63-kDa cytoskeleton-linking membrane protein) (Climp-63) (p63)	Ckap4	Mus musculus (Mouse)	575	cell surface [GO:0009986]; cytoskeleton [GO:0005856]; endoplasmic reticulum [GO:0005783]; endoplasmic reticulum membrane [GO:0005789]; lipid droplet [GO:0005811]; mitochondrion [GO:0005739]; nuclear speck [GO:0016607]; perinuclear region of cytoplasm [GO:0048471]; plasma membrane [GO:0005886]; rough endoplasmic reticulum [GO:0005791]	TRANSMEM 86..108; /note="Helical"; /evidence="ECO:0000255"
ENSMUSG00000036908	2.64579e-12	4.21537	0.049	0.003	7.32063e-08	Unc93b1	Q8VCW4	reviewed	UN93B_MOUSE	Protein unc-93 homolog B1 (Unc-93B1)	Unc93b1 Unc93b	Mus musculus (Mouse)	598	early phagosome [GO:0032009]; endoplasmic reticulum [GO:0005783]; endoplasmic reticulum membrane [GO:0005789]; endosome [GO:0005768]; lysosome [GO:0005764]	TRANSMEM 64..84; /note="Helical"; /evidence="ECO:0000255"; TRANSMEM 110..130; /note="Helical"; /evidence="ECO:0000255"; TRANSMEM 132..152; /note="Helical"; /evidence="ECO:0000255"; TRANSMEM 160..180; /note="Helical"; /evidence="ECO:0000255"; TRANSMEM 223..243; /note="Helical"; /evidence="ECO:0000255"; TRANSMEM 285..305; /note="Helical"; /evidence="ECO:0000255"; TRANSMEM 343..363; /note="Helical";…
ENSMUSG00000032436	7.13192e-12	0.831328	0.768	0.591	1.97333e-07	Cmtm7	Q9ESD6	reviewed	CKLF7_MOUSE	CKLF-like MARVEL transmembrane domain-containing protein 7 (Chemokine-like factor superfamily member 7) (LNV)	Cmtm7 Cklfsf7 Lnv	Mus musculus (Mouse)	167	extracellular space [GO:0005615]; membrane [GO:0016020]	TRANSMEM 35..55; /note="Helical"; /evidence="ECO:0000255"; TRANSMEM 69..89; /note="Helical"; /evidence="ECO:0000255"; TRANSMEM 102..122; /note="Helical"; /evidence="ECO:0000255"; TRANSMEM 132..152; /note="Helical"; /evidence="ECO:0000255"
ENSMUSG00000027953	9.4429e-12	1.20722	0.521	0.278	2.61275e-07	Slc50a1	Q9CXK4	reviewed	SWET1_MOUSE	Sugar transporter SWEET1 (MmSWEET1) (RAG1-activating protein 1) (Solute carrier family 50 member 1)	Slc50a1 Rag1ap1 Rga	Mus musculus (Mouse)	221	Golgi membrane [GO:0000139]; plasma membrane [GO:0005886]	TRANSMEM 3..23; /note="Helical; Name=1"; /evidence="ECO:0000255"; TRANSMEM 43..63; /note="Helical; Name=2"; /evidence="ECO:0000255"; TRANSMEM 68..88; /note="Helical; Name=3"; /evidence="ECO:0000255"; TRANSMEM 102..122; /note="Helical; Name=4"; /evidence="ECO:0000255"; TRANSMEM 129..149; /note="Helical; Name=5"; /evidence="ECO:0000255"; TRANSMEM 160..180; /note="Helical; Name=6"; /evidence="ECO:00…
ENSMUSG00000078974	1.03461e-11	-0.347992	1	0.999	2.86266e-07	Sec61g	P60060	reviewed	SC61G_MOUSE	Protein transport protein Sec61 subunit gamma	Sec61g	Mus musculus (Mouse)	68	endoplasmic reticulum membrane [GO:0005789]; membrane [GO:0016020]	TRANSMEM 33..61; /note="Helical"; /evidence="ECO:0000255"
ENSMUSG00000024646	1.18748e-11	0.528114	0.958	0.829	3.28563e-07	Cyb5a	P56395	reviewed	CYB5_MOUSE	Cytochrome b5	Cyb5a Cyb5	Mus musculus (Mouse)	134	cytosol [GO:0005829]; endoplasmic reticulum [GO:0005783]; endoplasmic reticulum membrane [GO:0005789]; membrane [GO:0016020]; mitochondrion [GO:0005739]	TRANSMEM 109..131; /note="Helical"; /evidence="ECO:0000255"
ENSMUSG00000033379	1.18753e-11	0.64188	0.908	0.865	3.28577e-07	Atp6v0b	Q91V37	reviewed	VATO_MOUSE	V-type proton ATPase 21 kDa proteolipid subunit c'' (V-ATPase 21 kDa proteolipid subunit c'') (23 kDa subunit of V-ATPase) (Vacuolar proton pump 21 kDa proteolipid subunit c'')	Atp6v0b Atp6f	Mus musculus (Mouse)	205	clathrin-coated vesicle membrane [GO:0030665]; endosome [GO:0005768]; membrane [GO:0016020]; proton-transporting V-type ATPase complex [GO:0033176]; proton-transporting V-type ATPase, V0 domain [GO:0033179]; vacuolar proton-transporting V-type ATPase complex [GO:0016471]; vacuolar proton-transporting V-type ATPase, V0 domain [GO:0000220]	TRANSMEM 4..24; /note="Helical"; /evidence="ECO:0000255"; TRANSMEM 52..72; /note="Helical"; /evidence="ECO:0000255"; TRANSMEM 91..111; /note="Helical"; /evidence="ECO:0000255"; TRANSMEM 138..158; /note="Helical"; /evidence="ECO:0000255"; TRANSMEM 176..196; /note="Helical"; /evidence="ECO:0000255"
ENSMUSG00000016319	1.38484e-11	0.641319	1	0.999	3.83171e-07	Slc25a5	P51881	reviewed	ADT2_MOUSE	ADP/ATP translocase 2 (ADP,ATP carrier protein 2) (Adenine nucleotide translocator 2) (ANT 2) (Solute carrier family 25 member 5) [Cleaved into: ADP/ATP translocase 2, N-terminally processed]	Slc25a5 Aac2 Ant2	Mus musculus (Mouse)	298	mitochondrial inner membrane [GO:0005743]; mitochondrial nucleoid [GO:0042645]; mitochondrial permeability transition pore complex [GO:0005757]; mitochondrion [GO:0005739]; MMXD complex [GO:0071817]; myelin sheath [GO:0043209]	TRANSMEM 8..37; /note="Helical; Name=1"; /evidence="ECO:0000250|UniProtKB:P02722"; TRANSMEM 75..99; /note="Helical; Name=2"; /evidence="ECO:0000250|UniProtKB:P02722"; TRANSMEM 110..130; /note="Helical; Name=3"; /evidence="ECO:0000250|UniProtKB:P02722"; TRANSMEM 179..199; /note="Helical; Name=4"; /evidence="ECO:0000250|UniProtKB:P02722"; TRANSMEM 211..231; /note="Helical; Name=5"; /evidence="ECO:0…
ENSMUSG00000026068	1.40682e-11	4.02499	0.042	0.002	3.89254e-07	Il18rap	Q9Z2B1	reviewed	I18RA_MOUSE	Interleukin-18 receptor accessory protein (IL-18 receptor accessory protein) (IL-18RAcP) (EC 3.2.2.6) (Accessory protein-like) (AcPL) (CD218 antigen-like family member B) (IL-1R accessory protein-like) (IL-1RAcPL) (Interleukin-18 receptor accessory protein-like) (Interleukin-18 receptor beta) (IL-18R-beta) (IL-18Rbeta) (CD antigen CD218b)	Il18rap	Mus musculus (Mouse)	614	interleukin-18 receptor complex [GO:0045092]	TRANSMEM 357..377; /note="Helical"; /evidence="ECO:0000255"
ENSMUSG00000038526	1.64139e-11	-3.53583	0.035	0.296	4.54157e-07	Car14	Q9WVT6	reviewed	CAH14_MOUSE	Carbonic anhydrase 14 (EC 4.2.1.1) (Carbonate dehydratase XIV) (Carbonic anhydrase XIV) (CA-XIV)	Ca14 Car14 Catm	Mus musculus (Mouse)	337	apical plasma membrane [GO:0016324]; basolateral plasma membrane [GO:0016323]	TRANSMEM 291..311; /note="Helical"; /evidence="ECO:0000255"
ENSMUSG00000041439	1.7609e-11	4.31471	0.049	0.004	4.87223e-07	Mfsd6	Q8CBH5	reviewed	MFSD6_MOUSE	Major facilitator superfamily domain-containing protein 6 (Macrophage MHC class I receptor 2)	Mfsd6 Mmr2	Mus musculus (Mouse)	775	plasma membrane [GO:0005886]	TRANSMEM 74..94; /note="Helical"; /evidence="ECO:0000255"; TRANSMEM 106..126; /note="Helical"; /evidence="ECO:0000255"; TRANSMEM 133..153; /note="Helical"; /evidence="ECO:0000255"; TRANSMEM 289..309; /note="Helical"; /evidence="ECO:0000255"; TRANSMEM 338..358; /note="Helical"; /evidence="ECO:0000255"; TRANSMEM 372..392; /note="Helical"; /evidence="ECO:0000255"; TRANSMEM 453..473; /note="Helical";…
ENSMUSG00000061393	1.77632e-11	-1.67986	0.183	0.47	4.91491e-07	Acvr2b	P27040	reviewed	AVR2B_MOUSE	Activin receptor type-2B (EC 2.7.11.30) (Activin receptor type IIB) (ACTR-IIB)	Acvr2b	Mus musculus (Mouse)	536	cytoplasm [GO:0005737]; plasma membrane [GO:0005886]; protein-containing complex [GO:0032991]; receptor complex [GO:0043235]	TRANSMEM 138..158; /note="Helical"; /evidence="ECO:0000255"
ENSMUSG00000019851	2.80421e-11	2.32869	0.127	0.026	7.75897e-07	Perp	Q9JK95	reviewed	PERP_MOUSE	p53 apoptosis effector related to PMP-22 (Keratinocyte-associated protein 1) (KCP-1)	Perp Krtcap1	Mus musculus (Mouse)	193	cytoplasm [GO:0005737]; desmosome [GO:0030057]; Golgi apparatus [GO:0005794]; mitochondrion [GO:0005739]; plasma membrane [GO:0005886]	TRANSMEM 12..32; /note="Helical"; /evidence="ECO:0000255"; TRANSMEM 81..101; /note="Helical"; /evidence="ECO:0000255"; TRANSMEM 110..130; /note="Helical"; /evidence="ECO:0000255"; TRANSMEM 151..171; /note="Helical"; /evidence="ECO:0000255"
ENSMUSG00000071068	3.58456e-11	1.63159	0.204	0.058	9.91812e-07	Treml2	Q2LA85	reviewed	TRML2_MOUSE	Trem-like transcript 2 protein (TLT-2) (Triggering receptor expressed on myeloid cells-like protein 2)	Treml2 Tlt2	Mus musculus (Mouse)	329	cell surface [GO:0009986]; plasma membrane [GO:0005886]	TRANSMEM 271..291; /note="Helical"; /evidence="ECO:0000255"
ENSMUSG00000045826	3.65528e-11	2.80923	0.134	0.03	1.01138e-06	Ptprcap	Q64697	reviewed	PTCA_MOUSE	Protein tyrosine phosphatase receptor type C-associated protein (PTPRC-associated protein) (CD45-associated protein) (CD45-AP) (LSM-1)	Ptprcap	Mus musculus (Mouse)	197	plasma membrane [GO:0005886]	TRANSMEM 33..53; /note="Helical"; /evidence="ECO:0000255"
ENSMUSG00000063234	4.66546e-11	4.48987	0.035	0.002	1.29089e-06	Gpr84	Q8CIM5	reviewed	GPR84_MOUSE	G-protein coupled receptor 84	Gpr84	Mus musculus (Mouse)	396	plasma membrane [GO:0005886]; receptor complex [GO:0043235]	TRANSMEM 22..42; /note="Helical; Name=1"; /evidence="ECO:0000255"; TRANSMEM 58..78; /note="Helical; Name=2"; /evidence="ECO:0000255"; TRANSMEM 95..115; /note="Helical; Name=3"; /evidence="ECO:0000255"; TRANSMEM 136..156; /note="Helical; Name=4"; /evidence="ECO:0000255"; TRANSMEM 181..201; /note="Helical; Name=5"; /evidence="ECO:0000255"; TRANSMEM 321..341; /note="Helical; Name=6"; /evidence="ECO:…
ENSMUSG00000024399	5.23048e-11	3.50246	0.07	0.009	1.44722e-06	Ltb	P41155	reviewed	TNFC_MOUSE	Lymphotoxin-beta (LT-beta) (Tumor necrosis factor C) (TNF-C) (Tumor necrosis factor ligand superfamily member 3)	Ltb Tnfc Tnfsf3	Mus musculus (Mouse)	306	extracellular space [GO:0005615]; plasma membrane [GO:0005886]	TRANSMEM 28..48; /note="Helical; Signal-anchor for type II membrane protein"; /evidence="ECO:0000255"
ENSMUSG00000030769	5.25551e-11	5.0279	0.028	0.001	1.45415e-06	Slc5a11	Q8K0E3	reviewed	SC5AB_MOUSE	Sodium/myo-inositol cotransporter 2 (Na(+)/myo-inositol cotransporter 2) (Sodium-dependent glucose cotransporter) (Sodium/glucose cotransporter KST1) (Sodium/myo-inositol transporter 2) (SMIT2) (Solute carrier family 5 member 11)	Slc5a11 Kst1 Smit2	Mus musculus (Mouse)	673	apical plasma membrane [GO:0016324]; plasma membrane [GO:0005886]	TRANSMEM 28..48; /note="Helical"; /evidence="ECO:0000255"; TRANSMEM 66..88; /note="Helical"; /evidence="ECO:0000255"; TRANSMEM 103..123; /note="Helical"; /evidence="ECO:0000255"; TRANSMEM 149..169; /note="Helical"; /evidence="ECO:0000255"; TRANSMEM 181..201; /note="Helical"; /evidence="ECO:0000255"; TRANSMEM 209..229; /note="Helical"; /evidence="ECO:0000255"; TRANSMEM 273..293; /note="Helical"; /…
ENSMUSG00000048779	5.45547e-11	4.3875	0.028	0.001	1.50947e-06	P2ry6	Q9ERK9	reviewed	P2RY6_MOUSE	P2Y purinoceptor 6 (P2Y6)	P2ry6	Mus musculus (Mouse)	328	plasma membrane [GO:0005886]	TRANSMEM 28..48; /note="Helical; Name=1"; /evidence="ECO:0000255"; TRANSMEM 63..83; /note="Helical; Name=2"; /evidence="ECO:0000255"; TRANSMEM 102..122; /note="Helical; Name=3"; /evidence="ECO:0000255"; TRANSMEM 145..165; /note="Helical; Name=4"; /evidence="ECO:0000255"; TRANSMEM 195..215; /note="Helical; Name=5"; /evidence="ECO:0000255"; TRANSMEM 237..257; /note="Helical; Name=6"; /evidence="ECO…
ENSMUSG00000000957	6.47447e-11	-1.47898	0.183	0.474	1.79142e-06	Mmp14	P53690	reviewed	MMP14_MOUSE	Matrix metalloproteinase-14 (MMP-14) (EC 3.4.24.80) (MMP-X1) (MT-MMP) (Membrane-type matrix metalloproteinase 1) (MT-MMP 1) (MTMMP1) (Membrane-type-1 matrix metalloproteinase) (MT1-MMP) (MT1MMP)	Mmp14 Mtmmp	Mus musculus (Mouse)	582	cytosol [GO:0005829]; extracellular matrix [GO:0031012]; extracellular space [GO:0005615]; Golgi membrane [GO:0000139]; intermediate filament cytoskeleton [GO:0045111]; macropinosome [GO:0044354]; melanosome [GO:0042470]; nucleus [GO:0005634]; plasma membrane [GO:0005886]	TRANSMEM 542..562; /note="Helical"; /evidence="ECO:0000255"
ENSMUSG00000038648	7.27026e-11	-1.87373	0.169	0.437	2.01161e-06	Creb3l2	Q8BH52	reviewed	CR3L2_MOUSE	Cyclic AMP-responsive element-binding protein 3-like protein 2 (cAMP-responsive element-binding protein 3-like protein 2) [Cleaved into: Processed cyclic AMP-responsive element-binding protein 3-like protein 2]	Creb3l2 Bbf2h7	Mus musculus (Mouse)	521	cytosol [GO:0005829]; endoplasmic reticulum [GO:0005783]; endoplasmic reticulum membrane [GO:0005789]; Golgi membrane [GO:0000139]; nucleoplasm [GO:0005654]; nucleus [GO:0005634]	TRANSMEM 379..399; /note="Helical; Signal-anchor for type II membrane protein"; /evidence="ECO:0000255"
ENSMUSG00000028497	1.68682e-10	1.6099	0.218	0.07	4.66726e-06	Hacd4	A2AKM2	reviewed	HACD4_MOUSE	Very-long-chain (3R)-3-hydroxyacyl-CoA dehydratase 4 (EC 4.2.1.134) (3-hydroxyacyl-CoA dehydratase 4) (HACD4) (Protein-tyrosine phosphatase-like A domain-containing protein 2)	Hacd4 Ptplad2	Mus musculus (Mouse)	232	endoplasmic reticulum [GO:0005783]; endoplasmic reticulum membrane [GO:0005789]	TRANSMEM 20..40; /note="Helical"; /evidence="ECO:0000255"; TRANSMEM 57..77; /note="Helical"; /evidence="ECO:0000255"; TRANSMEM 113..133; /note="Helical"; /evidence="ECO:0000255"; TRANSMEM 136..156; /note="Helical"; /evidence="ECO:0000255"; TRANSMEM 158..178; /note="Helical"; /evidence="ECO:0000255"; TRANSMEM 190..210; /note="Helical"; /evidence="ECO:0000255"
ENSMUSG00000048807	1.87429e-10	2.07624	0.155	0.04	5.18599e-06	Slc35e4	Q8K3D6	reviewed	S35E4_MOUSE	Solute carrier family 35 member E4	Slc35e4	Mus musculus (Mouse)	351	membrane [GO:0016020]	TRANSMEM 40..60; /note="Helical"; /evidence="ECO:0000255"; TRANSMEM 79..99; /note="Helical"; /evidence="ECO:0000255"; TRANSMEM 110..130; /note="Helical"; /evidence="ECO:0000255"; TRANSMEM 135..155; /note="Helical"; /evidence="ECO:0000255"; TRANSMEM 162..182; /note="Helical"; /evidence="ECO:0000255"; TRANSMEM 218..238; /note="Helical"; /evidence="ECO:0000255"; TRANSMEM 258..278; /note="Helical"; /…
ENSMUSG00000030468	1.87679e-10	3.72948	0.056	0.006	5.19289e-06	Siglecg	Q80ZE3	reviewed	SIG10_MOUSE	Sialic acid-binding Ig-like lectin 10 (Siglec-10) (Sialic acid-binding Ig-like lectin G) (Siglec-G) (mSiglec-G)	Siglec10 Siglecg	Mus musculus (Mouse)	688	plasma membrane [GO:0005886]	TRANSMEM 544..564; /note="Helical"; /evidence="ECO:0000255"
ENSMUSG00000030342	2.02447e-10	0.52769	0.761	0.5	5.60149e-06	Cd9	P40240	reviewed	CD9_MOUSE	CD9 antigen (CD antigen CD9)	Cd9	Mus musculus (Mouse)	226	apical plasma membrane [GO:0016324]; cell surface [GO:0009986]; external side of plasma membrane [GO:0009897]; extracellular exosome [GO:0070062]; membrane [GO:0016020]; plasma membrane [GO:0005886]; protein-containing complex [GO:0032991]	TRANSMEM 13..33; /note="Helical"; /evidence="ECO:0000255"; TRANSMEM 54..74; /note="Helical"; /evidence="ECO:0000255"; TRANSMEM 86..109; /note="Helical"; /evidence="ECO:0000255"; TRANSMEM 194..219; /note="Helical"; /evidence="ECO:0000255"
ENSMUSG00000023020	2.6112e-10	0.738604	0.803	0.619	7.22494e-06	Cox14	Q8BH51	reviewed	COX14_MOUSE	Cytochrome c oxidase assembly protein COX14	Cox14	Mus musculus (Mouse)	57	mitochondrial outer membrane [GO:0005741]; mitochondrion [GO:0005739]	TRANSMEM 15..37; /note="Helical"; /evidence="ECO:0000255"
ENSMUSG00000030762	2.77418e-10	-3.83266	0.021	0.256	7.67589e-06	Aqp8	P56404	reviewed	AQP8_MOUSE	Aquaporin-8 (AQP-8)	Aqp8	Mus musculus (Mouse)	261	apical plasma membrane [GO:0016324]; basolateral plasma membrane [GO:0016323]; brush border membrane [GO:0031526]; intracellular canaliculus [GO:0046691]; intracellular vesicle [GO:0097708]; mitochondrial inner membrane [GO:0005743]; mitochondrial membrane [GO:0031966]; mitochondrion [GO:0005739]; plasma membrane [GO:0005886]; smooth endoplasmic reticulum [GO:0005790]; smooth endoplasmic reticulu…	TRANSMEM 37..57; /note="Helical"; /evidence="ECO:0000255"; TRANSMEM 85..105; /note="Helical"; /evidence="ECO:0000255"; TRANSMEM 108..128; /note="Helical"; /evidence="ECO:0000255"; TRANSMEM 157..177; /note="Helical"; /evidence="ECO:0000255"; TRANSMEM 184..204; /note="Helical"; /evidence="ECO:0000255"; TRANSMEM 229..249; /note="Helical"; /evidence="ECO:0000255"
ENSMUSG00000024304	2.82975e-10	-3.06578	0.042	0.283	7.82964e-06	Cdh2	P15116	reviewed	CADH2_MOUSE	Cadherin-2 (Neural cadherin) (N-cadherin) (CD antigen CD325)	Cdh2	Mus musculus (Mouse)	906	adherens junction [GO:0005912]; apical plasma membrane [GO:0016324]; apicolateral plasma membrane [GO:0016327]; basolateral plasma membrane [GO:0016323]; catenin complex [GO:0016342]; cell surface [GO:0009986]; cell-cell junction [GO:0005911]; cortical actin cytoskeleton [GO:0030864]; desmosome [GO:0030057]; fascia adherens [GO:0005916]; intercalated disc [GO:0014704]; lamellipodium [GO:0030027];…	TRANSMEM 725..745; /note="Helical"; /evidence="ECO:0000255"
ENSMUSG00000053559	3.35226e-10	1.02279	0.627	0.385	9.27537e-06	Smagp	Q99KC7	reviewed	SMAGP_MOUSE	Small cell adhesion glycoprotein (Small transmembrane and glycosylated protein)	Smagp	Mus musculus (Mouse)	97	cell junction [GO:0030054]; cytoplasmic vesicle membrane [GO:0030659]; nucleoplasm [GO:0005654]; plasma membrane [GO:0005886]	TRANSMEM 37..57; /note="Helical; Signal-anchor for type III membrane protein"; /evidence="ECO:0000255"
ENSMUSG00000036620	3.56997e-10	0.969477	0.655	0.428	9.87775e-06	Mgat4b	Q812F8	reviewed	MGT4B_MOUSE	Alpha-1,3-mannosyl-glycoprotein 4-beta-N-acetylglucosaminyltransferase B (EC 2.4.1.145) (N-glycosyl-oligosaccharide-glycoprotein N-acetylglucosaminyltransferase IVb) (GlcNAc-T IVb) (GnT-IVb) (N-acetylglucosaminyltransferase IVb) (UDP-N-acetylglucosamine: alpha-1,3-D-mannoside beta-1,4-N-acetylglucosaminyltransferase IVb)	Mgat4b	Mus musculus (Mouse)	548	Golgi membrane [GO:0000139]	TRANSMEM 8..28; /note="Helical; Signal-anchor for type II membrane protein"; /evidence="ECO:0000255"
ENSMUSG00000022797	3.78074e-10	-1.67807	0.197	0.458	1.04609e-05	Tfrc	Q62351	reviewed	TFR1_MOUSE	Transferrin receptor protein 1 (TR) (TfR) (TfR1) (Trfr) (CD antigen CD71)	Tfrc Trfr	Mus musculus (Mouse)	763	basolateral plasma membrane [GO:0016323]; cell surface [GO:0009986]; clathrin-coated pit [GO:0005905]; cytoplasmic vesicle [GO:0031410]; early endosome [GO:0005769]; endosome [GO:0005768]; external side of plasma membrane [GO:0009897]; extracellular exosome [GO:0070062]; glutamatergic synapse [GO:0098978]; HFE-transferrin receptor complex [GO:1990712]; melanosome [GO:0042470]; membrane [GO:001602…	TRANSMEM 68..88; /note="Helical; Signal-anchor for type II membrane protein"; /evidence="ECO:0000255"
ENSMUSG00000038280	3.83994e-10	1.56371	0.225	0.075	1.06247e-05	Ostm1	Q8BGT0	reviewed	OSTM1_MOUSE	Osteopetrosis-associated transmembrane protein 1 (Chloride channel 7 beta subunit) (Grey-lethal protein)	Ostm1 Gl	Mus musculus (Mouse)	338	chloride channel complex [GO:0034707]; cytosol [GO:0005829]; lysosomal membrane [GO:0005765]	TRANSMEM 289..309; /note="Helical"; /evidence="ECO:0000255"
ENSMUSG00000048277	5.98501e-10	0.949284	0.662	0.481	1.65599e-05	Syngr2	O55101	reviewed	SNG2_MOUSE	Synaptogyrin-2 (Cellugyrin)	Syngr2	Mus musculus (Mouse)	224	synaptic vesicle [GO:0008021]; synaptic vesicle membrane [GO:0030672]	TRANSMEM 31..51; /note="Helical"; /evidence="ECO:0000255"; TRANSMEM 72..92; /note="Helical"; /evidence="ECO:0000255"; TRANSMEM 105..125; /note="Helical"; /evidence="ECO:0000255"; TRANSMEM 147..167; /note="Helical"; /evidence="ECO:0000255"
ENSMUSG00000028041	6.03819e-10	0.993868	0.465	0.235	1.67071e-05	Adam15	O88839	reviewed	ADA15_MOUSE	Disintegrin and metalloproteinase domain-containing protein 15 (ADAM 15) (EC 3.4.24.-) (AD56) (Metalloprotease RGD disintegrin protein) (Metalloproteinase-like, disintegrin-like, and cysteine-rich protein 15) (MDC-15) (Metargidin)	Adam15 Mdc15	Mus musculus (Mouse)	864	acrosomal vesicle [GO:0001669]; adherens junction [GO:0005912]; cell surface [GO:0009986]; extracellular exosome [GO:0070062]; extracellular space [GO:0005615]; membrane [GO:0016020]; motile cilium [GO:0031514]	TRANSMEM 697..717; /note="Helical"; /evidence="ECO:0000255"
ENSMUSG00000030325	6.74765e-10	4.2182	0.035	0.002	1.86701e-05	Klrb1c	P27814	reviewed	KLRBC_MOUSE	Killer cell lectin-like receptor subfamily B member 1C (CD161 antigen-like family member C) (Lymphocyte antigen 55c) (Ly-55c) (NK1.1) (NKR-P1.9) (NKR-P1C) (Natural killer cell surface protein P1-40) (NKR-P1 40) (CD antigen CD161c)	Klrb1c Ly55c Nkrp1c	Mus musculus (Mouse)	223	cell surface [GO:0009986]; external side of plasma membrane [GO:0009897]; plasma membrane [GO:0005886]	TRANSMEM 46..66; /note="Helical; Signal-anchor for type II membrane protein"; /evidence="ECO:0000255"
ENSMUSG00000028517	6.86035e-10	-2.21081	0.099	0.348	1.89819e-05	Plpp3	Q99JY8	reviewed	PLPP3_MOUSE	Phospholipid phosphatase 3 (EC 3.1.3.-) (EC 3.1.3.4) (Lipid phosphate phosphohydrolase 3) (PAP2-beta) (Phosphatidate phosphohydrolase type 2b) (Phosphatidic acid phosphatase 2b) (PAP-2b) (PAP2b)	Plpp3 Lpp3 Ppap2b	Mus musculus (Mouse)	312	adherens junction [GO:0005912]; basolateral plasma membrane [GO:0016323]; endoplasmic reticulum exit site [GO:0070971]; endoplasmic reticulum membrane [GO:0005789]; endoplasmic reticulum-Golgi intermediate compartment membrane [GO:0033116]; Golgi apparatus [GO:0005794]; Golgi membrane [GO:0000139]; membrane [GO:0016020]; membrane raft [GO:0045121]; plasma membrane [GO:0005886]; trans-Golgi networ…	TRANSMEM 34..54; /note="Helical"; /evidence="ECO:0000255"; TRANSMEM 86..106; /note="Helical"; /evidence="ECO:0000255"; TRANSMEM 124..144; /note="Helical"; /evidence="ECO:0000255"; TRANSMEM 195..215; /note="Helical"; /evidence="ECO:0000255"; TRANSMEM 227..244; /note="Helical"; /evidence="ECO:0000255"; TRANSMEM 259..279; /note="Helical"; /evidence="ECO:0000255"
ENSMUSG00000045092	7.12662e-10	1.24265	0.366	0.166	1.97186e-05	S1pr1	O08530	reviewed	S1PR1_MOUSE	Sphingosine 1-phosphate receptor 1 (S1P receptor 1) (S1P1) (Endothelial differentiation G-protein coupled receptor 1) (Lysophospholipid receptor B1) (Sphingosine 1-phosphate receptor Edg-1) (S1P receptor Edg-1) (CD antigen CD363)	S1pr1 Edg1 Lpb1	Mus musculus (Mouse)	382	endosome [GO:0005768]; external side of plasma membrane [GO:0009897]; membrane raft [GO:0045121]; nucleoplasm [GO:0005654]; plasma membrane [GO:0005886]; presynapse [GO:0098793]	TRANSMEM 47..68; /note="Helical; Name=1"; /evidence="ECO:0000250"; TRANSMEM 83..104; /note="Helical; Name=2"; /evidence="ECO:0000250"; TRANSMEM 117..138; /note="Helical; Name=3"; /evidence="ECO:0000250"; TRANSMEM 161..182; /note="Helical; Name=4"; /evidence="ECO:0000250"; TRANSMEM 197..224; /note="Helical; Name=5"; /evidence="ECO:0000250"; TRANSMEM 258..278; /note="Helical; Name=6"; /evidence="EC…
ENSMUSG00000017652	8.11488e-10	-4.65726	0	0.215	2.2453e-05	Cd40	P27512	reviewed	TNR5_MOUSE	Tumor necrosis factor receptor superfamily member 5 (B-cell surface antigen CD40) (Bp50) (CD40L receptor) (CD antigen CD40)	Cd40 Tnfrsf5	Mus musculus (Mouse)	289	CD40 receptor complex [GO:0035631]; cell surface [GO:0009986]; external side of plasma membrane [GO:0009897]; extracellular region [GO:0005576]; intracellular membrane-bounded organelle [GO:0043231]; plasma membrane [GO:0005886]	TRANSMEM 194..215; /note="Helical"; /evidence="ECO:0000255"
ENSMUSG00000050043	8.71997e-10	0.905548	0.627	0.39	2.41273e-05	Tmx2	Q9D710	reviewed	TMX2_MOUSE	Thioredoxin-related transmembrane protein 2 (Thioredoxin domain-containing protein 14)	Tmx2 Txndc14	Mus musculus (Mouse)	295	endoplasmic reticulum membrane [GO:0005789]; mitochondria-associated endoplasmic reticulum membrane contact site [GO:0044233]; mitochondrial membrane [GO:0031966]	TRANSMEM 103..125; /note="Helical"; /evidence="ECO:0000255"
ENSMUSG00000027435	9.56537e-10	0.983529	0.352	0.15	2.64664e-05	Cd93	O89103	reviewed	C1QR1_MOUSE	Complement component C1q receptor (C1q/MBL/SPA receptor) (C1qR(p)) (C1qRp) (Cell surface antigen AA4) (Complement component 1 q subcomponent receptor 1) (Lymphocyte antigen 68) (Ly-68) (CD antigen CD93)	Cd93 Aa4 C1qr1 C1qrp Ly68	Mus musculus (Mouse)	644	cell surface [GO:0009986]; cytoplasmic vesicle [GO:0031410]; plasma membrane [GO:0005886]	TRANSMEM 573..593; /note="Helical"; /evidence="ECO:0000255"
ENSMUSG00000031198	1.08232e-09	0.606301	0.859	0.719	2.99466e-05	Fundc2	Q9D6K8	reviewed	FUND2_MOUSE	FUN14 domain-containing protein 2 (Hepatitis C virus core-binding protein 6)	Fundc2 Hcbp6	Mus musculus (Mouse)	151	mitochondrial outer membrane [GO:0005741]; nucleus [GO:0005634]	TRANSMEM 43..63; /note="Helical"; /evidence="ECO:0000255"; TRANSMEM 70..90; /note="Helical"; /evidence="ECO:0000255"; TRANSMEM 127..147; /note="Helical"; /evidence="ECO:0000255"
ENSMUSG00000021843	1.28893e-09	-0.67398	0.768	0.869	3.56633e-05	Ktn1	Q61595	reviewed	KTN1_MOUSE	Kinectin	Ktn1	Mus musculus (Mouse)	1327	endoplasmic reticulum [GO:0005783]; endoplasmic reticulum membrane [GO:0005789]	TRANSMEM 9..29; /note="Helical; Signal-anchor for type II membrane protein"; /evidence="ECO:0000255"
ENSMUSG00000060675	1.37007e-09	1.33423	0.387	0.186	3.79085e-05	Plaat3	Q8R3U1	reviewed	PLAT3_MOUSE	Phospholipase A and acyltransferase 3 (EC 2.3.1.-) (EC 3.1.1.32) (EC 3.1.1.4) (Adipose-specific phospholipase A2) (AdPLA) (Group XVI phospholipase A2) (H-rev 107 protein homolog) (HRAS-like suppressor 3) (HRSL3)	Plaat3 H-rev107 Hrasls3 Hrev107 Pla2g16	Mus musculus (Mouse)	162	cytosol [GO:0005829]; endoplasmic reticulum [GO:0005783]; endoplasmic reticulum membrane [GO:0005789]; lysosomal membrane [GO:0005765]; lysosome [GO:0005764]; mitochondrial membrane [GO:0031966]; mitochondrion [GO:0005739]; nuclear envelope [GO:0005635]; perinuclear region of cytoplasm [GO:0048471]; peroxisomal membrane [GO:0005778]; peroxisome [GO:0005777]; plasma membrane [GO:0005886]	TRANSMEM 134..154; /note="Helical"; /evidence="ECO:0000255"
ENSMUSG00000040447	1.68649e-09	0.945741	0.535	0.295	4.66635e-05	Spns2	Q91VM4	reviewed	SPNS2_MOUSE	Sphingosine-1-phosphate transporter SPNS2 (Protein spinster homolog 2) (Spinster homolog 2) (Spns2)	Spns2	Mus musculus (Mouse)	549	endosome membrane [GO:0010008]; plasma membrane [GO:0005886]	TRANSMEM 141..161; /note="Helical"; /evidence="ECO:0000255"; TRANSMEM 169..189; /note="Helical"; /evidence="ECO:0000255"; TRANSMEM 202..222; /note="Helical"; /evidence="ECO:0000255"; TRANSMEM 229..249; /note="Helical"; /evidence="ECO:0000255"; TRANSMEM 261..281; /note="Helical"; /evidence="ECO:0000255"; TRANSMEM 320..340; /note="Helical"; /evidence="ECO:0000255"; TRANSMEM 364..384; /note="Helical…
ENSMUSG00000005514	1.72188e-09	0.938526	0.5	0.269	4.76427e-05	Por	P37040	reviewed	NCPR_MOUSE	NADPH--cytochrome P450 reductase (CPR) (P450R) (EC 1.6.2.4)	Por	Mus musculus (Mouse)	678	endoplasmic reticulum membrane [GO:0005789]	TRANSMEM 23..43; /note="Helical"; /evidence="ECO:0000255|HAMAP-Rule:MF_03212"
ENSMUSG00000009291	2.11885e-09	0.961083	0.577	0.358	5.86265e-05	Pttg1ip	Q8R143	reviewed	PTTG_MOUSE	Pituitary tumor-transforming gene 1 protein-interacting protein (Pituitary tumor-transforming gene protein-binding factor) (PBF) (PTTG-binding factor)	Pttg1ip	Mus musculus (Mouse)	174	cytoplasm [GO:0005737]; nucleus [GO:0005634]; plasma membrane [GO:0005886]	TRANSMEM 94..114; /note="Helical"; /evidence="ECO:0000255"
ENSMUSG00000004709	2.21572e-09	4.24738	0.028	0.001	6.13068e-05	Cd244a	Q07763	reviewed	CD244_MOUSE	Natural killer cell receptor 2B4 (NK cell type I receptor protein 2B4) (NKR2B4) (Non-MHC restricted killing associated) (SLAM family member 4) (SLAMF4) (Signaling lymphocytic activation molecule 4) (CD antigen CD244)	Cd244 2b4 Nmrk	Mus musculus (Mouse)	397	external side of plasma membrane [GO:0009897]; membrane raft [GO:0045121]	TRANSMEM 227..247; /note="Helical"; /evidence="ECO:0000255"
ENSMUSG00000040234	2.47522e-09	0.971096	0.465	0.237	6.84867e-05	Tm7sf3	Q9CRG1	reviewed	TM7S3_MOUSE	Transmembrane 7 superfamily member 3 (NARP1)	Tm7sf3	Mus musculus (Mouse)	565	plasma membrane [GO:0005886]	TRANSMEM 287..307; /note="Helical"; /evidence="ECO:0000255"; TRANSMEM 315..335; /note="Helical"; /evidence="ECO:0000255"; TRANSMEM 341..361; /note="Helical"; /evidence="ECO:0000255"; TRANSMEM 364..384; /note="Helical"; /evidence="ECO:0000255"; TRANSMEM 402..422; /note="Helical"; /evidence="ECO:0000255"; TRANSMEM 427..447; /note="Helical"; /evidence="ECO:0000255"; TRANSMEM 478..498; /note="Helical…
ENSMUSG00000027276	2.53077e-09	-4.15279	0.007	0.217	7.00238e-05	Jag1	Q9QXX0	reviewed	JAG1_MOUSE	Protein jagged-1 (Jagged1) (CD antigen CD339)	Jag1	Mus musculus (Mouse)	1218	adherens junction [GO:0005912]; apical part of cell [GO:0045177]; apical plasma membrane [GO:0016324]; plasma membrane [GO:0005886]	TRANSMEM 1068..1093; /note="Helical"; /evidence="ECO:0000255"
ENSMUSG00000030760	3.36368e-09	1.16974	0.401	0.2	9.30697e-05	Acer3	Q9D099	reviewed	ACER3_MOUSE	Alkaline ceramidase 3 (AlkCDase 3) (Alkaline CDase 3) (EC 3.5.1.-) (EC 3.5.1.23) (Alkaline phytoceramidase) (aPHC)	Acer3 Aphc Phca	Mus musculus (Mouse)	267	endoplasmic reticulum membrane [GO:0005789]; Golgi membrane [GO:0000139]	TRANSMEM 34..55; /note="Helical"; /evidence="ECO:0000250|UniProtKB:Q9NUN7"; TRANSMEM 62..82; /note="Helical"; /evidence="ECO:0000250|UniProtKB:Q9NUN7"; TRANSMEM 88..108; /note="Helical"; /evidence="ECO:0000250|UniProtKB:Q9NUN7"; TRANSMEM 119..139; /note="Helical"; /evidence="ECO:0000250|UniProtKB:Q9NUN7"; TRANSMEM 142..162; /note="Helical"; /evidence="ECO:0000250|UniProtKB:Q9NUN7"; TRANSMEM 174..…
ENSMUSG00000053897	3.76046e-09	-1.98354	0.155	0.386	0.000104048	Slc39a8	Q91W10	reviewed	S39A8_MOUSE	Metal cation symporter ZIP8 (Solute carrier family 39 member 8) (Zrt- and Irt-like protein 8) (ZIP-8)	Slc39a8 Zip8	Mus musculus (Mouse)	462	apical plasma membrane [GO:0016324]; basolateral plasma membrane [GO:0016323]; lysosomal membrane [GO:0005765]; organelle membrane [GO:0031090]; plasma membrane [GO:0005886]	TRANSMEM 133..153; /note="Helical"; /evidence="ECO:0000255"; TRANSMEM 161..181; /note="Helical"; /evidence="ECO:0000255"; TRANSMEM 192..212; /note="Helical"; /evidence="ECO:0000255"; TRANSMEM 368..388; /note="Helical"; /evidence="ECO:0000255"; TRANSMEM 391..411; /note="Helical"; /evidence="ECO:0000255"; TRANSMEM 432..452; /note="Helical"; /evidence="ECO:0000255"
ENSMUSG00000057411	3.87955e-09	0.863891	0.613	0.379	0.000107343	Antkmt	Q501J2	reviewed	ANKMT_MOUSE	Adenine nucleotide translocase lysine N-methyltransferase (ANT-KMT) (EC 2.1.1.-)	Antkmt Fam173a	Mus musculus (Mouse)	229	mitochondrial membrane [GO:0031966]; mitochondrion [GO:0005739]	TRANSMEM 20..42; /note="Helical"; /evidence="ECO:0000255"
ENSMUSG00000036362	4.98209e-09	5.14004	0.014	0	0.000137849	P2ry13	Q9D8I2	reviewed	P2Y13_MOUSE	P2Y purinoceptor 13 (P2Y13) (G-protein coupled receptor 86)	P2ry13 Gpr86	Mus musculus (Mouse)	337	endoplasmic reticulum [GO:0005783]; plasma membrane [GO:0005886]	TRANSMEM 32..52; /note="Helical; Name=1"; /evidence="ECO:0000255"; TRANSMEM 61..81; /note="Helical; Name=2"; /evidence="ECO:0000255"; TRANSMEM 102..122; /note="Helical; Name=3"; /evidence="ECO:0000255"; TRANSMEM 145..165; /note="Helical; Name=4"; /evidence="ECO:0000255"; TRANSMEM 194..214; /note="Helical; Name=5"; /evidence="ECO:0000255"; TRANSMEM 238..258; /note="Helical; Name=6"; /evidence="ECO…
ENSMUSG00000015947	4.98209e-09	5.32047	0.014	0	0.000137849	Fcgr1	P26151	reviewed	FCGR1_MOUSE	High affinity immunoglobulin gamma Fc receptor I (IgG Fc receptor I) (Fc-gamma RI) (FcRI) (CD antigen CD64)	Fcgr1 Fcg1	Mus musculus (Mouse)	404	external side of plasma membrane [GO:0009897]	TRANSMEM 298..320; /note="Helical"; /evidence="ECO:0000255"
ENSMUSG00000057191	4.98209e-09	5.09981	0.014	0	0.000137849	AB124611	Q75VT8	reviewed	HIDE1_MOUSE	Protein HIDE1 (Highly expressed in immature dendritic cell transcript 1 protein)	Hide1	Mus musculus (Mouse)	222	membrane [GO:0016020]	TRANSMEM 121..141; /note="Helical"; /evidence="ECO:0000255"
ENSMUSG00000021624	4.98209e-09	5.20619	0.014	0	0.000137849	Cd180	Q62192	reviewed	CD180_MOUSE	CD180 antigen (Lymphocyte antigen 78) (Ly-78) (Radioprotective 105 kDa protein) (CD antigen CD180)	Cd180 Ly78 Rp105	Mus musculus (Mouse)	661	mitotic spindle [GO:0072686]; nucleolus [GO:0005730]; nucleoplasm [GO:0005654]; plasma membrane [GO:0005886]	TRANSMEM 627..650; /note="Helical"; /evidence="ECO:0000255"
ENSMUSG00000022901	4.98209e-09	5.53017	0.014	0	0.000137849	Cd86	P42082	reviewed	CD86_MOUSE	T-lymphocyte activation antigen CD86 (Activation B7-2 antigen) (Early T-cell costimulatory molecule 1) (ETC-1) (CD antigen CD86)	Cd86	Mus musculus (Mouse)	309	external side of plasma membrane [GO:0009897]; intracellular membrane-bounded organelle [GO:0043231]	TRANSMEM 245..265; /note="Helical"; /evidence="ECO:0000255"
ENSMUSG00000042265	4.98209e-09	5.27127	0.014	0	0.000137849	Trem1	Q9JKE2	reviewed	TREM1_MOUSE	Triggering receptor expressed on myeloid cells 1 (TREM-1) (CD antigen CD354)	Trem1	Mus musculus (Mouse)	230	plasma membrane [GO:0005886]	TRANSMEM 203..223; /note="Helical"; /evidence="ECO:0000255"
ENSMUSG00000041754	4.98209e-09	5.16883	0.014	0	0.000137849	Trem3	Q9JKE1	reviewed	TREM3_MOUSE	Triggering receptor expressed on myeloid cells 3 (TREM-3)	Trem3	Mus musculus (Mouse)	183	plasma membrane [GO:0005886]	TRANSMEM 139..159; /note="Helical"; /evidence="ECO:0000255"
ENSMUSG00000079111	5.33131e-09	-0.491076	0.901	0.948	0.000147512	Kdelr2	Q9CQM2	reviewed	ERD22_MOUSE	ER lumen protein-retaining receptor 2 (KDEL endoplasmic reticulum protein retention receptor 2) (KDEL receptor 2)	Kdelr2	Mus musculus (Mouse)	212	cis-Golgi network [GO:0005801]; COPI-coated vesicle membrane [GO:0030663]; endoplasmic reticulum [GO:0005783]; endoplasmic reticulum membrane [GO:0005789]; Golgi membrane [GO:0000139]; membrane [GO:0016020]	TRANSMEM 5..24; /note="Helical"; /evidence="ECO:0000250|UniProtKB:Q5ZKX9"; TRANSMEM 33..52; /note="Helical"; /evidence="ECO:0000250|UniProtKB:Q5ZKX9"; TRANSMEM 59..79; /note="Helical"; /evidence="ECO:0000250|UniProtKB:Q5ZKX9"; TRANSMEM 93..110; /note="Helical"; /evidence="ECO:0000250|UniProtKB:Q5ZKX9"; TRANSMEM 117..135; /note="Helical"; /evidence="ECO:0000250|UniProtKB:Q5ZKX9"; TRANSMEM 150..168…
ENSMUSG00000075334	5.38223e-09	2.42705	0.113	0.026	0.000148921	Rprm	Q9JJ72	reviewed	RPRM_MOUSE	Protein reprimo	Rprm	Mus musculus (Mouse)	109	cytoplasm [GO:0005737]; membrane [GO:0016020]	TRANSMEM 56..76; /note="Helical"; /evidence="ECO:0000255"
ENSMUSG00000073411	5.88809e-09	1.29859	0.239	0.091	0.000162917	H2-D1	P01899	reviewed	HA11_MOUSE	H-2 class I histocompatibility antigen, D-B alpha chain (H-2D(B))	H2-D1	Mus musculus (Mouse)	362	external side of plasma membrane [GO:0009897]; lumenal side of endoplasmic reticulum membrane [GO:0098553]; MHC class I protein complex [GO:0042612]; phagocytic vesicle membrane [GO:0030670]; plasma membrane [GO:0005886]	TRANSMEM 310..331; /note="Helical"; /evidence="ECO:0000255"
ENSMUSG00000037031	5.93295e-09	1.52085	0.211	0.075	0.000164159	Tspan15	F7BWT7	reviewed	TSN15_MOUSE	Tetraspanin-15 (Tspan-15) (Transmembrane 4 superfamily member 15)	Tspan15	Mus musculus (Mouse)	294	cell junction [GO:0030054]; cell surface [GO:0009986]; cytosol [GO:0005829]; late endosome membrane [GO:0031902]; nuclear body [GO:0016604]; plasma membrane [GO:0005886]; tetraspanin-enriched microdomain [GO:0097197]	TRANSMEM 24..44; /note="Helical"; /evidence="ECO:0000255"; TRANSMEM 63..83; /note="Helical"; /evidence="ECO:0000255"; TRANSMEM 95..115; /note="Helical"; /evidence="ECO:0000255"; TRANSMEM 236..256; /note="Helical"; /evidence="ECO:0000255"
ENSMUSG00000020225	6.08696e-09	0.700824	0.746	0.556	0.00016842	Tmbim4	Q9DA39	reviewed	LFG4_MOUSE	Protein lifeguard 4 (Transmembrane BAX inhibitor motif-containing protein 4) (Z-protein)	Tmbim4 Lfg4	Mus musculus (Mouse)	238	endoplasmic reticulum membrane [GO:0005789]; Golgi membrane [GO:0000139]; Golgi stack [GO:0005795]	TRANSMEM 39..59; /note="Helical"; /evidence="ECO:0000255"; TRANSMEM 69..89; /note="Helical"; /evidence="ECO:0000255"; TRANSMEM 98..118; /note="Helical"; /evidence="ECO:0000255"; TRANSMEM 121..141; /note="Helical"; /evidence="ECO:0000255"; TRANSMEM 152..172; /note="Helical"; /evidence="ECO:0000255"; TRANSMEM 176..196; /note="Helical"; /evidence="ECO:0000255"
ENSMUSG00000026500	6.13947e-09	0.872544	0.577	0.358	0.000169873	Cox20	Q9D7J4	reviewed	COX20_MOUSE	Cytochrome c oxidase assembly protein COX20, mitochondrial	Cox20 Fam36a	Mus musculus (Mouse)	117	mitochondrial inner membrane [GO:0005743]; mitochondrion [GO:0005739]	TRANSMEM 33..50; /note="Helical"; /evidence="ECO:0000255"; TRANSMEM 60..76; /note="Helical"; /evidence="ECO:0000255"
ENSMUSG00000039013	6.39561e-09	3.99214	0.035	0.002	0.00017696	Siglecf	Q920G3	reviewed	SIGL5_MOUSE	Sialic acid-binding Ig-like lectin 5 (Siglec-5) (Sialic acid-binding Ig-like lectin F) (Siglec-F) (mSiglec-F) (CD antigen CD170)	Siglec5 Siglecf	Mus musculus (Mouse)	569	lysosome [GO:0005764]; membrane [GO:0016020]	TRANSMEM 440..460; /note="Helical"; /evidence="ECO:0000255"
ENSMUSG00000020787	6.49228e-09	1.18642	0.366	0.177	0.000179635	P2rx1	P51576	reviewed	P2RX1_MOUSE	P2X purinoceptor 1 (P2X1) (ATP receptor) (Purinergic receptor)	P2rx1	Mus musculus (Mouse)	399	external side of plasma membrane [GO:0009897]; glutamatergic synapse [GO:0098978]; membrane raft [GO:0045121]; postsynaptic membrane [GO:0045211]; presynaptic active zone membrane [GO:0048787]; protein-containing complex [GO:0032991]	TRANSMEM 29..50; /note="Helical; Name=1"; /evidence="ECO:0000255"; TRANSMEM 339..358; /note="Helical; Name=2"; /evidence="ECO:0000255"
ENSMUSG00000036103	6.55087e-09	-1.0749	0.289	0.535	0.000181256	Colec12	Q8K4Q8	reviewed	COL12_MOUSE	Collectin-12 (Collectin placenta protein 1) (CL-P1) (Scavenger receptor with C-type lectin)	Colec12 Clp1 Srcl	Mus musculus (Mouse)	742	collagen trimer [GO:0005581]; collagen-containing extracellular matrix [GO:0062023]; membrane [GO:0016020]	TRANSMEM 38..58; /note="Helical; Signal-anchor for type II membrane protein"; /evidence="ECO:0000255"
ENSMUSG00000071654	6.67623e-09	0.63708	0.838	0.707	0.000184725	Uqcc3	Q8K2T4	reviewed	UQCC3_MOUSE	Ubiquinol-cytochrome-c reductase complex assembly factor 3	Uqcc3	Mus musculus (Mouse)	89	cytosol [GO:0005829]; mitochondrial inner membrane [GO:0005743]; nucleoplasm [GO:0005654]	TRANSMEM 8..28; /note="Helical"; /evidence="ECO:0000255"
ENSMUSG00000036372	6.87818e-09	-0.522219	0.859	0.927	0.000190312	Tmem258	P61166	reviewed	TM258_MOUSE	Dolichyl-diphosphooligosaccharide--protein glycosyltransferase subunit TMEM258 (Oligosaccharyl transferase subunit TMEM258) (Transmembrane protein 258)	Tmem258	Mus musculus (Mouse)	79	cytoplasm [GO:0005737]; endoplasmic reticulum [GO:0005783]; endoplasmic reticulum membrane [GO:0005789]; membrane [GO:0016020]; oligosaccharyltransferase complex [GO:0008250]; oligosaccharyltransferase complex A [GO:0160226]; oligosaccharyltransferase complex B [GO:0160227]	TRANSMEM 17..37; /note="Helical"; /evidence="ECO:0000255"; TRANSMEM 55..75; /note="Helical"; /evidence="ECO:0000255"
ENSMUSG00000021728	7.28926e-09	0.533609	0.845	0.646	0.000201686	Emb	P21995	reviewed	EMB_MOUSE	Embigin (Teratocarcinoma glycoprotein Gp-70)	Emb Gp70	Mus musculus (Mouse)	330	plasma membrane [GO:0005886]; synapse [GO:0045202]	TRANSMEM 255..283; /note="Helical"; /evidence="ECO:0000255"
ENSMUSG00000021384	1.36695e-08	1.88622	0.099	0.021	0.00037822	Susd3	Q9D176	reviewed	SUSD3_MOUSE	Sushi domain-containing protein 3	Susd3	Mus musculus (Mouse)	269	plasma membrane [GO:0005886]	TRANSMEM 104..124; /note="Helical"; /evidence="ECO:0000255"
ENSMUSG00000021773	1.5186e-08	1.02492	0.486	0.275	0.000420182	Comtd1	Q8BIG7	reviewed	CMTD1_MOUSE	Catechol O-methyltransferase domain-containing protein 1 (EC 2.1.1.-)	Comtd1	Mus musculus (Mouse)	262	membrane [GO:0016020]; mitochondrion [GO:0005739]	TRANSMEM 12..32; /note="Helical; Signal-anchor for type II membrane protein"; /evidence="ECO:0000255"
ENSMUSG00000033792	1.79573e-08	-2.67119	0.049	0.256	0.000496861	Atp7a	Q64430	reviewed	ATP7A_MOUSE	Copper-transporting ATPase 1 (EC 7.2.2.8) (Copper pump 1) (Menkes disease-associated protein homolog)	Atp7a Mnk	Mus musculus (Mouse)	1491	axon [GO:0030424]; basolateral plasma membrane [GO:0016323]; cytoplasmic vesicle [GO:0031410]; dendrite [GO:0030425]; early endosome membrane [GO:0031901]; Golgi apparatus [GO:0005794]; late endosome [GO:0005770]; melanosome membrane [GO:0033162]; membrane [GO:0016020]; neuron projection [GO:0043005]; neuronal cell body [GO:0043025]; perinuclear region of cytoplasm [GO:0048471]; plasma membrane […	TRANSMEM 645..666; /note="Helical"; /evidence="ECO:0000255"; TRANSMEM 706..725; /note="Helical"; /evidence="ECO:0000255"; TRANSMEM 733..753; /note="Helical"; /evidence="ECO:0000255"; TRANSMEM 773..793; /note="Helical"; /evidence="ECO:0000255"; TRANSMEM 927..950; /note="Helical"; /evidence="ECO:0000255"; TRANSMEM 981..1002; /note="Helical"; /evidence="ECO:0000255"; TRANSMEM 1348..1365; /note="Heli…
ENSMUSG00000037905	1.93067e-08	0.693487	0.732	0.52	0.000534197	Bri3bp	Q8BXV2	reviewed	BRI3B_MOUSE	BRI3-binding protein (I3-binding protein)	Bri3bp	Mus musculus (Mouse)	253	mitochondrial outer membrane [GO:0005741]	TRANSMEM 19..39; /note="Helical"; /evidence="ECO:0000255"; TRANSMEM 131..151; /note="Helical"; /evidence="ECO:0000255"; TRANSMEM 164..181; /note="Helical"; /evidence="ECO:0000255"; TRANSMEM 190..210; /note="Helical"; /evidence="ECO:0000255"
ENSMUSG00000020585	2.49894e-08	-0.591011	0.796	0.873	0.000691431	Laptm4a	Q60961	reviewed	LAP4A_MOUSE	Lysosomal-associated transmembrane protein 4A (Golgi 4-transmembrane-spanning transporter) (Mouse transporter protein) (MTP)	Laptm4a Mtrp	Mus musculus (Mouse)	233	late endosome membrane [GO:0031902]; lysosomal membrane [GO:0005765]; membrane [GO:0016020]; plasma membrane [GO:0005886]	TRANSMEM 29..49; /note="Helical"; /evidence="ECO:0000255"; TRANSMEM 82..102; /note="Helical"; /evidence="ECO:0000255"; TRANSMEM 108..128; /note="Helical"; /evidence="ECO:0000255"; TRANSMEM 160..180; /note="Helical"; /evidence="ECO:0000255"
ENSMUSG00000017969	2.54914e-08	-1.64747	0.12	0.346	0.000705323	Ptgis	O35074	reviewed	PTGIS_MOUSE	Prostacyclin synthase (EC 5.3.99.4) (Hydroperoxy icosatetraenoate dehydratase) (EC 4.2.1.152) (Prostaglandin I2 synthase)	Ptgis Cyp8	Mus musculus (Mouse)	501	caveola [GO:0005901]; cytoplasm [GO:0005737]; endoplasmic reticulum [GO:0005783]; endoplasmic reticulum membrane [GO:0005789]; nucleus [GO:0005634]	TRANSMEM 1..21; /note="Helical"; /evidence="ECO:0000255"
ENSMUSG00000022437	2.66754e-08	0.490386	0.901	0.783	0.000738081	Samm50	Q8BGH2	reviewed	SAM50_MOUSE	Sorting and assembly machinery component 50 homolog	Samm50	Mus musculus (Mouse)	469	mitochondrial inner membrane [GO:0005743]; mitochondrion [GO:0005739]; SAM complex [GO:0001401]
ENSMUSG00000058793	2.72328e-08	1.21467	0.317	0.146	0.000753505	Cds2	Q99L43	reviewed	CDS2_MOUSE	Phosphatidate cytidylyltransferase 2 (EC 2.7.7.41) (CDP-DAG synthase 2) (CDP-DG synthase 2) (CDP-diacylglycerol synthase 2) (CDS 2) (CDP-diglyceride pyrophosphorylase 2) (CDP-diglyceride synthase 2) (CTP:phosphatidate cytidylyltransferase 2)	Cds2	Mus musculus (Mouse)	444	endoplasmic reticulum [GO:0005783]; endoplasmic reticulum membrane [GO:0005789]; membrane [GO:0016020]	TRANSMEM 78..98; /note="Helical"; /evidence="ECO:0000255"; TRANSMEM 129..149; /note="Helical"; /evidence="ECO:0000255"; TRANSMEM 165..185; /note="Helical"; /evidence="ECO:0000255"; TRANSMEM 212..232; /note="Helical"; /evidence="ECO:0000255"; TRANSMEM 261..281; /note="Helical"; /evidence="ECO:0000255"; TRANSMEM 339..359; /note="Helical"; /evidence="ECO:0000255"
ENSMUSG00000020650	2.85202e-08	0.952161	0.542	0.346	0.000789125	Bcap29	Q61334	reviewed	BAP29_MOUSE	B-cell receptor-associated protein 29 (BCR-associated protein 29) (Bap29)	Bcap29 Bap29	Mus musculus (Mouse)	240	endoplasmic reticulum membrane [GO:0005789]	TRANSMEM 7..27; /note="Helical"; /evidence="ECO:0000255"; TRANSMEM 44..64; /note="Helical"; /evidence="ECO:0000255"; TRANSMEM 104..124; /note="Helical"; /evidence="ECO:0000255"
ENSMUSG00000052852	3.3118e-08	-1.99225	0.099	0.311	0.000916341	Reep1	Q8BGH4	reviewed	REEP1_MOUSE	Receptor expression-enhancing protein 1	Reep1 D6Ertd253e	Mus musculus (Mouse)	201	endoplasmic reticulum [GO:0005783]; endoplasmic reticulum membrane [GO:0005789]; endoplasmic reticulum tubular network [GO:0071782]; membrane [GO:0016020]; mitochondrial membrane [GO:0031966]	TRANSMEM 1..21; /note="Helical"; /evidence="ECO:0000255"; TRANSMEM 35..55; /note="Helical"; /evidence="ECO:0000255"
ENSMUSG00000021065	3.4342e-08	1.20606	0.479	0.293	0.000950209	Fut8	Q9WTS2	reviewed	FUT8_MOUSE	Alpha-(1,6)-fucosyltransferase (Alpha1-6FucT) (EC 2.4.1.68) (Fucosyltransferase 8) (GDP-L-Fuc:N-acetyl-beta-D-glucosaminide alpha1,6-fucosyltransferase) (GDP-fucose--glycoprotein fucosyltransferase) (Glycoprotein 6-alpha-L-fucosyltransferase)	Fut8	Mus musculus (Mouse)	575	Golgi cisterna membrane [GO:0032580]	TRANSMEM 10..30; /note="Helical; Signal-anchor for type II membrane protein"; /evidence="ECO:0000255"
ENSMUSG00000029084	3.44937e-08	0.890191	0.444	0.236	0.000954407	Cd38	P56528	reviewed	CD38_MOUSE	ADP-ribosyl cyclase/cyclic ADP-ribose hydrolase 1 (EC 3.2.2.-) (EC 3.2.2.6) (2'-phospho-ADP-ribosyl cyclase) (2'-phospho-ADP-ribosyl cyclase/2'-phospho-cyclic-ADP-ribose transferase) (EC 2.4.99.20) (2'-phospho-cyclic-ADP-ribose transferase) (ADP-ribosyl cyclase 1) (ADPRC 1) (Cyclic ADP-ribose hydrolase 1) (cADPR hydrolase 1) (I-19) (NIM-R5 antigen) (CD antigen CD38)	Cd38	Mus musculus (Mouse)	304	cell surface [GO:0009986]; membrane [GO:0016020]; plasma membrane [GO:0005886]	TRANSMEM 22..44; /note="Helical; Signal-anchor for type II membrane protein"; /evidence="ECO:0000255"
ENSMUSG00000022667	3.5158e-08	1.92692	0.127	0.034	0.000972788	Cd200r1	Q9ES57	reviewed	MO2R1_MOUSE	Cell surface glycoprotein CD200 receptor 1 (CD200 cell surface glycoprotein receptor) (Cell surface glycoprotein OX2 receptor 1)	Cd200r1 Mox2r Ox2r	Mus musculus (Mouse)	326	external side of plasma membrane [GO:0009897]; receptor complex [GO:0043235]	TRANSMEM 239..259; /note="Helical"; /evidence="ECO:0000255"
ENSMUSG00000078713	3.54603e-08	0.298025	1	0.987	0.00098115	Tomm5	B1AXP6	reviewed	TOM5_MOUSE	Mitochondrial import receptor subunit TOM5 homolog	Tomm5 Tom5	Mus musculus (Mouse)	51	mitochondrial outer membrane translocase complex [GO:0005742]; mitochondrion [GO:0005739]	TRANSMEM 27..45; /note="Helical"; /evidence="ECO:0000255"
ENSMUSG00000052419	3.55567e-08	0.770855	0.683	0.494	0.000983819	Smim30	F2Z3Y9	reviewed	SIM30_MOUSE	Small integral membrane protein 30 (Microprotein in antiviral immunity 1)	Smim30 Mavi1	Mus musculus (Mouse)	59	endoplasmic reticulum membrane [GO:0005789]; mitochondrial membrane [GO:0031966]	TRANSMEM 30..50; /note="Helical"; /evidence="ECO:0000255"
ENSMUSG00000006389	3.73372e-08	1.39762	0.148	0.043	0.00103308	Mpl	Q08351	reviewed	TPOR_MOUSE	Thrombopoietin receptor (TPO-R) (Myeloproliferative leukemia protein) (Proto-oncogene c-Mpl) (CD antigen CD110)	Mpl Tpor	Mus musculus (Mouse)	625	cell surface [GO:0009986]; Golgi apparatus [GO:0005794]; plasma membrane [GO:0005886]	TRANSMEM 483..504; /note="Helical"; /evidence="ECO:0000255"
ENSMUSG00000070394	3.8753e-08	0.545229	0.866	0.778	0.00107226	Tmem256	Q5F285	reviewed	TM256_MOUSE	Transmembrane protein 256	Tmem256	Mus musculus (Mouse)	113	mitochondrial inner membrane [GO:0005743]	TRANSMEM 64..84; /note="Helical"; /evidence="ECO:0000255"; TRANSMEM 93..113; /note="Helical"; /evidence="ECO:0000255"
ENSMUSG00000036944	4.05286e-08	3.36125	0.035	0.003	0.00112139	Tmem71	Q149F5	reviewed	TMM71_MOUSE	Transmembrane protein 71	Tmem71	Mus musculus (Mouse)	287	membrane [GO:0016020]	TRANSMEM 218..238; /note="Helical"; /evidence="ECO:0000255"; TRANSMEM 244..264; /note="Helical"; /evidence="ECO:0000255"
ENSMUSG00000006519	4.13174e-08	0.530649	0.831	0.655	0.00114321	Cyba	Q61462	reviewed	CY24A_MOUSE	Cytochrome b-245 light chain (Cytochrome b(558) alpha chain) (Cytochrome b558 subunit alpha) (Neutrophil cytochrome b 22 kDa polypeptide) (Superoxide-generating NADPH oxidase light chain subunit) (p22 phagocyte B-cytochrome) (p22-phox) (p22phox)	Cyba	Mus musculus (Mouse)	192	apical plasma membrane [GO:0016324]; cytoplasm [GO:0005737]; dendrite [GO:0030425]; endosome [GO:0005768]; focal adhesion [GO:0005925]; mitochondrion [GO:0005739]; NADPH oxidase complex [GO:0043020]; neuronal cell body [GO:0043025]; perinuclear endoplasmic reticulum [GO:0097038]; stress fiber [GO:0001725]	TRANSMEM 8..30; /note="Helical"; /evidence="ECO:0000250|UniProtKB:P13498"; TRANSMEM 36..53; /note="Helical"; /evidence="ECO:0000250|UniProtKB:P13498"; TRANSMEM 87..104; /note="Helical"; /evidence="ECO:0000250|UniProtKB:P13498"; TRANSMEM 106..126; /note="Helical"; /evidence="ECO:0000250|UniProtKB:P13498"
ENSMUSG00000015575	5.04231e-08	0.483129	0.923	0.865	0.00139516	Atp6v0e	Q9CQD8	reviewed	VA0E1_MOUSE	V-type proton ATPase subunit e 1 (V-ATPase subunit e 1) (Vacuolar proton pump subunit e 1)	Atp6v0e1 Atp6v0e	Mus musculus (Mouse)	81	membrane [GO:0016020]; proton-transporting V-type ATPase complex [GO:0033176]; proton-transporting V-type ATPase, V0 domain [GO:0033179]	TRANSMEM 8..28; /note="Helical"; /evidence="ECO:0000255"; TRANSMEM 36..56; /note="Helical"; /evidence="ECO:0000255"
ENSMUSG00000062585	5.38429e-08	3.59466	0.049	0.006	0.00148978	Cnr2	P47936	reviewed	CNR2_MOUSE	Cannabinoid receptor 2 (CB-2) (CB2) (mCB2)	Cnr2	Mus musculus (Mouse)	347	dendrite [GO:0030425]; endoplasmic reticulum [GO:0005783]; perikaryon [GO:0043204]; plasma membrane [GO:0005886]; synapse [GO:0045202]	TRANSMEM 34..59; /note="Helical; Name=1"; /evidence="ECO:0000255"; TRANSMEM 72..92; /note="Helical; Name=2"; /evidence="ECO:0000255"; TRANSMEM 105..129; /note="Helical; Name=3"; /evidence="ECO:0000255"; TRANSMEM 150..172; /note="Helical; Name=4"; /evidence="ECO:0000255"; TRANSMEM 189..214; /note="Helical; Name=5"; /evidence="ECO:0000255"; TRANSMEM 247..267; /note="Helical; Name=6"; /evidence="ECO…
ENSMUSG00000050288	5.60824e-08	-3.21035	0.028	0.219	0.00155174	Fzd2	Q9JIP6	reviewed	FZD2_MOUSE	Frizzled-2 (Fz-2) (mFz2) (Frizzled-10) (Fz-10) (mFz10)	Fzd2 Fzd10	Mus musculus (Mouse)	570	cytoplasm [GO:0005737]; plasma membrane [GO:0005886]	TRANSMEM 253..273; /note="Helical; Name=1"; /evidence="ECO:0000255"; TRANSMEM 285..305; /note="Helical; Name=2"; /evidence="ECO:0000255"; TRANSMEM 333..353; /note="Helical; Name=3"; /evidence="ECO:0000255"; TRANSMEM 376..396; /note="Helical; Name=4"; /evidence="ECO:0000255"; TRANSMEM 420..440; /note="Helical; Name=5"; /evidence="ECO:0000255"; TRANSMEM 467..487; /note="Helical; Name=6"; /evidence=…
ENSMUSG00000040722	7.40927e-08	1.45166	0.232	0.094	0.00205007	Scamp5	Q9JKD3	reviewed	SCAM5_MOUSE	Secretory carrier-associated membrane protein 5 (Secretory carrier membrane protein 5)	Scamp5	Mus musculus (Mouse)	235	Golgi membrane [GO:0000139]; plasma membrane [GO:0005886]; recycling endosome membrane [GO:0055038]; synaptic vesicle [GO:0008021]; synaptic vesicle membrane [GO:0030672]; trans-Golgi network membrane [GO:0032588]	TRANSMEM 40..60; /note="Helical"; /evidence="ECO:0000255"; TRANSMEM 68..88; /note="Helical"; /evidence="ECO:0000255"; TRANSMEM 103..125; /note="Helical"; /evidence="ECO:0000255"; TRANSMEM 149..169; /note="Helical"; /evidence="ECO:0000255"
ENSMUSG00000027955	7.45027e-08	1.78029	0.211	0.082	0.00206142	Gask1b	Q3UPI1	reviewed	GAK1B_MOUSE	Golgi-associated kinase 1B (Expressed in nerve and epithelium during development) (Protein FAM198B)	Gask1b Ened Fam198b	Mus musculus (Mouse)	517	Golgi membrane [GO:0000139]	TRANSMEM 37..56; /note="Helical; Signal-anchor for type II membrane protein"; /evidence="ECO:0000255"
ENSMUSG00000050075	9.48339e-08	5.03633	0.021	0.001	0.00262396	Gpr171	Q8BG55	reviewed	GP171_MOUSE	G-protein coupled receptor 171	Gpr171	Mus musculus (Mouse)	319	plasma membrane [GO:0005886]	TRANSMEM 22..42; /note="Helical; Name=1"; /evidence="ECO:0000255"; TRANSMEM 49..69; /note="Helical; Name=2"; /evidence="ECO:0000255"; TRANSMEM 90..110; /note="Helical; Name=3"; /evidence="ECO:0000255"; TRANSMEM 133..153; /note="Helical; Name=4"; /evidence="ECO:0000255"; TRANSMEM 182..202; /note="Helical; Name=5"; /evidence="ECO:0000255"; TRANSMEM 225..245; /note="Helical; Name=6"; /evidence="ECO:…
ENSMUSG00000057135	9.56341e-08	4.10897	0.021	0.001	0.0026461	Scimp	Q3UU41	reviewed	SCIMP_MOUSE	SLP adapter and CSK-interacting membrane protein	Scimp	Mus musculus (Mouse)	150	filopodium [GO:0030175]; immunological synapse [GO:0001772]; leading edge membrane [GO:0031256]; membrane [GO:0016020]; phagocytic vesicle [GO:0045335]; receptor complex [GO:0043235]; ruffle [GO:0001726]; tetraspanin-enriched microdomain [GO:0097197]; uropod membrane [GO:0031259]	TRANSMEM 8..28; /note="Helical"; /evidence="ECO:0000255"
ENSMUSG00000016496	9.64409e-08	4.08295	0.021	0.001	0.00266842	Cd274	Q9EP73	reviewed	PD1L1_MOUSE	Programmed cell death 1 ligand 1 (PD-L1) (PDCD1 ligand 1) (Programmed death ligand 1) (B7 homolog 1) (B7-H1) (CD antigen CD274)	Cd274 B7h1 Pdcd1l1 Pdcd1lg1 Pdl1	Mus musculus (Mouse)	290	actin cytoskeleton [GO:0015629]; early endosome membrane [GO:0031901]; external side of plasma membrane [GO:0009897]; extracellular exosome [GO:0070062]; nucleoplasm [GO:0005654]; recycling endosome membrane [GO:0055038]	TRANSMEM 240..260; /note="Helical"; /evidence="ECO:0000255"
ENSMUSG00000051379	9.6887e-08	-2.04077	0.085	0.288	0.00268077	Flrt3	Q8BGT1	reviewed	FLRT3_MOUSE	Leucine-rich repeat transmembrane protein FLRT3 (Fibronectin leucine rich transmembrane protein 3)	Flrt3 Kiaa1469	Mus musculus (Mouse)	649	axon terminus [GO:0043679]; axonal growth cone [GO:0044295]; cell-cell junction [GO:0005911]; cytosol [GO:0005829]; endoplasmic reticulum membrane [GO:0005789]; extracellular space [GO:0005615]; focal adhesion [GO:0005925]; glutamatergic synapse [GO:0098978]; growth cone membrane [GO:0032584]; plasma membrane [GO:0005886]; postsynaptic membrane [GO:0045211]; synaptic membrane [GO:0097060]	TRANSMEM 529..549; /note="Helical"; /evidence="ECO:0000255"
ENSMUSG00000032076	1.16192e-07	-1.69045	0.127	0.335	0.00321492	Cadm1	Q8R5M8	reviewed	CADM1_MOUSE	Cell adhesion molecule 1 (Immunoglobulin superfamily member 4) (IgSF4) (Nectin-like protein 2) (NECL-2) (Spermatogenic immunoglobulin superfamily) (SgIgSF) (Synaptic cell adhesion molecule) (SynCAM) (Tumor suppressor in lung cancer 1) (TSLC-1)	Cadm1 Igsf4 Necl2 Ra175 Syncam SynCam1 Tslc1	Mus musculus (Mouse)	456	axon [GO:0030424]; basolateral plasma membrane [GO:0016323]; cell body fiber [GO:0070852]; cell-cell junction [GO:0005911]; dendrite [GO:0030425]; glutamatergic synapse [GO:0098978]; plasma membrane [GO:0005886]; postsynaptic membrane [GO:0045211]; presynaptic membrane [GO:0042734]; Schaffer collateral - CA1 synapse [GO:0098685]; synapse [GO:0045202]; synaptic vesicle [GO:0008021]; varicosity [GO…	TRANSMEM 389..409; /note="Helical"; /evidence="ECO:0000255"
ENSMUSG00000017188	1.17134e-07	0.429176	0.944	0.904	0.00324099	Coa3	Q9D2R6	reviewed	COA3_MOUSE	Cytochrome c oxidase assembly factor 3 homolog, mitochondrial (Coiled-coil domain-containing protein 56)	Coa3 Ccdc56	Mus musculus (Mouse)	108	mitochondrial inner membrane [GO:0005743]; mitochondrion [GO:0005739]	TRANSMEM 58..80; /note="Helical"; /evidence="ECO:0000255"
ENSMUSG00000027765	1.19189e-07	1.65184	0.204	0.078	0.00329783	P2ry1	P49650	reviewed	P2RY1_MOUSE	P2Y purinoceptor 1 (P2Y1) (ADP receptor) (Purinergic receptor)	P2ry1	Mus musculus (Mouse)	373	apical plasma membrane [GO:0016324]; basolateral plasma membrane [GO:0016323]; cell body [GO:0044297]; cilium [GO:0005929]; dendrite [GO:0030425]; glutamatergic synapse [GO:0098978]; plasma membrane [GO:0005886]; postsynaptic density [GO:0014069]; postsynaptic membrane [GO:0045211]; presynaptic active zone membrane [GO:0048787]	TRANSMEM 52..74; /note="Helical; Name=1"; /evidence="ECO:0000250|UniProtKB:P47900"; TRANSMEM 88..109; /note="Helical; Name=2"; /evidence="ECO:0000250|UniProtKB:P47900"; TRANSMEM 126..147; /note="Helical; Name=3"; /evidence="ECO:0000250|UniProtKB:P47900"; TRANSMEM 167..188; /note="Helical; Name=4"; /evidence="ECO:0000250|UniProtKB:P47900"; TRANSMEM 215..237; /note="Helical; Name=5"; /evidence="ECO…
ENSMUSG00000042737	1.38481e-07	0.668362	0.768	0.615	0.00383163	Dpm3	Q9D1Q4	reviewed	DPM3_MOUSE	Dolichol-phosphate mannosyltransferase subunit 3 (Dolichol-phosphate mannose synthase subunit 3) (DPM synthase subunit 3) (Dolichyl-phosphate beta-D-mannosyltransferase subunit 3) (Mannose-P-dolichol synthase subunit 3) (MPD synthase subunit 3)	Dpm3	Mus musculus (Mouse)	92	dolichol-phosphate-mannose synthase complex [GO:0033185]; endoplasmic reticulum membrane [GO:0005789]	TRANSMEM 8..28; /note="Helical"; /evidence="ECO:0000255"; TRANSMEM 37..57; /note="Helical"; /evidence="ECO:0000255"
ENSMUSG00000047843	1.40925e-07	-0.470333	0.93	0.93	0.00389925	Bri3	P28662	reviewed	BRI3_MOUSE	Membrane protein BRI3 (Brain protein I3)	Bri3	Mus musculus (Mouse)	125	lysosomal membrane [GO:0005765]; perinuclear region of cytoplasm [GO:0048471]	TRANSMEM 71..91; /note="Helical"; /evidence="ECO:0000255"; TRANSMEM 92..112; /note="Helical"; /evidence="ECO:0000255"
ENSMUSG00000022174	1.41863e-07	-0.404218	0.979	0.981	0.00392521	Dad1	P61804	reviewed	DAD1_MOUSE	Dolichyl-diphosphooligosaccharide--protein glycosyltransferase subunit DAD1 (Oligosaccharyl transferase subunit DAD1) (Defender against cell death 1) (DAD-1)	Dad1	Mus musculus (Mouse)	113	endoplasmic reticulum membrane [GO:0005789]; oligosaccharyltransferase complex [GO:0008250]; oligosaccharyltransferase complex A [GO:0160226]; oligosaccharyltransferase complex B [GO:0160227]	TRANSMEM 31..51; /note="Helical"; /evidence="ECO:0000255"; TRANSMEM 53..73; /note="Helical"; /evidence="ECO:0000255"; TRANSMEM 93..113; /note="Helical"; /evidence="ECO:0000255"
ENSMUSG00000019188	1.42025e-07	0.642314	0.796	0.624	0.00392969	H13	Q9D8V0	reviewed	SPP_MOUSE	Signal peptide peptidase (EC 3.4.23.-) (Minor histocompatibility antigen H13) (Presenilin-like protein 3) (Signal peptide peptidase-like 1)	Hm13 H13 Psl3 SPP	Mus musculus (Mouse)	378	cell surface [GO:0009986]; cytoplasmic side of endoplasmic reticulum membrane [GO:0098554]; Derlin-1 retrotranslocation complex [GO:0036513]; endoplasmic reticulum [GO:0005783]; endoplasmic reticulum membrane [GO:0005789]; lumenal side of endoplasmic reticulum membrane [GO:0098553]; plasma membrane [GO:0005886]; rough endoplasmic reticulum [GO:0005791]	TRANSMEM 32..52; /note="Helical"; /evidence="ECO:0000255"; TRANSMEM 78..98; /note="Helical"; /evidence="ECO:0000255"; TRANSMEM 101..121; /note="Helical"; /evidence="ECO:0000255"; TRANSMEM 158..178; /note="Helical"; /evidence="ECO:0000255"; TRANSMEM 182..202; /note="Helical"; /evidence="ECO:0000255"; TRANSMEM 210..230; /note="Helical"; /evidence="ECO:0000255"; TRANSMEM 257..277; /note="Helical"; /…
ENSMUSG00000078439	1.44538e-07	2.31466	0.085	0.018	0.00399922	Smim24	Q0VG18	reviewed	SIM24_MOUSE	Small integral membrane protein 24	Smim24	Mus musculus (Mouse)	120	membrane [GO:0016020]	TRANSMEM 31..51; /note="Helical"; /evidence="ECO:0000255"
ENSMUSG00000027931	1.47688e-07	0.883963	0.415	0.224	0.00408637	Npr1	P18293	reviewed	ANPRA_MOUSE	Atrial natriuretic peptide receptor 1 (EC 4.6.1.2) (Atrial natriuretic peptide receptor type A) (ANP-A) (ANPR-A) (NPR-A) (Guanylate cyclase A) (GC-A)	Npr1 Npra	Mus musculus (Mouse)	1057	ANPR-A receptor complex [GO:1990620]; membrane [GO:0016020]; receptor complex [GO:0043235]	TRANSMEM 470..490; /note="Helical"; /evidence="ECO:0000255"
ENSMUSG00000018217	1.47973e-07	-1.78846	0.169	0.38	0.00409425	Pmp22	P16646	reviewed	PMP22_MOUSE	Peripheral myelin protein 22 (PMP-22) (Growth arrest-specific protein 3) (GAS-3)	Pmp22 Gas-3 Gas3 Pmp-22	Mus musculus (Mouse)	161	cell surface [GO:0009986]; compact myelin [GO:0043218]; integrin complex [GO:0008305]; laminin complex [GO:0043256]; membrane [GO:0016020]; perinuclear region of cytoplasm [GO:0048471]	TRANSMEM 2..31; /note="Helical"; /evidence="ECO:0000250"; TRANSMEM 65..91; /note="Helical"; /evidence="ECO:0000250"; TRANSMEM 96..119; /note="Helical"; /evidence="ECO:0000250"; TRANSMEM 134..156; /note="Helical"; /evidence="ECO:0000250"
ENSMUSG00000024486	1.62578e-07	-2.12217	0.063	0.258	0.00449836	Hbegf	Q06186	reviewed	HBEGF_MOUSE	Proheparin-binding EGF-like growth factor [Cleaved into: Heparin-binding EGF-like growth factor (HB-EGF) (HBEGF)]	Hbegf Dtr Hegfl	Mus musculus (Mouse)	208	cell surface [GO:0009986]; extracellular region [GO:0005576]; extracellular space [GO:0005615]; plasma membrane [GO:0005886]	TRANSMEM 161..184; /note="Helical"; /evidence="ECO:0000255"
ENSMUSG00000019966	1.62991e-07	-2.49544	0.035	0.222	0.00450981	Kitl	P20826	reviewed	SCF_MOUSE	Kit ligand (Hematopoietic growth factor KL) (Mast cell growth factor) (MGF) (Steel factor) (Stem cell factor) (SCF) (c-Kit ligand) [Cleaved into: Soluble KIT ligand (sKITLG)]	Kitlg Kitl Mgf Sl Slf	Mus musculus (Mouse)	273	cytoplasm [GO:0005737]; cytoskeleton [GO:0005856]; extracellular region [GO:0005576]; extracellular space [GO:0005615]; filopodium [GO:0030175]; lamellipodium [GO:0030027]; membrane [GO:0016020]; plasma membrane [GO:0005886]	TRANSMEM 215..237; /note="Helical"; /evidence="ECO:0000255"
ENSMUSG00000007041	1.68657e-07	0.279309	1	0.982	0.00466656	Clic1	Q9Z1Q5	reviewed	CLIC1_MOUSE	Chloride intracellular channel protein 1 (Glutaredoxin-like oxidoreductase CLIC1) (EC 1.8.-.-) (Glutathione-dependent dehydroascorbate reductase CLIC1) (EC 1.8.5.1) (Nuclear chloride ion channel 27) (NCC27)	Clic1	Mus musculus (Mouse)	241	chloride channel complex [GO:0034707]; cytoplasm [GO:0005737]; endoplasmic reticulum [GO:0005783]; extracellular exosome [GO:0070062]; mitochondrion [GO:0005739]; nuclear envelope [GO:0005635]; nuclear membrane [GO:0031965]; nucleus [GO:0005634]; perinuclear region of cytoplasm [GO:0048471]; plasma membrane [GO:0005886]	TRANSMEM 26..46; /note="Helical; Note=After insertion into the membrane"; /evidence="ECO:0000255"
ENSMUSG00000059534	1.70568e-07	0.39372	0.986	0.979	0.00471945	Uqcr10	Q8R1I1	reviewed	QCR9_MOUSE	Cytochrome b-c1 complex subunit 9 (Complex III subunit 9) (Complex III subunit X) (Cytochrome c1 non-heme 7 kDa protein) (Ubiquinol-cytochrome c reductase complex 7.2 kDa protein)	Uqcr10	Mus musculus (Mouse)	64	mitochondrial inner membrane [GO:0005743]; mitochondrion [GO:0005739]; respiratory chain complex III [GO:0045275]	TRANSMEM 19..43; /note="Helical"; /evidence="ECO:0000269|PubMed:34616041, ECO:0007744|PDB:7O37, ECO:0007744|PDB:7O3C"
ENSMUSG00000017707	1.71788e-07	0.799558	0.613	0.449	0.00475321	Serinc3	Q9QZI9	reviewed	SERC3_MOUSE	Serine incorporator 3 (Axotomy-induced glyco/Golgi protein 1) (AIGP-1) (Axotomy-induced glycoprotein 1) (Membrane protein TMS-1) (Tumor differentially expressed protein 1)	Serinc3 Aigp1 Diff33 Tde1 Tms1	Mus musculus (Mouse)	472	Golgi apparatus [GO:0005794]; Golgi membrane [GO:0000139]; plasma membrane [GO:0005886]	TRANSMEM 97..117; /note="Helical"; /evidence="ECO:0000255"; TRANSMEM 133..153; /note="Helical"; /evidence="ECO:0000255"; TRANSMEM 159..179; /note="Helical"; /evidence="ECO:0000255"; TRANSMEM 207..227; /note="Helical"; /evidence="ECO:0000255"; TRANSMEM 239..259; /note="Helical"; /evidence="ECO:0000255"; TRANSMEM 330..350; /note="Helical"; /evidence="ECO:0000255"; TRANSMEM 406..426; /note="Helical"…
ENSMUSG00000025203	1.75965e-07	-1.05281	0.338	0.551	0.00486877	Scd2	P13011	reviewed	SCD2_MOUSE	Stearoyl-CoA desaturase 2 (EC 1.14.19.1) (Acyl-CoA desaturase 2) (Delta(9)-desaturase 2) (Delta-9 desaturase 2) (Fatty acid desaturase 2)	Scd2	Mus musculus (Mouse)	358	endoplasmic reticulum [GO:0005783]; endoplasmic reticulum membrane [GO:0005789]	TRANSMEM 72..92; /note="Helical"; /evidence="ECO:0000250|UniProtKB:O00767"; TRANSMEM 97..117; /note="Helical"; /evidence="ECO:0000250|UniProtKB:O00767"; TRANSMEM 217..236; /note="Helical"; /evidence="ECO:0000250|UniProtKB:O00767"; TRANSMEM 241..262; /note="Helical"; /evidence="ECO:0000250|UniProtKB:O00767"
ENSMUSG00000021361	1.77502e-07	-0.138281	0.986	0.948	0.00491131	Tmem14c	Q9CQN6	reviewed	TM14C_MOUSE	Transmembrane protein 14C	Tmem14c	Mus musculus (Mouse)	114	mitochondrial inner membrane [GO:0005743]; mitochondrion [GO:0005739]	TRANSMEM 8..28; /note="Helical"; /evidence="ECO:0000255"; TRANSMEM 33..53; /note="Helical"; /evidence="ECO:0000255"; TRANSMEM 63..83; /note="Helical"; /evidence="ECO:0000255"; TRANSMEM 89..109; /note="Helical"; /evidence="ECO:0000255"
ENSMUSG00000032883	2.05627e-07	-1.5575	0.162	0.367	0.0056895	Acsl3	Q9CZW4	reviewed	ACSL3_MOUSE	Fatty acid CoA ligase Acsl3 (Arachidonate--CoA ligase) (EC 6.2.1.15) (Long-chain acyl-CoA synthetase 3) (LACS 3) (Long-chain-fatty-acid--CoA ligase 3) (EC 6.2.1.3) (Medium-chain acyl-CoA ligase Acsl3) (EC 6.2.1.2)	Acsl3 Acs3 Facl3	Mus musculus (Mouse)	720	endoplasmic reticulum membrane [GO:0005789]; Golgi apparatus [GO:0005794]; lipid droplet [GO:0005811]; mitochondrial outer membrane [GO:0005741]; perinuclear region of cytoplasm [GO:0048471]; peroxisomal membrane [GO:0005778]	TRANSMEM 21..41; /note="Helical; Signal-anchor for type III membrane protein"; /evidence="ECO:0000255"
ENSMUSG00000026278	2.23276e-07	1.14203	0.352	0.187	0.00617783	Bok	O35425	reviewed	BOK_MOUSE	Bcl-2-related ovarian killer protein (Apoptosis activator Mtd) (Protein matador)	Bok Mtd	Mus musculus (Mouse)	213	cis-Golgi network membrane [GO:0033106]; early endosome membrane [GO:0031901]; endoplasmic reticulum membrane [GO:0005789]; mitochondrial inner membrane [GO:0005743]; mitochondrial membrane [GO:0031966]; mitochondrial outer membrane [GO:0005741]; nuclear outer membrane [GO:0005640]; nucleus [GO:0005634]; recycling endosome membrane [GO:0055038]; trans-Golgi network membrane [GO:0032588]	TRANSMEM 190..210; /note="Helical"; /evidence="ECO:0000255"
ENSMUSG00000030082	2.45746e-07	-0.778791	0.493	0.673	0.00679955	Sec61a1	P61620	reviewed	S61A1_MOUSE	Protein transport protein Sec61 subunit alpha isoform 1 (Sec61 alpha-1)	Sec61a1 Sec61a	Mus musculus (Mouse)	476	endoplasmic reticulum membrane [GO:0005789]; membrane [GO:0016020]; phagocytic vesicle membrane [GO:0030670]; Sec61 translocon complex [GO:0005784]	TRANSMEM 34..53; /note="Helical"; /evidence="ECO:0000255"; TRANSMEM 77..96; /note="Helical"; /evidence="ECO:0000255"; TRANSMEM 118..138; /note="Helical"; /evidence="ECO:0000255"; TRANSMEM 145..165; /note="Helical"; /evidence="ECO:0000255"; TRANSMEM 173..193; /note="Helical"; /evidence="ECO:0000255"; TRANSMEM 241..261; /note="Helical"; /evidence="ECO:0000255"; TRANSMEM 289..309; /note="Helical"; /…
ENSMUSG00000024036	2.51136e-07	1.98545	0.092	0.021	0.00694867	Slc37a1	Q8R070	reviewed	G6PT2_MOUSE	Glucose-6-phosphate exchanger SLC37A1 (Solute carrier family 37 member 1)	Slc37a1	Mus musculus (Mouse)	531	endoplasmic reticulum membrane [GO:0005789]	TRANSMEM 18..38; /note="Helical"; /evidence="ECO:0000255"; TRANSMEM 100..120; /note="Helical"; /evidence="ECO:0000255"; TRANSMEM 129..149; /note="Helical"; /evidence="ECO:0000255"; TRANSMEM 157..177; /note="Helical"; /evidence="ECO:0000255"; TRANSMEM 192..214; /note="Helical"; /evidence="ECO:0000255"; TRANSMEM 222..242; /note="Helical"; /evidence="ECO:0000255"; TRANSMEM 332..352; /note="Helical";…
ENSMUSG00000042757	2.74882e-07	-2.87225	0.035	0.211	0.00760571	Tmem108	Q8BHE4	reviewed	TM108_MOUSE	Transmembrane protein 108 (Retrolinkin)	Tmem108	Mus musculus (Mouse)	574	axon [GO:0030424]; axon cytoplasm [GO:1904115]; dendrite [GO:0030425]; early endosome [GO:0005769]; endosome membrane [GO:0010008]; glutamatergic synapse [GO:0098978]; postsynaptic density [GO:0014069]; postsynaptic density membrane [GO:0098839]; somatodendritic compartment [GO:0036477]	TRANSMEM 9..29; /note="Helical"; /evidence="ECO:0000255"; TRANSMEM 468..488; /note="Helical"; /evidence="ECO:0000255"
ENSMUSG00000003380	2.75688e-07	0.570701	0.711	0.518	0.007628	Rabac1	Q9Z0S9	reviewed	PRAF1_MOUSE	Prenylated Rab acceptor protein 1 (PRA1 family protein 1) (Prenylin)	Rabac1 Pra Pra1 Praf1	Mus musculus (Mouse)	185	glutamatergic synapse [GO:0098978]; Golgi apparatus [GO:0005794]; membrane [GO:0016020]; plasma membrane [GO:0005886]; synaptic vesicle [GO:0008021]	TRANSMEM 79..94; /note="Helical"; TRANSMEM 95..112; /note="Helical"; TRANSMEM 132..148; /note="Helical"; TRANSMEM 149..165; /note="Helical"
ENSMUSG00000014599	3.03769e-07	2.54271	0.085	0.019	0.00840498	Csf1	P07141	reviewed	CSF1_MOUSE	Macrophage colony-stimulating factor 1 (CSF-1) (MCSF) (Proteoglycan macrophage colony-stimulating factor) (PG-M-CSF) [Cleaved into: Processed macrophage colony-stimulating factor 1; Macrophage colony-stimulating factor 1 43 kDa subunit]	Csf1 Csfm	Mus musculus (Mouse)	552	CSF1-CSF1R complex [GO:1990682]; extracellular region [GO:0005576]; extracellular space [GO:0005615]; nuclear body [GO:0016604]; perinuclear region of cytoplasm [GO:0048471]; plasma membrane [GO:0005886]	TRANSMEM 493..515; /note="Helical"; /evidence="ECO:0000255"
ENSMUSG00000034686	4.40178e-07	-3.09847	0.014	0.178	0.0121793	Prr7	Q3V0I2	reviewed	PRR7_MOUSE	Proline-rich protein 7 (Synaptic proline-rich membrane protein)	Prr7	Mus musculus (Mouse)	269	cytosol [GO:0005829]; dendrite [GO:0030425]; nucleoplasm [GO:0005654]; perinuclear region of cytoplasm [GO:0048471]; plasma membrane [GO:0005886]; postsynaptic density membrane [GO:0098839]	TRANSMEM 10..30; /note="Helical; Signal-anchor for type III membrane protein"; /evidence="ECO:0000255"
ENSMUSG00000005413	4.46081e-07	-1.25228	0.282	0.473	0.0123426	Hmox1	P14901	reviewed	HMOX1_MOUSE	Heme oxygenase 1 (HO-1) (EC 1.14.14.18) (P32 protein) [Cleaved into: Heme oxygenase 1 soluble form]	Hmox1	Mus musculus (Mouse)	289	cytosol [GO:0005829]; endoplasmic reticulum membrane [GO:0005789]; nucleus [GO:0005634]; perinuclear region of cytoplasm [GO:0048471]	TRANSMEM 267..289; /note="Helical; Anchor for type IV membrane protein"; /evidence="ECO:0000255"
ENSMUSG00000021556	4.72981e-07	-1.6712	0.106	0.301	0.0130869	Golm1	Q91XA2	reviewed	GOLM1_MOUSE	Golgi membrane protein 1 (Golgi membrane protein GP73) (Golgi phosphoprotein 2)	Golm1 Golph2	Mus musculus (Mouse)	393	Golgi apparatus [GO:0005794]; membrane [GO:0016020]	TRANSMEM 13..35; /note="Helical; Signal-anchor for type II membrane protein"; /evidence="ECO:0000255"
ENSMUSG00000031996	5.49876e-07	-0.749278	0.613	0.75	0.0152145	Aplp2	Q06335	reviewed	APLP2_MOUSE	Amyloid beta precursor like protein 2 (Amyloid beta (A4) precursor-like protein 2) (Amyloid protein homolog) (Amyloid-like protein 2) (APLP-2) (CDEI box-binding protein) (CDEBP) (Sperm membrane protein YWK-II)	Aplp2 APPL2	Mus musculus (Mouse)	707	nucleus [GO:0005634]; plasma membrane [GO:0005886]; spine apparatus [GO:0097444]	TRANSMEM 637..660; /note="Helical"; /evidence="ECO:0000255"
ENSMUSG00000052584	5.6662e-07	-3.09727	0.014	0.175	0.0156778	Serp2	Q6TAW2	reviewed	SERP2_MOUSE	Stress-associated endoplasmic reticulum protein 2 (Ribosome-associated membrane protein RAMP4-2)	Serp2	Mus musculus (Mouse)	65	endoplasmic reticulum membrane [GO:0005789]	TRANSMEM 38..58; /note="Helical"; /evidence="ECO:0000255"
ENSMUSG00000024924	5.84222e-07	-3.87051	0.007	0.163	0.0161648	Vldlr	P98156	reviewed	VLDLR_MOUSE	Very low-density lipoprotein receptor (VLDL receptor) (VLDL-R)	Vldlr	Mus musculus (Mouse)	873	clathrin-coated pit [GO:0005905]; extracellular space [GO:0005615]; glutamatergic synapse [GO:0098978]; membrane [GO:0016020]; receptor complex [GO:0043235]; synapse [GO:0045202]; very-low-density lipoprotein particle [GO:0034361]	TRANSMEM 798..819; /note="Helical"; /evidence="ECO:0000255"
ENSMUSG00000026223	6.34122e-07	-1.06234	0.324	0.507	0.0175455	Itm2c	Q91VK4	reviewed	ITM2C_MOUSE	Integral membrane protein 2C (Transmembrane protein BRI3) [Cleaved into: CT-BRI3]	Itm2c	Mus musculus (Mouse)	269	Golgi apparatus [GO:0005794]; lysosomal membrane [GO:0005765]; lysosome [GO:0005764]; perinuclear region of cytoplasm [GO:0048471]; plasma membrane [GO:0005886]	TRANSMEM 57..77; /note="Helical; Signal-anchor for type II membrane protein"; /evidence="ECO:0000255"
ENSMUSG00000057789	6.555e-07	0.852322	0.549	0.355	0.018137	Bak1	O08734	reviewed	BAK_MOUSE	Bcl-2 homologous antagonist/killer (Apoptosis regulator BAK)	Bak1 Bak	Mus musculus (Mouse)	209	BAK complex [GO:0097145]; cytosol [GO:0005829]; endoplasmic reticulum [GO:0005783]; mitochondrial membrane [GO:0031966]; mitochondrial outer membrane [GO:0005741]; mitochondrion [GO:0005739]; pore complex [GO:0046930]	TRANSMEM 186..203; /note="Helical"; /evidence="ECO:0000255"
ENSMUSG00000032394	6.99359e-07	-3.1735	0.021	0.182	0.0193506	Igdcc3	Q8BQC3	reviewed	IGDC3_MOUSE	Immunoglobulin superfamily DCC subclass member 3 (Putative neuronal cell adhesion molecule)	Igdcc3 Punc	Mus musculus (Mouse)	813	membrane [GO:0016020]	TRANSMEM 653..673; /note="Helical"; /evidence="ECO:0000255"
ENSMUSG00000051989	8.56683e-07	0.577955	0.824	0.669	0.0237036	Smim11	Q99J19	reviewed	SIM11_MOUSE	Small integral membrane protein 11	Smim11 Fam165b Smim11a	Mus musculus (Mouse)	55	membrane [GO:0016020]	TRANSMEM 9..29; /note="Helical"; /evidence="ECO:0000255"
ENSMUSG00000028461	8.66869e-07	0.860819	0.408	0.224	0.0239854	Ccdc107	Q9DCC3	reviewed	CC107_MOUSE	Coiled-coil domain-containing protein 107	Ccdc107	Mus musculus (Mouse)	242	membrane [GO:0016020]	TRANSMEM 65..85; /note="Helical"; /evidence="ECO:0000255"
ENSMUSG00000035778	8.72072e-07	0.976731	0.373	0.207	0.0241294	Ggta1	P23336	reviewed	GGTA1_MOUSE	N-acetyllactosaminide alpha-1,3-galactosyltransferase (EC 2.4.1.87) (UDP-galactose:beta-D-galactosyl-1,4-N-acetyl-D-glucosaminide alpha-1,3-galactosyltransferase) (Galactosyltransferase)	Ggta1 Ggta-1	Mus musculus (Mouse)	394	Golgi cisterna [GO:0031985]; Golgi cisterna membrane [GO:0032580]	TRANSMEM 42..60; /note="Helical; Signal-anchor for type II membrane protein"; /evidence="ECO:0000255"
ENSMUSG00000038178	9.15398e-07	1.14404	0.211	0.086	0.0253281	Slc43a2	Q8CGA3	reviewed	LAT4_MOUSE	Large neutral amino acids transporter small subunit 4 (L-type amino acid transporter 4) (Solute carrier family 43 member 2)	Slc43a2 Lat4	Mus musculus (Mouse)	568	basolateral plasma membrane [GO:0016323]; plasma membrane [GO:0005886]	TRANSMEM 20..40; /note="Helical"; /evidence="ECO:0000255"; TRANSMEM 90..110; /note="Helical"; /evidence="ECO:0000255"; TRANSMEM 120..140; /note="Helical"; /evidence="ECO:0000255"; TRANSMEM 143..163; /note="Helical"; /evidence="ECO:0000255"; TRANSMEM 177..197; /note="Helical"; /evidence="ECO:0000255"; TRANSMEM 207..227; /note="Helical"; /evidence="ECO:0000255"; TRANSMEM 319..341; /note="Helical"; …
ENSMUSG00000031021	9.61999e-07	0.801117	0.394	0.214	0.0266176	Tmem9b	Q9JJR8	reviewed	TMM9B_MOUSE	Transmembrane protein 9B	Tmem9b	Mus musculus (Mouse)	199	early endosome membrane [GO:0031901]; lysosomal membrane [GO:0005765]	TRANSMEM 106..126; /note="Helical"; /evidence="ECO:0000255"
ENSMUSG00000034127	9.64923e-07	1.4145	0.282	0.139	0.0266984	Tspan8	Q8R3G9	reviewed	TSN8_MOUSE	Tetraspanin-8 (Tspan-8)	Tspan8	Mus musculus (Mouse)	235	cell surface [GO:0009986]; plasma membrane [GO:0005886]	TRANSMEM 13..33; /note="Helical"; /evidence="ECO:0000255"; TRANSMEM 53..73; /note="Helical"; /evidence="ECO:0000255"; TRANSMEM 85..105; /note="Helical"; /evidence="ECO:0000255"; TRANSMEM 204..224; /note="Helical"; /evidence="ECO:0000255"
ENSMUSG00000041084	9.84669e-07	-0.325742	0.986	0.982	0.0272448	Ostc	Q78XF5	reviewed	OSTC_MOUSE	Oligosaccharyltransferase complex subunit OSTC	Ostc	Mus musculus (Mouse)	149	endoplasmic reticulum membrane [GO:0005789]; oligosaccharyltransferase complex [GO:0008250]; oligosaccharyltransferase complex A [GO:0160226]	TRANSMEM 33..53; /note="Helical"; /evidence="ECO:0000255"; TRANSMEM 84..104; /note="Helical"; /evidence="ECO:0000255"; TRANSMEM 118..138; /note="Helical"; /evidence="ECO:0000255"
ENSMUSG00000030313	1.04331e-06	-1.43188	0.225	0.413	0.0288674	Dennd5b	A2RSQ0	reviewed	DEN5B_MOUSE	DENN domain-containing protein 5B (Rab6IP1-like protein)	Dennd5b	Mus musculus (Mouse)	1274	membrane [GO:0016020]	TRANSMEM 916..936; /note="Helical"; /evidence="ECO:0000255"
ENSMUSG00000021670	1.06435e-06	-1.08597	0.275	0.468	0.0294495	Hmgcr	Q01237	reviewed	HMDH_MOUSE	3-hydroxy-3-methylglutaryl-coenzyme A reductase (HMG-CoA reductase) (EC 1.1.1.34)	Hmgcr	Mus musculus (Mouse)	887	endoplasmic reticulum [GO:0005783]; endoplasmic reticulum membrane [GO:0005789]; peroxisomal membrane [GO:0005778]	TRANSMEM 10..39; /note="Helical"; /evidence="ECO:0000250|UniProtKB:P00347"; TRANSMEM 57..78; /note="Helical"; /evidence="ECO:0000250|UniProtKB:P00347"; TRANSMEM 90..114; /note="Helical"; /evidence="ECO:0000250|UniProtKB:P00347"; TRANSMEM 124..149; /note="Helical"; /evidence="ECO:0000250|UniProtKB:P00347"; TRANSMEM 160..187; /note="Helical"; /evidence="ECO:0000250|UniProtKB:P00347"; TRANSMEM 192..…
ENSMUSG00000023175	1.30959e-06	-0.257386	1	0.998	0.0362351	Bsg	P18572	reviewed	BASI_MOUSE	Basigin (Basic immunoglobulin superfamily) (HT7 antigen) (Membrane glycoprotein gp42) (CD antigen CD147)	Bsg	Mus musculus (Mouse)	389	acrosomal membrane [GO:0002080]; basolateral plasma membrane [GO:0016323]; endoplasmic reticulum membrane [GO:0005789]; photoreceptor inner segment [GO:0001917]; photoreceptor outer segment [GO:0001750]; plasma membrane [GO:0005886]; sarcolemma [GO:0042383]	TRANSMEM 326..349; /note="Helical"; /evidence="ECO:0000255"
ENSMUSG00000037824	1.52032e-06	0.775784	0.62	0.432	0.0420657	Tspan14	Q8QZY6	reviewed	TSN14_MOUSE	Tetraspanin-14 (Tspan-14) (Transmembrane 4 superfamily member 14)	Tspan14 D14Ertd226e Tm4sf14	Mus musculus (Mouse)	270	cell surface [GO:0009986]; tetraspanin-enriched microdomain [GO:0097197]	TRANSMEM 18..38; /note="Helical"; /evidence="ECO:0000255"; TRANSMEM 62..82; /note="Helical"; /evidence="ECO:0000255"; TRANSMEM 93..113; /note="Helical"; /evidence="ECO:0000255"; TRANSMEM 233..253; /note="Helical"; /evidence="ECO:0000255"
ENSMUSG00000024248	1.5794e-06	0.309554	0.979	0.941	0.0437003	Cox7a2l	Q61387	reviewed	CO72L_MOUSE	Cytochrome c oxidase subunit 7A2-like, mitochondrial (Cytochrome c oxidase subunit 7A-related protein) (Supercomplex assembly factor 1)	Cox7a2l Cox7rp Scaf1 Silg81	Mus musculus (Mouse)	111	mitochondrial inner membrane [GO:0005743]; mitochondrion [GO:0005739]; nucleolus [GO:0005730]; respiratory chain complex IV [GO:0045277]	TRANSMEM 79..104; /note="Helical"; /evidence="ECO:0000250|UniProtKB:Q99KD6"
ENSMUSG00000036030	1.58912e-06	-1.05204	0.5	0.652	0.0439695	Prtg	Q2EY15	reviewed	PRTG_MOUSE	Protogenin (Protein Shen-Dan)	Prtg	Mus musculus (Mouse)	1191	plasma membrane [GO:0005886]	TRANSMEM 944..964; /note="Helical"; /evidence="ECO:0000255"
ENSMUSG00000038295	1.61201e-06	2.83444	0.049	0.008	0.0446026	Atg9b	Q6EBV9	reviewed	ATG9B_MOUSE	Autophagy-related protein 9B (APG9-like 2) (Nitric oxide synthase 3-overlapping antisense gene protein)	Atg9b Apg9l2 Nos3as	Mus musculus (Mouse)	922	autophagosome [GO:0005776]; cytoplasm [GO:0005737]; endoplasmic reticulum membrane [GO:0005789]; Golgi membrane [GO:0000139]; phagophore assembly site membrane [GO:0034045]; recycling endosome membrane [GO:0055038]; trans-Golgi network [GO:0005802]	TRANSMEM 207..227; /note="Helical"; /evidence="ECO:0000255"; TRANSMEM 276..296; /note="Helical"; /evidence="ECO:0000255"; TRANSMEM 524..544; /note="Helical"; /evidence="ECO:0000255"; TRANSMEM 551..571; /note="Helical"; /evidence="ECO:0000255"

## Sheet: EMPs_vs_HaemoYSEC_filtered_TM
gene	p_val	avg_log2FC	pct.1	pct.2	p_val_adj	symbol	UNIPROT	Reviewed	Entry Name	Protein names	Gene Names	Organism	Length	Gene Ontology (cellular component)	Transmembrane
ENSMUSG00000031785	1.19412e-58	5.02979	0.732	0.034	3.30402e-54	Adgrg1	Q8K209	reviewed	AGRG1_MOUSE	Adhesion G-protein coupled receptor G1 (G-protein coupled receptor 56) (Serpentine receptor cyt28) [Cleaved into: Adhesion G-protein coupled receptor G1, N-terminal fragment (ADGRG1 N-terminal fragment) (ADGRG1 NT) (GPR56 N-terminal fragment) (GPR56 NT) (GPR56(N)) (GPR56 extracellular subunit) (GPR56 subunit alpha); Adhesion G-protein coupled receptor G1, C-terminal fragment (ADGRG1 C-terminal fr…	Adgrg1 Cyt28 Gpr56	Mus musculus (Mouse)	687	extracellular region [GO:0005576]; glial limiting end-foot [GO:0097451]; membrane raft [GO:0045121]; plasma membrane [GO:0005886]	TRANSMEM 403..423; /note="Helical; Name=1"; /evidence="ECO:0000255"; TRANSMEM 443..463; /note="Helical; Name=2"; /evidence="ECO:0000255"; TRANSMEM 472..492; /note="Helical; Name=3"; /evidence="ECO:0000255"; TRANSMEM 513..533; /note="Helical; Name=4"; /evidence="ECO:0000255"; TRANSMEM 571..591; /note="Helical; Name=5"; /evidence="ECO:0000255"; TRANSMEM 604..624; /note="Helical; Name=6"; /evidence=…
ENSMUSG00000051855	8.61244e-52	-2.30306	0.893	0.997	2.38298e-47	Mest	Q07646	reviewed	MEST_MOUSE	Mesoderm-specific transcript protein (EC 3.-.-.-) (Paternally-expressed gene 1 protein)	Mest Peg1 121a	Mus musculus (Mouse)	335	endoplasmic reticulum [GO:0005783]; endoplasmic reticulum membrane [GO:0005789]	TRANSMEM 13..33; /note="Helical"; /evidence="ECO:0000255"; TRANSMEM 63..83; /note="Helical"; /evidence="ECO:0000255"; TRANSMEM 266..286; /note="Helical"; /evidence="ECO:0000255"
ENSMUSG00000058715	3.29278e-47	4.53455	0.768	0.126	9.11079e-43	Fcer1g	P20491	reviewed	FCERG_MOUSE	High affinity immunoglobulin epsilon receptor subunit gamma (Fc receptor gamma-chain) (FcRgamma) (Fc-epsilon RI-gamma) (IgE Fc receptor subunit gamma) (FceRI gamma)	Fcer1g Fce1g	Mus musculus (Mouse)	86	cell surface [GO:0009986]; external side of plasma membrane [GO:0009897]; Fc-epsilon receptor I complex [GO:0032998]; Fc-gamma receptor III complex [GO:0033001]; membrane raft [GO:0045121]; plasma membrane [GO:0005886]	TRANSMEM 24..44; /note="Helical"; /evidence="ECO:0000255"
ENSMUSG00000001240	1.59325e-45	-2.17805	0.75	0.994	4.40837e-41	Ramp2	Q9WUP0	reviewed	RAMP2_MOUSE	Receptor activity-modifying protein 2	Ramp2	Mus musculus (Mouse)	189	adrenomedullin receptor complex [GO:1903143]; cell surface [GO:0009986]; cytoplasm [GO:0005737]; receptor complex [GO:0043235]	TRANSMEM 158..179; /note="Helical"; /evidence="ECO:0000250|UniProtKB:O60895"
ENSMUSG00000034845	5.8538e-45	-2.6003	0.688	0.978	1.61969e-40	Plvap	Q91VC4	reviewed	PLVAP_MOUSE	Plasmalemma vesicle-associated protein (MECA-32 antigen) (Plasmalemma vesicle protein 1) (PV-1)	Plvap Pv1	Mus musculus (Mouse)	438	caveola [GO:0005901]; perinuclear region of cytoplasm [GO:0048471]	TRANSMEM 27..47; /note="Helical; Signal-anchor for type II membrane protein"; /evidence="ECO:0000255"
ENSMUSG00000060063	2.19227e-44	2.99876	0.893	0.287	6.06578e-40	Alox5ap	P30355	reviewed	AL5AP_MOUSE	Arachidonate 5-lipoxygenase-activating protein (FLAP) (MK-886-binding protein)	Alox5ap Flap	Mus musculus (Mouse)	161	endoplasmic reticulum membrane [GO:0005789]; nuclear envelope [GO:0005635]; nuclear membrane [GO:0031965]; nucleus [GO:0005634]	TRANSMEM 9..30; /note="Helical"; /evidence="ECO:0000250"; TRANSMEM 53..77; /note="Helical"; /evidence="ECO:0000250"; TRANSMEM 81..102; /note="Helical"; /evidence="ECO:0000250"; TRANSMEM 116..128; /note="Helical"; /evidence="ECO:0000250"
ENSMUSG00000041378	3.65387e-43	-2.84306	0.375	0.963	1.01099e-38	Cldn5	O54942	reviewed	CLD5_MOUSE	Claudin-5 (Brain endothelial cell clone 1 protein) (Lung-specific membrane protein)	Cldn5 Bec1	Mus musculus (Mouse)	218	apicolateral plasma membrane [GO:0016327]; bicellular tight junction [GO:0005923]; cell-cell junction [GO:0005911]; cortical actin cytoskeleton [GO:0030864]; lateral plasma membrane [GO:0016328]; paranode region of axon [GO:0033270]; plasma membrane [GO:0005886]; Schmidt-Lanterman incisure [GO:0043220]; tight junction [GO:0070160]	TRANSMEM 8..28; /note="Helical"; /evidence="ECO:0000255"; TRANSMEM 82..102; /note="Helical"; /evidence="ECO:0000255"; TRANSMEM 124..144; /note="Helical"; /evidence="ECO:0000255"; TRANSMEM 161..181; /note="Helical"; /evidence="ECO:0000255"
ENSMUSG00000058396	3.11909e-42	-5.53775	0.089	0.854	8.63021e-38	Gpr182	P43142	reviewed	GP182_MOUSE	G-protein coupled receptor 182 (G10D) (NOW)	Gpr182 Admr Gpcr22	Mus musculus (Mouse)	395	plasma membrane [GO:0005886]	TRANSMEM 54..75; /note="Helical; Name=1"; /evidence="ECO:0000255"; TRANSMEM 87..109; /note="Helical; Name=2"; /evidence="ECO:0000255"; TRANSMEM 124..145; /note="Helical; Name=3"; /evidence="ECO:0000255"; TRANSMEM 167..189; /note="Helical; Name=4"; /evidence="ECO:0000255"; TRANSMEM 214..235; /note="Helical; Name=5"; /evidence="ECO:0000255"; TRANSMEM 255..276; /note="Helical; Name=6"; /evidence="EC…
ENSMUSG00000001029	5.8751e-42	-2.99722	0.348	0.935	1.62558e-37	Icam2	P35330	reviewed	ICAM2_MOUSE	Intercellular adhesion molecule 2 (ICAM-2) (Lymphocyte function-associated AG-1 counter-receptor) (CD antigen CD102)	Icam2 Icam-2	Mus musculus (Mouse)	277	cell periphery [GO:0071944]; cleavage furrow [GO:0032154]; microvillus [GO:0005902]; plasma membrane [GO:0005886]; uropod [GO:0001931]	TRANSMEM 223..247; /note="Helical"; /evidence="ECO:0000255"
ENSMUSG00000018217	1.37246e-33	-4.59821	0.08	0.767	3.79747e-29	Pmp22	P16646	reviewed	PMP22_MOUSE	Peripheral myelin protein 22 (PMP-22) (Growth arrest-specific protein 3) (GAS-3)	Pmp22 Gas-3 Gas3 Pmp-22	Mus musculus (Mouse)	161	cell surface [GO:0009986]; compact myelin [GO:0043218]; integrin complex [GO:0008305]; laminin complex [GO:0043256]; membrane [GO:0016020]; perinuclear region of cytoplasm [GO:0048471]	TRANSMEM 2..31; /note="Helical"; /evidence="ECO:0000250"; TRANSMEM 65..91; /note="Helical"; /evidence="ECO:0000250"; TRANSMEM 96..119; /note="Helical"; /evidence="ECO:0000250"; TRANSMEM 134..156; /note="Helical"; /evidence="ECO:0000250"
ENSMUSG00000036103	2.17788e-33	-3.52775	0.179	0.82	6.02599e-29	Colec12	Q8K4Q8	reviewed	COL12_MOUSE	Collectin-12 (Collectin placenta protein 1) (CL-P1) (Scavenger receptor with C-type lectin)	Colec12 Clp1 Srcl	Mus musculus (Mouse)	742	collagen trimer [GO:0005581]; collagen-containing extracellular matrix [GO:0062023]; membrane [GO:0016020]	TRANSMEM 38..58; /note="Helical; Signal-anchor for type II membrane protein"; /evidence="ECO:0000255"
ENSMUSG00000062300	2.61622e-33	-2.62913	0.339	0.871	7.23883e-29	Nectin2	P32507	reviewed	NECT2_MOUSE	Nectin-2 (Herpes virus entry mediator B) (Herpesvirus entry mediator B) (HveB) (Murine herpes virus entry protein B) (mHveB) (Nectin cell adhesion molecule 2) (Poliovirus receptor homolog) (Poliovirus receptor-related protein 2) (CD antigen CD112)	Nectin2 Mph Pvr Pvrl2 Pvs	Mus musculus (Mouse)	530	apical junction complex [GO:0043296]; cell surface [GO:0009986]; cell-cell contact zone [GO:0044291]; cell-cell junction [GO:0005911]; plasma membrane [GO:0005886]; zonula adherens [GO:0005915]	TRANSMEM 352..372; /note="Helical"; /evidence="ECO:0000255"
ENSMUSG00000030787	7.16575e-33	-2.54392	0.518	0.91	1.98269e-28	Lyve1	Q8BHC0	reviewed	LYVE1_MOUSE	Lymphatic vessel endothelial hyaluronic acid receptor 1 (LYVE-1) (Cell surface retention sequence-binding protein 1) (CRSBP-1) (Extracellular link domain-containing protein 1)	Lyve1 Crsbp1 Xlkd1	Mus musculus (Mouse)	318	cell periphery [GO:0071944]; plasma membrane [GO:0005886]	TRANSMEM 235..255; /note="Helical"; /evidence="ECO:0000255"
ENSMUSG00000073599	2.30409e-32	-1.86898	0.661	0.944	6.37518e-28	Ecscr	Q3TZW0	reviewed	ECSCR_MOUSE	Endothelial cell-specific chemotaxis regulator (Apoptosis regulator through modulating IAP expression) (ARIA) (Endothelial cell-specific molecule 2)	Ecscr Ecsm2	Mus musculus (Mouse)	214	cytosol [GO:0005829]; plasma membrane [GO:0005886]	TRANSMEM 131..151; /note="Helical"; /evidence="ECO:0000255"
ENSMUSG00000026347	4.25653e-32	4.72282	0.438	0.022	1.17774e-27	Tmem163	Q8C996	reviewed	TM163_MOUSE	Transmembrane protein 163 (Synaptic vesicle membrane protein of 31 kDa)	Tmem163 Sv31	Mus musculus (Mouse)	288	early endosome membrane [GO:0031901]; intracellular vesicle [GO:0097708]; late endosome membrane [GO:0031902]; lysosomal membrane [GO:0005765]; plasma membrane [GO:0005886]; synaptic vesicle membrane [GO:0030672]	TRANSMEM 88..108; /note="Helical"; /evidence="ECO:0000255"; TRANSMEM 116..136; /note="Helical"; /evidence="ECO:0000255"; TRANSMEM 150..170; /note="Helical"; /evidence="ECO:0000255"; TRANSMEM 187..207; /note="Helical"; /evidence="ECO:0000255"; TRANSMEM 217..237; /note="Helical"; /evidence="ECO:0000255"; TRANSMEM 255..275; /note="Helical"; /evidence="ECO:0000255"
ENSMUSG00000035459	2.75188e-31	-6.38408	0.009	0.697	7.61417e-27	Stab2	Q8R4U0	reviewed	STAB2_MOUSE	Stabilin-2 (Fasciclin, EGF-like, laminin-type EGF-like and link domain-containing scavenger receptor 2) (FEEL-2) [Cleaved into: Short form stabilin-2]	Stab2 Feel2 Hare	Mus musculus (Mouse)	2559	cytosol [GO:0005829]; external side of plasma membrane [GO:0009897]	TRANSMEM 2465..2485; /note="Helical"; /evidence="ECO:0000255"
ENSMUSG00000007041	1.16157e-29	-0.793757	1	1	3.21394e-25	Clic1	Q9Z1Q5	reviewed	CLIC1_MOUSE	Chloride intracellular channel protein 1 (Glutaredoxin-like oxidoreductase CLIC1) (EC 1.8.-.-) (Glutathione-dependent dehydroascorbate reductase CLIC1) (EC 1.8.5.1) (Nuclear chloride ion channel 27) (NCC27)	Clic1	Mus musculus (Mouse)	241	chloride channel complex [GO:0034707]; cytoplasm [GO:0005737]; endoplasmic reticulum [GO:0005783]; extracellular exosome [GO:0070062]; mitochondrion [GO:0005739]; nuclear envelope [GO:0005635]; nuclear membrane [GO:0031965]; nucleus [GO:0005634]; perinuclear region of cytoplasm [GO:0048471]; plasma membrane [GO:0005886]	TRANSMEM 26..46; /note="Helical; Note=After insertion into the membrane"; /evidence="ECO:0000255"
ENSMUSG00000045930	1.57173e-29	-6.74892	0.009	0.669	4.34882e-25	Clec14a	Q8VCP9	reviewed	CLC14_MOUSE	C-type lectin domain family 14 member A	Clec14a	Mus musculus (Mouse)	459	collagen-containing extracellular matrix [GO:0062023]; external side of plasma membrane [GO:0009897]	TRANSMEM 387..407; /note="Helical"; /evidence="ECO:0000255"
ENSMUSG00000046841	2.57452e-29	-2.16648	0.446	0.896	7.12343e-25	Ckap4	Q8BMK4	reviewed	CKAP4_MOUSE	Cytoskeleton-associated protein 4 (63-kDa cytoskeleton-linking membrane protein) (Climp-63) (p63)	Ckap4	Mus musculus (Mouse)	575	cell surface [GO:0009986]; cytoskeleton [GO:0005856]; endoplasmic reticulum [GO:0005783]; endoplasmic reticulum membrane [GO:0005789]; lipid droplet [GO:0005811]; mitochondrion [GO:0005739]; nuclear speck [GO:0016607]; perinuclear region of cytoplasm [GO:0048471]; plasma membrane [GO:0005886]; rough endoplasmic reticulum [GO:0005791]	TRANSMEM 86..108; /note="Helical"; /evidence="ECO:0000255"
ENSMUSG00000030579	4.28592e-29	5.42021	0.402	0.022	1.18587e-24	Tyrobp	O54885	reviewed	TYOBP_MOUSE	TYRO protein tyrosine kinase-binding protein (DNAX-activation protein 12) (Killer-activating receptor-associated protein) (KAR-associated protein)	Tyrobp Dap12 Karap	Mus musculus (Mouse)	114	cell surface [GO:0009986]; plasma membrane [GO:0005886]	TRANSMEM 43..63; /note="Helical"; /evidence="ECO:0000250|UniProtKB:O43914"
ENSMUSG00000028581	8.92165e-29	2.91124	0.625	0.129	2.46853e-24	Laptm5	Q61168	reviewed	LAPM5_MOUSE	Lysosomal-associated transmembrane protein 5 (Lysosomal-associated multitransmembrane protein 5) (Retinoic acid-inducible E3 protein)	Laptm5	Mus musculus (Mouse)	261	cytosol [GO:0005829]; lysosomal membrane [GO:0005765]; lysosome [GO:0005764]; perinuclear region of cytoplasm [GO:0048471]; plasma membrane [GO:0005886]; protein-containing complex [GO:0032991]; transport vesicle [GO:0030133]	TRANSMEM 21..41; /note="Helical"; /evidence="ECO:0000255"; TRANSMEM 65..85; /note="Helical"; /evidence="ECO:0000255"; TRANSMEM 92..112; /note="Helical"; /evidence="ECO:0000255"; TRANSMEM 133..153; /note="Helical"; /evidence="ECO:0000255"; TRANSMEM 183..203; /note="Helical"; /evidence="ECO:0000255"
ENSMUSG00000050212	1.20723e-28	-1.72358	0.625	0.916	3.34029e-24	Eva1b	Q8K2Y3	reviewed	EVA1B_MOUSE	Protein eva-1 homolog B (Protein FAM176B)	Eva1b Fam176b	Mus musculus (Mouse)	164	membrane [GO:0016020]	TRANSMEM 29..49; /note="Helical"; /evidence="ECO:0000255"
ENSMUSG00000037905	8.51515e-28	2.02334	0.812	0.292	2.35606e-23	Bri3bp	Q8BXV2	reviewed	BRI3B_MOUSE	BRI3-binding protein (I3-binding protein)	Bri3bp	Mus musculus (Mouse)	253	mitochondrial outer membrane [GO:0005741]	TRANSMEM 19..39; /note="Helical"; /evidence="ECO:0000255"; TRANSMEM 131..151; /note="Helical"; /evidence="ECO:0000255"; TRANSMEM 164..181; /note="Helical"; /evidence="ECO:0000255"; TRANSMEM 190..210; /note="Helical"; /evidence="ECO:0000255"
ENSMUSG00000000244	1.13324e-27	3.02628	0.598	0.124	3.13555e-23	Tspan32	Q9JHH2	reviewed	TSN32_MOUSE	Tetraspanin-32 (Tspan-32) (AML1-regulated transmembrane protein 1) (Protein Phemx)	Tspan32 Art1 Phemx Tssc6	Mus musculus (Mouse)	256	cell surface [GO:0009986]; integrin alphaIIb-beta3 complex [GO:0070442]	TRANSMEM 15..35; /note="Helical"; /evidence="ECO:0000255"; TRANSMEM 61..81; /note="Helical"; /evidence="ECO:0000255"; TRANSMEM 90..110; /note="Helical"; /evidence="ECO:0000255"; TRANSMEM 203..223; /note="Helical"; /evidence="ECO:0000255"
ENSMUSG00000038633	2.5184e-27	-1.66613	0.732	0.944	6.96816e-23	Degs1	O09005	reviewed	DEGS1_MOUSE	Sphingolipid delta(4)-desaturase DES1 (EC 1.14.19.17) (Degenerative spermatocyte homolog 1) (Dihydroceramide desaturase-1) (Retinol isomerase) (EC 5.2.1.-)	Degs1 Degs Des1 Mdes	Mus musculus (Mouse)	323	endoplasmic reticulum membrane [GO:0005789]; mitochondrial membrane [GO:0031966]	TRANSMEM 41..61; /note="Helical"; /evidence="ECO:0000255"; TRANSMEM 68..88; /note="Helical"; /evidence="ECO:0000255"; TRANSMEM 104..124; /note="Helical"; /evidence="ECO:0000255"; TRANSMEM 152..172; /note="Helical"; /evidence="ECO:0000255"; TRANSMEM 184..204; /note="Helical"; /evidence="ECO:0000255"; TRANSMEM 209..229; /note="Helical"; /evidence="ECO:0000255"
ENSMUSG00000078713	3.24393e-27	0.954935	1	0.955	8.97562e-23	Tomm5	B1AXP6	reviewed	TOM5_MOUSE	Mitochondrial import receptor subunit TOM5 homolog	Tomm5 Tom5	Mus musculus (Mouse)	51	mitochondrial outer membrane translocase complex [GO:0005742]; mitochondrion [GO:0005739]	TRANSMEM 27..45; /note="Helical"; /evidence="ECO:0000255"
ENSMUSG00000000957	5.29507e-27	-3.76249	0.08	0.694	1.46509e-22	Mmp14	P53690	reviewed	MMP14_MOUSE	Matrix metalloproteinase-14 (MMP-14) (EC 3.4.24.80) (MMP-X1) (MT-MMP) (Membrane-type matrix metalloproteinase 1) (MT-MMP 1) (MTMMP1) (Membrane-type-1 matrix metalloproteinase) (MT1-MMP) (MT1MMP)	Mmp14 Mtmmp	Mus musculus (Mouse)	582	cytosol [GO:0005829]; extracellular matrix [GO:0031012]; extracellular space [GO:0005615]; Golgi membrane [GO:0000139]; intermediate filament cytoskeleton [GO:0045111]; macropinosome [GO:0044354]; melanosome [GO:0042470]; nucleus [GO:0005634]; plasma membrane [GO:0005886]	TRANSMEM 542..562; /note="Helical"; /evidence="ECO:0000255"
ENSMUSG00000026566	2.50604e-26	-1.72403	0.571	0.902	6.93396e-22	Mpzl1	Q3TEW6	reviewed	MPZL1_MOUSE	Myelin protein zero-like protein 1 (Protein zero-related)	Mpzl1 Pzr	Mus musculus (Mouse)	270	membrane [GO:0016020]	TRANSMEM 163..183; /note="Helical"; /evidence="ECO:0000255"
ENSMUSG00000029648	1.35519e-23	-1.7889	0.473	0.868	3.74966e-19	Flt1	P35969	reviewed	VGFR1_MOUSE	Vascular endothelial growth factor receptor 1 (VEGFR-1) (EC 2.7.10.1) (Embryonic receptor kinase 2) (Fms-like tyrosine kinase 1) (FLT-1) (Tyrosine-protein kinase receptor FLT)	Flt1 Emrk2 Flt Vegfr1	Mus musculus (Mouse)	1333	endosome [GO:0005768]; extracellular space [GO:0005615]; nucleus [GO:0005634]; plasma membrane [GO:0005886]; receptor complex [GO:0043235]	TRANSMEM 760..781; /note="Helical"; /evidence="ECO:0000255"
ENSMUSG00000031996	2.92983e-23	-1.7097	0.58	0.871	8.10655e-19	Aplp2	Q06335	reviewed	APLP2_MOUSE	Amyloid beta precursor like protein 2 (Amyloid beta (A4) precursor-like protein 2) (Amyloid protein homolog) (Amyloid-like protein 2) (APLP-2) (CDEI box-binding protein) (CDEBP) (Sperm membrane protein YWK-II)	Aplp2 APPL2	Mus musculus (Mouse)	707	nucleus [GO:0005634]; plasma membrane [GO:0005886]; spine apparatus [GO:0097444]	TRANSMEM 637..660; /note="Helical"; /evidence="ECO:0000255"
ENSMUSG00000031342	1.06381e-22	-4.08859	0.071	0.618	2.94345e-18	Gpm6b	P35803	reviewed	GPM6B_MOUSE	Neuronal membrane glycoprotein M6-b (M6b)	Gpm6b M6b	Mus musculus (Mouse)	328	membrane raft [GO:0045121]; plasma membrane [GO:0005886]	TRANSMEM 71..91; /note="Helical"; /evidence="ECO:0000255"; TRANSMEM 130..150; /note="Helical"; /evidence="ECO:0000255"; TRANSMEM 176..196; /note="Helical"; /evidence="ECO:0000255"; TRANSMEM 265..285; /note="Helical"; /evidence="ECO:0000255"
ENSMUSG00000025810	1.59711e-22	-3.11951	0.125	0.671	4.41904e-18	Nrp1	P97333	reviewed	NRP1_MOUSE	Neuropilin-1 (A5 protein) (CD antigen CD304)	Nrp1 Nrp	Mus musculus (Mouse)	923	axon [GO:0030424]; cell surface [GO:0009986]; cytosol [GO:0005829]; early endosome [GO:0005769]; focal adhesion [GO:0005925]; glutamatergic synapse [GO:0098978]; growth cone [GO:0030426]; mitochondrial membrane [GO:0031966]; neurofilament [GO:0005883]; neuron projection [GO:0043005]; neuronal cell body [GO:0043025]; plasma membrane [GO:0005886]; postsynaptic membrane [GO:0045211]; sorting endosom…	TRANSMEM 857..879; /note="Helical"; /evidence="ECO:0000255"
ENSMUSG00000037706	4.26674e-22	-0.883908	1	0.989	1.18056e-17	Cd81	P35762	reviewed	CD81_MOUSE	CD81 antigen (26 kDa cell surface protein TAPA-1) (Target of the antiproliferative antibody 1) (CD antigen CD81)	Cd81 Tapa1	Mus musculus (Mouse)	236	basolateral plasma membrane [GO:0016323]; cytosol [GO:0005829]; extracellular exosome [GO:0070062]; immunological synapse [GO:0001772]; membrane [GO:0016020]; plasma membrane [GO:0005886]; tetraspanin-enriched microdomain [GO:0097197]	TRANSMEM 13..33; /note="Helical"; /evidence="ECO:0000250|UniProtKB:P60033"; TRANSMEM 64..84; /note="Helical"; /evidence="ECO:0000250|UniProtKB:P60033"; TRANSMEM 90..112; /note="Helical"; /evidence="ECO:0000250|UniProtKB:P60033"; TRANSMEM 202..224; /note="Helical"; /evidence="ECO:0000250|UniProtKB:P60033"
ENSMUSG00000026712	1.62503e-21	-3.71211	0.071	0.607	4.49631e-17	Mrc1	Q61830	reviewed	MRC1_MOUSE	Macrophage mannose receptor 1 (MMR) (CD antigen CD206)	Mrc1	Mus musculus (Mouse)	1456	cell surface [GO:0009986]; endosome membrane [GO:0010008]; plasma membrane [GO:0005886]	TRANSMEM 1389..1409; /note="Helical"; /evidence="ECO:0000255"
ENSMUSG00000000530	1.6356e-21	-4.64545	0.036	0.562	4.52555e-17	Acvrl1	Q61288	reviewed	ACVL1_MOUSE	Activin receptor type-1-like (EC 2.7.11.30) (Activin receptor-like kinase 1) (ALK-1) (Serine/threonine-protein kinase receptor R3) (SKR3) (TGF-B superfamily receptor type I) (TSR-I)	Acvrl1 Acvrlk1 Alk-1	Mus musculus (Mouse)	502	cell surface [GO:0009986]; plasma membrane [GO:0005886]	TRANSMEM 120..140; /note="Helical"; /evidence="ECO:0000255"
ENSMUSG00000066682	2.71994e-21	5.80254	0.25	0.003	7.5258e-17	Pilrb2	Q2YFS1	reviewed	PILB2_MOUSE	Paired immunoglobulin-like type 2 receptor beta-2 (Activating receptor PILR-beta-2)	Pilrb2	Mus musculus (Mouse)	225	cell periphery [GO:0071944]; membrane [GO:0016020]	TRANSMEM 196..216; /note="Helical"; /evidence="ECO:0000255"
ENSMUSG00000045377	3.09352e-21	-3.26572	0.098	0.632	8.55947e-17	Tmem88	Q9D0N8	reviewed	TMM88_MOUSE	Transmembrane protein 88	Tmem88	Mus musculus (Mouse)	159	cytosol [GO:0005829]; plasma membrane [GO:0005886]	TRANSMEM 43..63; /note="Helical"; /evidence="ECO:0000255"; TRANSMEM 88..108; /note="Helical"; /evidence="ECO:0000255"
ENSMUSG00000001946	4.47265e-21	-1.25424	0.714	0.921	1.23754e-16	Esam	Q925F2	reviewed	ESAM_MOUSE	Endothelial cell-selective adhesion molecule	Esam Esam1	Mus musculus (Mouse)	394	adherens junction [GO:0005912]; bicellular tight junction [GO:0005923]; plasma membrane [GO:0005886]; protein-containing complex [GO:0032991]	TRANSMEM 252..272; /note="Helical"; /evidence="ECO:0000255"
ENSMUSG00000042682	5.22066e-21	-1.05715	0.92	0.963	1.4445e-16	Selenok	Q9JLJ1	reviewed	SELK_MOUSE	Selenoprotein K (SelK)	Selenok Selk	Mus musculus (Mouse)	94	endoplasmic reticulum membrane [GO:0005789]; plasma membrane [GO:0005886]	TRANSMEM 20..42; /note="Helical"; /evidence="ECO:0000255"
ENSMUSG00000058569	5.77826e-21	-0.897792	0.938	0.972	1.59879e-16	Tmed9	Q99KF1	reviewed	TMED9_MOUSE	Transmembrane emp24 domain-containing protein 9 (Glycoprotein 25L2) (p24 family protein alpha-2) (p24alpha2)	Tmed9 Gp25l2	Mus musculus (Mouse)	235	endoplasmic reticulum membrane [GO:0005789]; endoplasmic reticulum-Golgi intermediate compartment membrane [GO:0033116]; Golgi membrane [GO:0000139]; synaptic vesicle [GO:0008021]	TRANSMEM 203..222; /note="Helical"; /evidence="ECO:0000255"
ENSMUSG00000033446	2.77015e-20	-1.71231	0.464	0.826	7.66473e-16	Lpar6	Q8BMC0	reviewed	LPAR6_MOUSE	Lysophosphatidic acid receptor 6 (LPA receptor 6) (LPA-6) (Oleoyl-L-alpha-lysophosphatidic acid receptor) (P2Y purinoceptor 5) (P2Y5) (Purinergic receptor 5)	Lpar6 P2ry5 P2y5	Mus musculus (Mouse)	344	intracellular membrane-bounded organelle [GO:0043231]; plasma membrane [GO:0005886]	TRANSMEM 26..46; /note="Helical; Name=1"; /evidence="ECO:0000255"; TRANSMEM 57..77; /note="Helical; Name=2"; /evidence="ECO:0000255"; TRANSMEM 91..111; /note="Helical; Name=3"; /evidence="ECO:0000255"; TRANSMEM 135..155; /note="Helical; Name=4"; /evidence="ECO:0000255"; TRANSMEM 184..204; /note="Helical; Name=5"; /evidence="ECO:0000255"; TRANSMEM 231..251; /note="Helical; Name=6"; /evidence="ECO:…
ENSMUSG00000071068	3.60012e-20	4.80588	0.25	0.006	9.96117e-16	Treml2	Q2LA85	reviewed	TRML2_MOUSE	Trem-like transcript 2 protein (TLT-2) (Triggering receptor expressed on myeloid cells-like protein 2)	Treml2 Tlt2	Mus musculus (Mouse)	329	cell surface [GO:0009986]; plasma membrane [GO:0005886]	TRANSMEM 271..291; /note="Helical"; /evidence="ECO:0000255"
ENSMUSG00000037966	4.45233e-20	1.65506	0.839	0.393	1.23192e-15	Ninj1	O70131	reviewed	NINJ1_MOUSE	Ninjurin-1 (Nerve injury-induced protein 1) [Cleaved into: Secreted ninjurin-1 (Soluble ninjurin-1) (sNinJ1)]	Ninj1	Mus musculus (Mouse)	152	extracellular region [GO:0005576]; filopodium membrane [GO:0031527]; plasma membrane [GO:0005886]; synaptic membrane [GO:0097060]	TRANSMEM 79..103; /note="Helical; Name=Helix alpha3"; /evidence="ECO:0000269|PubMed:39476863, ECO:0007744|PDB:9BIA"; TRANSMEM 114..138; /note="Helical; Name=Helix alpha4"; /evidence="ECO:0000269|PubMed:39476863, ECO:0007744|PDB:9BIA"
ENSMUSG00000020689	5.04973e-20	3.13306	0.402	0.062	1.39721e-15	Itgb3	O54890	reviewed	ITB3_MOUSE	Integrin beta-3 (Platelet membrane glycoprotein IIIa) (GPIIIa) (CD antigen CD61)	Itgb3	Mus musculus (Mouse)	787	alpha9-beta1 integrin-ADAM8 complex [GO:0071133]; alphav-beta3 integrin-HMGB1 complex [GO:0035868]; alphav-beta3 integrin-IGF-1-IGF1R complex [GO:0035867]; alphav-beta3 integrin-PKCalpha complex [GO:0035866]; apical plasma membrane [GO:0016324]; cell surface [GO:0009986]; cell-cell junction [GO:0005911]; external side of plasma membrane [GO:0009897]; filopodium membrane [GO:0031527]; focal adhesi…	TRANSMEM 718..740; /note="Helical"; /evidence="ECO:0000255"
ENSMUSG00000054690	5.28889e-20	-4.43558	0.045	0.548	1.46338e-15	Emcn	Q9R0H2	reviewed	MUCEN_MOUSE	Endomucin (Endomucin-1/2) (Mucin-14) (MUC-14)	Emcn Muc14	Mus musculus (Mouse)	261	membrane [GO:0016020]; plasma membrane [GO:0005886]	TRANSMEM 191..211; /note="Helical"; /evidence="ECO:0000255"
ENSMUSG00000050473	7.62273e-20	4.15569	0.286	0.017	2.10913e-15	Slc35d3	Q8BGF8	reviewed	S35D3_MOUSE	Solute carrier family 35 member D3 (Fringe connection-like protein 1)	Slc35d3 Frcl1	Mus musculus (Mouse)	422	early endosome [GO:0005769]; early endosome membrane [GO:0031901]; endoplasmic reticulum [GO:0005783]; endoplasmic reticulum membrane [GO:0005789]; synaptic vesicle membrane [GO:0030672]	TRANSMEM 9..29; /note="Helical"; /evidence="ECO:0000255"; TRANSMEM 38..58; /note="Helical"; /evidence="ECO:0000255"; TRANSMEM 64..84; /note="Helical"; /evidence="ECO:0000255"; TRANSMEM 103..123; /note="Helical"; /evidence="ECO:0000255"; TRANSMEM 131..151; /note="Helical"; /evidence="ECO:0000255"; TRANSMEM 155..175; /note="Helical"; /evidence="ECO:0000255"; TRANSMEM 187..207; /note="Helical"; /evi…
ENSMUSG00000041012	1.17587e-19	-1.7657	0.464	0.803	3.25352e-15	Cmtm8	Q9CZR4	reviewed	CKLF8_MOUSE	CKLF-like MARVEL transmembrane domain-containing protein 8 (Chemokine-like factor superfamily member 8)	Cmtm8 Cklfsf8	Mus musculus (Mouse)	173	extracellular space [GO:0005615]; membrane [GO:0016020]; nucleoplasm [GO:0005654]	TRANSMEM 41..61; /note="Helical"; /evidence="ECO:0000255"; TRANSMEM 70..90; /note="Helical"; /evidence="ECO:0000255"; TRANSMEM 105..125; /note="Helical"; /evidence="ECO:0000255"; TRANSMEM 147..167; /note="Helical"; /evidence="ECO:0000255"
ENSMUSG00000044338	1.43694e-19	-2.39731	0.241	0.702	3.97587e-15	Aplnr	Q9WV08	reviewed	APJ_MOUSE	Apelin receptor (Angiotensin receptor-like 1) (G-protein coupled receptor APJ) (MSR)	Aplnr Agtrl1 Apj	Mus musculus (Mouse)	377	plasma membrane [GO:0005886]	TRANSMEM 29..52; /note="Helical; Name=1"; /evidence="ECO:0000250|UniProtKB:P35414"; TRANSMEM 63..84; /note="Helical; Name=2"; /evidence="ECO:0000250|UniProtKB:P35414"; TRANSMEM 98..123; /note="Helical; Name=3"; /evidence="ECO:0000250|UniProtKB:P35414"; TRANSMEM 145..162; /note="Helical; Name=4"; /evidence="ECO:0000250|UniProtKB:P35414"; TRANSMEM 197..221; /note="Helical; Name=5"; /evidence="ECO:0…
ENSMUSG00000021065	3.75436e-19	2.93099	0.5	0.132	1.03879e-14	Fut8	Q9WTS2	reviewed	FUT8_MOUSE	Alpha-(1,6)-fucosyltransferase (Alpha1-6FucT) (EC 2.4.1.68) (Fucosyltransferase 8) (GDP-L-Fuc:N-acetyl-beta-D-glucosaminide alpha1,6-fucosyltransferase) (GDP-fucose--glycoprotein fucosyltransferase) (Glycoprotein 6-alpha-L-fucosyltransferase)	Fut8	Mus musculus (Mouse)	575	Golgi cisterna membrane [GO:0032580]	TRANSMEM 10..30; /note="Helical; Signal-anchor for type II membrane protein"; /evidence="ECO:0000255"
ENSMUSG00000022108	8.0878e-19	-1.09296	0.964	0.966	2.23781e-14	Itm2b	O89051	reviewed	ITM2B_MOUSE	Integral membrane protein 2B (Immature BRI2) (imBRI2) (Protein E25B) (Transmembrane protein BRI) (Bri) [Cleaved into: BRI2, membrane form (Mature BRI2) (mBRI2); BRI2 intracellular domain (BRI2 ICD); BRI2C, soluble form; Bri23 peptide (Bri2-23) (ABri23) (C-terminal peptide) (P23 peptide)]	Itm2b	Mus musculus (Mouse)	266	endosome membrane [GO:0010008]; extracellular space [GO:0005615]; Golgi membrane [GO:0000139]; Golgi-associated vesicle membrane [GO:0030660]; organelle membrane [GO:0031090]; plasma membrane [GO:0005886]	TRANSMEM 55..75; /note="Helical; Signal-anchor for type II membrane protein"; /evidence="ECO:0000255"
ENSMUSG00000022255	1.80489e-18	0.850677	1	0.927	4.99395e-14	Mtdh	Q80WJ7	reviewed	LYRIC_MOUSE	Protein LYRIC (3D3/LYRIC) (Lysine-rich CEACAM1 co-isolated protein) (Metadherin) (Metastasis adhesion protein)	Mtdh Lyric	Mus musculus (Mouse)	579	bicellular tight junction [GO:0005923]; endoplasmic reticulum [GO:0005783]; endoplasmic reticulum membrane [GO:0005789]; fibrillar center [GO:0001650]; nuclear body [GO:0016604]; nuclear membrane [GO:0031965]; nucleolus [GO:0005730]; perinuclear region of cytoplasm [GO:0048471]	TRANSMEM 49..69; /note="Helical"; /evidence="ECO:0000255"
ENSMUSG00000005413	2.18574e-18	-2.39513	0.232	0.663	6.04774e-14	Hmox1	P14901	reviewed	HMOX1_MOUSE	Heme oxygenase 1 (HO-1) (EC 1.14.14.18) (P32 protein) [Cleaved into: Heme oxygenase 1 soluble form]	Hmox1	Mus musculus (Mouse)	289	cytosol [GO:0005829]; endoplasmic reticulum membrane [GO:0005789]; nucleus [GO:0005634]; perinuclear region of cytoplasm [GO:0048471]	TRANSMEM 267..289; /note="Helical; Anchor for type IV membrane protein"; /evidence="ECO:0000255"
ENSMUSG00000040181	2.3069e-18	-5.48487	0.009	0.48	6.38296e-14	Fmo1	P50285	reviewed	FMO1_MOUSE	Flavin-containing monooxygenase 1 (EC 1.14.13.148) (EC 1.14.13.8) (Dimethylaniline monooxygenase [N-oxide-forming] 1) (Dimethylaniline oxidase 1) (Hepatic flavin-containing monooxygenase 1) (FMO 1) (Trimethylamine monooxygenase)	Fmo1 Fmo-1	Mus musculus (Mouse)	532	endoplasmic reticulum membrane [GO:0005789]	TRANSMEM 511..531; /note="Helical"; /evidence="ECO:0000255"
ENSMUSG00000033460	3.44508e-18	-3.41889	0.071	0.548	9.5322e-14	Armcx1	Q9CX83	reviewed	ARMX1_MOUSE	Armadillo repeat-containing X-linked protein 1	Armcx1	Mus musculus (Mouse)	456	mitochondrial outer membrane [GO:0005741]	TRANSMEM 7..29; /note="Helical; Signal-anchor"; /evidence="ECO:0000255"
ENSMUSG00000021596	3.50023e-18	3.59572	0.286	0.022	9.68479e-14	Mctp1	E9PV86	reviewed	MCTP1_MOUSE	Multiple C2 and transmembrane domain-containing protein 1	Mctp1	Mus musculus (Mouse)	951	endoplasmic reticulum membrane [GO:0005789]; recycling endosome [GO:0055037]; synaptic vesicle membrane [GO:0030672]	TRANSMEM 763..783; /note="Helical"; /evidence="ECO:0000255"; TRANSMEM 866..886; /note="Helical"; /evidence="ECO:0000255"
ENSMUSG00000020484	4.95485e-18	-1.42159	0.571	0.848	1.37096e-13	Xbp1	O35426	reviewed	XBP1_MOUSE	X-box-binding protein 1 (XBP-1) (Tax-responsive element-binding protein 5) (TREB-5) [Cleaved into: X-box-binding protein 1, cytoplasmic form; X-box-binding protein 1, luminal form]	Xbp1 Treb5	Mus musculus (Mouse)	267	cytoplasm [GO:0005737]; cytosol [GO:0005829]; endoplasmic reticulum [GO:0005783]; endoplasmic reticulum membrane [GO:0005789]; nucleus [GO:0005634]; RNA polymerase II transcription regulator complex [GO:0090575]	TRANSMEM 181..198; /note="Helical; Signal-anchor for type II membrane protein"; /evidence="ECO:0000250|UniProtKB:P17861, ECO:0000255"
ENSMUSG00000062960	5.0783e-18	-1.28117	0.732	0.91	1.40512e-13	Kdr	P35918	reviewed	VGFR2_MOUSE	Vascular endothelial growth factor receptor 2 (VEGFR-2) (EC 2.7.10.1) (Fetal liver kinase 1) (FLK-1) (Kinase NYK) (Protein-tyrosine kinase receptor flk-1) (CD antigen CD309)	Kdr Flk-1 Flk1	Mus musculus (Mouse)	1345	anchoring junction [GO:0070161]; cell junction [GO:0030054]; cell periphery [GO:0071944]; cell surface [GO:0009986]; cytoplasm [GO:0005737]; early endosome [GO:0005769]; endoplasmic reticulum [GO:0005783]; external side of plasma membrane [GO:0009897]; extracellular region [GO:0005576]; Golgi apparatus [GO:0005794]; membrane raft [GO:0045121]; nucleus [GO:0005634]; plasma membrane [GO:0005886]; s…	TRANSMEM 763..783; /note="Helical"; /evidence="ECO:0000255"
ENSMUSG00000056492	1.78177e-17	-2.60628	0.17	0.626	4.92998e-13	Adgrf5	G5E8Q8	reviewed	AGRF5_MOUSE	Adhesion G protein-coupled receptor F5 (G-protein coupled hepta-helical receptor Ig-hepta) (Ig-Hepta) (G-protein coupled receptor 116)	Adgrf5 Gpr116	Mus musculus (Mouse)	1348	apical part of cell [GO:0045177]; cell surface [GO:0009986]; cytoplasmic vesicle [GO:0031410]; plasma membrane [GO:0005886]	TRANSMEM 1020..1040; /note="Helical"; /evidence="ECO:0000255"; TRANSMEM 1056..1076; /note="Helical"; /evidence="ECO:0000255"; TRANSMEM 1093..1113; /note="Helical"; /evidence="ECO:0000255"; TRANSMEM 1131..1151; /note="Helical"; /evidence="ECO:0000255"; TRANSMEM 1176..1196; /note="Helical"; /evidence="ECO:0000255"; TRANSMEM 1222..1242; /note="Helical"; /evidence="ECO:0000255"; TRANSMEM 1251..1271; …
ENSMUSG00000031604	1.87301e-17	-2.27605	0.286	0.725	5.18243e-13	Msmo1	Q9CRA4	reviewed	MSMO1_MOUSE	Methylsterol monooxygenase 1 (EC 1.14.18.9) (C-4 methylsterol oxidase) (Sterol-C4-methyl oxidase)	Msmo1 Sc4mol	Mus musculus (Mouse)	293	endoplasmic reticulum membrane [GO:0005789]	TRANSMEM 55..75; /note="Helical"; /evidence="ECO:0000255"; TRANSMEM 100..120; /note="Helical"; /evidence="ECO:0000255"; TRANSMEM 199..219; /note="Helical"; /evidence="ECO:0000255"
ENSMUSG00000045165	2.10005e-17	3.88914	0.259	0.017	5.81063e-13	AI467606	Q8C708	reviewed	CP054_MOUSE	Transmembrane protein C16orf54 homolog		Mus musculus (Mouse)	225	membrane [GO:0016020]	TRANSMEM 32..52; /note="Helical"; /evidence="ECO:0000255"
ENSMUSG00000033386	6.11548e-17	1.89139	0.625	0.23	1.69209e-12	Frrs1	Q8K385	reviewed	FRRS1_MOUSE	Ferric-chelate reductase 1 (EC 1.-.-.-) (Stromal cell-derived receptor 2) (SDR-2)	FRRS1 Sdfr2 Sdr2	Mus musculus (Mouse)	592	membrane [GO:0016020]	TRANSMEM 2..22; /note="Helical; Name=1"; /evidence="ECO:0000255"; TRANSMEM 372..392; /note="Helical; Name=2"; /evidence="ECO:0000255"; TRANSMEM 415..435; /note="Helical; Name=3"; /evidence="ECO:0000255"; TRANSMEM 446..466; /note="Helical; Name=4"; /evidence="ECO:0000255"; TRANSMEM 477..499; /note="Helical; Name=5"; /evidence="ECO:0000255"; TRANSMEM 515..535; /note="Helical; Name=6"; /evidence="EC…
ENSMUSG00000056091	7.33297e-17	-1.85631	0.312	0.713	2.02896e-12	St3gal5	O88829	reviewed	SIAT9_MOUSE	Lactosylceramide alpha-2,3-sialyltransferase (EC 2.4.3.9) (CMP-NeuAc:lactosylceramide alpha-2,3-sialyltransferase) (Ganglioside GM3 synthase) (ST3Gal V) (ST3GalV) (Sialyltransferase 9)	St3gal5 GM3S Siat9	Mus musculus (Mouse)	414	Golgi membrane [GO:0000139]	TRANSMEM 66..86; /note="Helical; Signal-anchor for type II membrane protein"; /evidence="ECO:0000255"
ENSMUSG00000041084	7.33306e-17	-0.697383	0.982	0.997	2.02898e-12	Ostc	Q78XF5	reviewed	OSTC_MOUSE	Oligosaccharyltransferase complex subunit OSTC	Ostc	Mus musculus (Mouse)	149	endoplasmic reticulum membrane [GO:0005789]; oligosaccharyltransferase complex [GO:0008250]; oligosaccharyltransferase complex A [GO:0160226]	TRANSMEM 33..53; /note="Helical"; /evidence="ECO:0000255"; TRANSMEM 84..104; /note="Helical"; /evidence="ECO:0000255"; TRANSMEM 118..138; /note="Helical"; /evidence="ECO:0000255"
ENSMUSG00000046245	7.99936e-17	4.21389	0.223	0.008	2.21334e-12	Pilra	Q2YFS3	reviewed	PILRA_MOUSE	Paired immunoglobulin-like type 2 receptor alpha (Cell surface receptor FDF03) (Inhibitory receptor PILR-alpha)	Pilra	Mus musculus (Mouse)	302	cell periphery [GO:0071944]; membrane [GO:0016020]	TRANSMEM 199..219; /note="Helical"; /evidence="ECO:0000255"
ENSMUSG00000066152	9.84013e-17	-2.68258	0.143	0.59	2.72267e-12	Slc31a2	Q9CPU9	reviewed	COPT2_MOUSE	Protein SLC31A2 (Copper transporter 2) (CTR2) (Solute carrier family 31 member 2)	Slc31a2	Mus musculus (Mouse)	143	late endosome [GO:0005770]; late endosome membrane [GO:0031902]; lysosomal membrane [GO:0005765]; membrane [GO:0016020]; plasma membrane [GO:0005886]; recycling endosome [GO:0055037]; recycling endosome membrane [GO:0055038]	TRANSMEM 23..43; /note="Helical"; /evidence="ECO:0000255"; TRANSMEM 94..114; /note="Helical"; /evidence="ECO:0000255"; TRANSMEM 120..140; /note="Helical"; /evidence="ECO:0000255"
ENSMUSG00000019943	1.37718e-16	-1.01916	0.821	0.91	3.81052e-12	Atp2b1	G5E829	reviewed	AT2B1_MOUSE	Plasma membrane calcium-transporting ATPase 1 (EC 7.2.2.10) (Plasma membrane calcium ATPase isoform 1) (PMCA1) (Plasma membrane calcium pump isoform 1)	Atp2b1	Mus musculus (Mouse)	1220	basolateral plasma membrane [GO:0016323]; cell projection [GO:0042995]; glutamatergic synapse [GO:0098978]; immunological synapse [GO:0001772]; nucleoplasm [GO:0005654]; photoreceptor ribbon synapse [GO:0098684]; plasma membrane [GO:0005886]; presynaptic membrane [GO:0042734]; synaptic vesicle membrane [GO:0030672]	TRANSMEM 106..126; /note="Helical"; /evidence="ECO:0000250|UniProtKB:P20020"; TRANSMEM 155..175; /note="Helical"; /evidence="ECO:0000250|UniProtKB:P20020"; TRANSMEM 367..386; /note="Helical"; /evidence="ECO:0000250|UniProtKB:P20020"; TRANSMEM 419..439; /note="Helical"; /evidence="ECO:0000255"; TRANSMEM 856..876; /note="Helical"; /evidence="ECO:0000255"; TRANSMEM 883..903; /note="Helical"; /eviden…
ENSMUSG00000024621	2.25882e-16	4.85292	0.205	0.006	6.24994e-12	Csf1r	P09581	reviewed	CSF1R_MOUSE	Macrophage colony-stimulating factor 1 receptor (CSF-1 receptor) (CSF-1-R) (CSF-1R) (M-CSF-R) (EC 2.7.10.1) (Proto-oncogene c-Fms) (CD antigen CD115)	Csf1r Csfmr Fms	Mus musculus (Mouse)	977	cell surface [GO:0009986]; CSF1-CSF1R complex [GO:1990682]; membrane [GO:0016020]; nucleoplasm [GO:0005654]; plasma membrane [GO:0005886]	TRANSMEM 516..536; /note="Helical"; /evidence="ECO:0000255"
ENSMUSG00000079111	3.412e-16	-0.932054	0.875	0.949	9.44067e-12	Kdelr2	Q9CQM2	reviewed	ERD22_MOUSE	ER lumen protein-retaining receptor 2 (KDEL endoplasmic reticulum protein retention receptor 2) (KDEL receptor 2)	Kdelr2	Mus musculus (Mouse)	212	cis-Golgi network [GO:0005801]; COPI-coated vesicle membrane [GO:0030663]; endoplasmic reticulum [GO:0005783]; endoplasmic reticulum membrane [GO:0005789]; Golgi membrane [GO:0000139]; membrane [GO:0016020]	TRANSMEM 5..24; /note="Helical"; /evidence="ECO:0000250|UniProtKB:Q5ZKX9"; TRANSMEM 33..52; /note="Helical"; /evidence="ECO:0000250|UniProtKB:Q5ZKX9"; TRANSMEM 59..79; /note="Helical"; /evidence="ECO:0000250|UniProtKB:Q5ZKX9"; TRANSMEM 93..110; /note="Helical"; /evidence="ECO:0000250|UniProtKB:Q5ZKX9"; TRANSMEM 117..135; /note="Helical"; /evidence="ECO:0000250|UniProtKB:Q5ZKX9"; TRANSMEM 150..168…
ENSMUSG00000005611	5.04539e-16	3.38702	0.312	0.045	1.39601e-11	Irag1	Q9WUX5	reviewed	IRAG1_MOUSE	Inositol 1,4,5-triphosphate receptor associated 1 (Inositol 1,4,5-trisphosphate receptor-associated cGMP kinase substrate) (JAW1-related protein MRVI1) (Murine retrovirus integration site 1 protein) (Protein MRVI1)	Irag1 Irag Mrvi1	Mus musculus (Mouse)	899	membrane [GO:0016020]; perinuclear region of cytoplasm [GO:0048471]; sarcoplasmic reticulum [GO:0016529]	TRANSMEM 839..859; /note="Helical"; /evidence="ECO:0000255"
ENSMUSG00000031146	5.08557e-16	-2.31681	0.223	0.64	1.40713e-11	Plp2	Q9R1Q7	reviewed	PLP2_MOUSE	Proteolipid protein 2	Plp2	Mus musculus (Mouse)	152	plasma membrane [GO:0005886]	TRANSMEM 25..45; /note="Helical"; /evidence="ECO:0000255"; TRANSMEM 48..68; /note="Helical"; /evidence="ECO:0000255"; TRANSMEM 85..105; /note="Helical"; /evidence="ECO:0000255"; TRANSMEM 112..132; /note="Helical"; /evidence="ECO:0000255"
ENSMUSG00000030108	6.07359e-16	4.02086	0.232	0.014	1.6805e-11	Slc6a13	P31649	reviewed	S6A13_MOUSE	Sodium- and chloride-dependent GABA transporter 2 (GAT-2) (Sodium- and chloride-dependent GABA transporter 3) (GAT-3) (Solute carrier family 6 member 13)	Slc6a13 Gabt2 Gabt3 Gat-3 Gat2 Gat3	Mus musculus (Mouse)	602	basolateral plasma membrane [GO:0016323]; plasma membrane [GO:0005886]	TRANSMEM 41..61; /note="Helical; Name=1"; /evidence="ECO:0000255"; TRANSMEM 68..88; /note="Helical; Name=2"; /evidence="ECO:0000255"; TRANSMEM 121..141; /note="Helical; Name=3"; /evidence="ECO:0000255"; TRANSMEM 207..227; /note="Helical; Name=4"; /evidence="ECO:0000255"; TRANSMEM 233..253; /note="Helical; Name=5"; /evidence="ECO:0000255"; TRANSMEM 282..302; /note="Helical; Name=6"; /evidence="ECO…
ENSMUSG00000038235	8.27369e-16	-1.31933	0.607	0.846	2.28925e-11	F11r	O88792	reviewed	JAM1_MOUSE	Junctional adhesion molecule A (JAM-A) (Junctional adhesion molecule 1) (JAM-1) (CD antigen CD321)	F11r Jam1 Jcam Jcam1	Mus musculus (Mouse)	300	bicellular tight junction [GO:0005923]; plasma membrane [GO:0005886]; protein-containing complex [GO:0032991]	TRANSMEM 239..259; /note="Helical"; /evidence="ECO:0000255"
ENSMUSG00000028517	2.43021e-15	-3.49443	0.071	0.489	6.72415e-11	Plpp3	Q99JY8	reviewed	PLPP3_MOUSE	Phospholipid phosphatase 3 (EC 3.1.3.-) (EC 3.1.3.4) (Lipid phosphate phosphohydrolase 3) (PAP2-beta) (Phosphatidate phosphohydrolase type 2b) (Phosphatidic acid phosphatase 2b) (PAP-2b) (PAP2b)	Plpp3 Lpp3 Ppap2b	Mus musculus (Mouse)	312	adherens junction [GO:0005912]; basolateral plasma membrane [GO:0016323]; endoplasmic reticulum exit site [GO:0070971]; endoplasmic reticulum membrane [GO:0005789]; endoplasmic reticulum-Golgi intermediate compartment membrane [GO:0033116]; Golgi apparatus [GO:0005794]; Golgi membrane [GO:0000139]; membrane [GO:0016020]; membrane raft [GO:0045121]; plasma membrane [GO:0005886]; trans-Golgi networ…	TRANSMEM 34..54; /note="Helical"; /evidence="ECO:0000255"; TRANSMEM 86..106; /note="Helical"; /evidence="ECO:0000255"; TRANSMEM 124..144; /note="Helical"; /evidence="ECO:0000255"; TRANSMEM 195..215; /note="Helical"; /evidence="ECO:0000255"; TRANSMEM 227..244; /note="Helical"; /evidence="ECO:0000255"; TRANSMEM 259..279; /note="Helical"; /evidence="ECO:0000255"
ENSMUSG00000017778	2.64607e-15	0.518402	1	1	7.32141e-11	Cox7c	P17665	reviewed	COX7C_MOUSE	Cytochrome c oxidase subunit 7C, mitochondrial (Cytochrome c oxidase polypeptide VIIc)	Cox7c Cox7c1	Mus musculus (Mouse)	63	mitochondrial inner membrane [GO:0005743]; mitochondrion [GO:0005739]; respiratory chain complex IV [GO:0045277]	TRANSMEM 35..57; /note="Helical"; /evidence="ECO:0000269|PubMed:34616041, ECO:0007744|PDB:7O37, ECO:0007744|PDB:7O3C"
ENSMUSG00000048234	3.69276e-15	1.26694	0.786	0.427	1.02175e-10	Rnf149	Q3U2C5	reviewed	RN149_MOUSE	E3 ubiquitin-protein ligase RNF149 (EC 2.3.2.27) (Goliath-related E3 ubiquitin-protein ligase 4) (RING finger protein 149) (RING-type E3 ubiquitin transferase RNF149)	Rnf149 Greul4	Mus musculus (Mouse)	394	membrane [GO:0016020]	TRANSMEM 197..217; /note="Helical"; /evidence="ECO:0000255"
ENSMUSG00000053317	4.93915e-15	-0.475485	1	0.997	1.36661e-10	Sec61b	Q9CQS8	reviewed	SC61B_MOUSE	Protein transport protein Sec61 subunit beta	Sec61b	Mus musculus (Mouse)	96	endoplasmic reticulum [GO:0005783]; endoplasmic reticulum membrane [GO:0005789]; endoplasmic reticulum quality control compartment [GO:0044322]; membrane [GO:0016020]; Sec61 translocon complex [GO:0005784]	TRANSMEM 71..91; /note="Helical"; /evidence="ECO:0000255"
ENSMUSG00000031871	4.9879e-15	-1.05728	0.768	0.933	1.3801e-10	Cdh5	P55284	reviewed	CADH5_MOUSE	Cadherin-5 (Vascular endothelial cadherin) (VE-cadherin) (CD antigen CD144)	Cdh5	Mus musculus (Mouse)	784	adherens junction [GO:0005912]; bicellular tight junction [GO:0005923]; cell junction [GO:0030054]; cell periphery [GO:0071944]; cell-cell junction [GO:0005911]; cytoplasm [GO:0005737]; external side of plasma membrane [GO:0009897]; nuclear membrane [GO:0031965]; nucleoplasm [GO:0005654]; plasma membrane [GO:0005886]	TRANSMEM 600..620; /note="Helical"; /evidence="ECO:0000255"
ENSMUSG00000058099	5.78334e-15	4.81095	0.179	0.003	1.60019e-10	Nfam1	Q8R4V1	reviewed	NFAM1_MOUSE	NFAT activation molecule 1 (Calcineurin/NFAT-activating ITAM-containing protein) (NFAT-activating protein with ITAM motif 1)	Nfam1 Cnaip	Mus musculus (Mouse)	264	cell surface [GO:0009986]; membrane [GO:0016020]; membrane raft [GO:0045121]; plasma membrane [GO:0005886]	TRANSMEM 160..180; /note="Helical"; /evidence="ECO:0000255"
ENSMUSG00000052151	9.31605e-15	-1.46559	0.348	0.744	2.57766e-10	Plpp2	Q9DAX2	reviewed	PLPP2_MOUSE	Phospholipid phosphatase 2 (EC 3.1.3.-) (EC 3.1.3.4) (Lipid phosphate phosphohydrolase 2) (PAP2-gamma) (PAP2-G) (Phosphatidate phosphohydrolase type 2c) (Phosphatidic acid phosphatase 2c) (PAP-2c) (PAP2c)	Plpp2 Lpp2 Ppap2c	Mus musculus (Mouse)	276	caveola [GO:0005901]; early endosome [GO:0005769]; early endosome membrane [GO:0031901]; endoplasmic reticulum [GO:0005783]; endoplasmic reticulum membrane [GO:0005789]; membrane [GO:0016020]; plasma membrane [GO:0005886]	TRANSMEM 5..25; /note="Helical"; /evidence="ECO:0000255"; TRANSMEM 52..72; /note="Helical"; /evidence="ECO:0000255"; TRANSMEM 88..108; /note="Helical"; /evidence="ECO:0000255"; TRANSMEM 162..182; /note="Helical"; /evidence="ECO:0000255"; TRANSMEM 190..210; /note="Helical"; /evidence="ECO:0000255"; TRANSMEM 219..239; /note="Helical"; /evidence="ECO:0000255"
ENSMUSG00000006389	1.02319e-14	4.15209	0.188	0.006	2.83106e-10	Mpl	Q08351	reviewed	TPOR_MOUSE	Thrombopoietin receptor (TPO-R) (Myeloproliferative leukemia protein) (Proto-oncogene c-Mpl) (CD antigen CD110)	Mpl Tpor	Mus musculus (Mouse)	625	cell surface [GO:0009986]; Golgi apparatus [GO:0005794]; plasma membrane [GO:0005886]	TRANSMEM 483..504; /note="Helical"; /evidence="ECO:0000255"
ENSMUSG00000024646	1.24252e-14	-0.786369	0.946	0.978	3.43792e-10	Cyb5a	P56395	reviewed	CYB5_MOUSE	Cytochrome b5	Cyb5a Cyb5	Mus musculus (Mouse)	134	cytosol [GO:0005829]; endoplasmic reticulum [GO:0005783]; endoplasmic reticulum membrane [GO:0005789]; membrane [GO:0016020]; mitochondrion [GO:0005739]	TRANSMEM 109..131; /note="Helical"; /evidence="ECO:0000255"
ENSMUSG00000024754	3.51558e-14	-2.14272	0.223	0.612	9.72726e-10	Cemip2	Q5FWI3	reviewed	CEIP2_MOUSE	Cell surface hyaluronidase (EC 3.2.1.35) (Cell migration-inducing hyaluronidase 2) (Transmembrane protein 2)	Cemip2 Kiaa1412 Tmem2	Mus musculus (Mouse)	1383	cytosol [GO:0005829]; nucleolus [GO:0005730]; plasma membrane [GO:0005886]	TRANSMEM 83..103; /note="Helical; Signal-anchor for type II membrane protein"
ENSMUSG00000032135	4.69222e-14	-3.80774	0.027	0.419	1.29829e-09	Mcam	Q8R2Y2	reviewed	MUC18_MOUSE	Cell surface glycoprotein MUC18 (Gicerin) (Melanoma cell adhesion molecule) (Melanoma-associated antigen MUC18) (CD antigen CD146)	Mcam Muc18	Mus musculus (Mouse)	648	external side of plasma membrane [GO:0009897]; extracellular space [GO:0005615]; plasma membrane [GO:0005886]	TRANSMEM 564..584; /note="Helical"; /evidence="ECO:0000255"
ENSMUSG00000020787	5.60262e-14	2.31014	0.411	0.107	1.55019e-09	P2rx1	P51576	reviewed	P2RX1_MOUSE	P2X purinoceptor 1 (P2X1) (ATP receptor) (Purinergic receptor)	P2rx1	Mus musculus (Mouse)	399	external side of plasma membrane [GO:0009897]; glutamatergic synapse [GO:0098978]; membrane raft [GO:0045121]; postsynaptic membrane [GO:0045211]; presynaptic active zone membrane [GO:0048787]; protein-containing complex [GO:0032991]	TRANSMEM 29..50; /note="Helical; Name=1"; /evidence="ECO:0000255"; TRANSMEM 339..358; /note="Helical; Name=2"; /evidence="ECO:0000255"
ENSMUSG00000037347	8.19625e-14	-3.49002	0.036	0.427	2.26782e-09	Chst7	Q9EP78	reviewed	CHST7_MOUSE	Carbohydrate sulfotransferase 7 (EC 2.8.2.-) (EC 2.8.2.17) (Chondroitin 6-sulfotransferase 2) (C6ST-2) (mC6ST-2) (Galactose/N-acetylglucosamine/N-acetylglucosamine 6-O-sulfotransferase 5) (GST-5) (N-acetylglucosamine 6-O-sulfotransferase 4) (GlcNAc6ST-4) (Gn6st-4)	Chst7 Gst5	Mus musculus (Mouse)	484	Golgi apparatus [GO:0005794]; Golgi membrane [GO:0000139]	TRANSMEM 13..33; /note="Helical; Signal-anchor for type II membrane protein"; /evidence="ECO:0000255"
ENSMUSG00000025647	8.73969e-14	-1.65516	0.384	0.722	2.41818e-09	Shisa5	Q9D7I0	reviewed	SHSA5_MOUSE	Protein shisa-5 (Scotin)	Shisa5 Scotin	Mus musculus (Mouse)	235	endoplasmic reticulum [GO:0005783]; endoplasmic reticulum membrane [GO:0005789]; nuclear envelope [GO:0005635]; nuclear membrane [GO:0031965]	TRANSMEM 106..126; /note="Helical"; /evidence="ECO:0000255"
ENSMUSG00000037822	1.25836e-13	-3.52291	0.036	0.421	3.48175e-09	Smim14	Q91VT8	reviewed	SIM14_MOUSE	Small integral membrane protein 14	Smim14	Mus musculus (Mouse)	99	endoplasmic reticulum [GO:0005783]; endoplasmic reticulum membrane [GO:0005789]	TRANSMEM 50..70; /note="Helical"; /evidence="ECO:0000255"
ENSMUSG00000063450	1.33005e-13	-2.5597	0.125	0.525	3.68013e-09	Syne2	Q6ZWQ0	reviewed	SYNE2_MOUSE	Nesprin-2 (KASH domain-containing protein 2) (KASH2) (Nuclear envelope spectrin repeat protein 2) (Nucleus and actin connecting element protein) (Protein NUANCE) (Synaptic nuclear envelope protein 2) (Syne-2)	Syne2	Mus musculus (Mouse)	6874	cilium [GO:0005929]; fibrillar center [GO:0001650]; filopodium membrane [GO:0031527]; focal adhesion [GO:0005925]; intermediate filament cytoskeleton [GO:0045111]; lamellipodium membrane [GO:0031258]; meiotic nuclear membrane microtubule tethering complex [GO:0034993]; mitochondrion [GO:0005739]; myofibril [GO:0030016]; nuclear envelope [GO:0005635]; nuclear membrane [GO:0031965]; nuclear outer m…	TRANSMEM 6824..6844; /note="Helical; Anchor for type IV membrane protein"; /evidence="ECO:0000255|PROSITE-ProRule:PRU00385"
ENSMUSG00000000290	1.51771e-13	4.88513	0.161	0.003	4.19936e-09	Itgb2	P11835	reviewed	ITB2_MOUSE	Integrin beta-2 (Cell surface adhesion glycoproteins LFA-1/CR3/p150,95 subunit beta) (Complement receptor C3 subunit beta) (CD antigen CD18)	Itgb2	Mus musculus (Mouse)	771	cell surface [GO:0009986]; external side of plasma membrane [GO:0009897]; integrin alphaM-beta2 complex [GO:0034688]; integrin alphaX-beta2 complex [GO:0034689]; membrane [GO:0016020]; membrane raft [GO:0045121]; receptor complex [GO:0043235]	TRANSMEM 703..725; /note="Helical"; /evidence="ECO:0000255"
ENSMUSG00000037318	1.68668e-13	4.83918	0.161	0.003	4.66688e-09	Traf3ip3	Q8C0G2	reviewed	T3JAM_MOUSE	TRAF3-interacting JNK-activating modulator (TRAF3-interacting protein 3)	Traf3ip3 T3jam	Mus musculus (Mouse)	513	endoplasmic reticulum membrane [GO:0005789]; Golgi membrane [GO:0000139]; lysosomal membrane [GO:0005765]; mitochondrial membrane [GO:0031966]; mitochondrial outer membrane [GO:0005741]; plasma membrane [GO:0005886]	TRANSMEM 486..506; /note="Helical; Anchor for type IV membrane protein"; /evidence="ECO:0000255"
ENSMUSG00000050777	1.739e-13	-3.05458	0.134	0.514	4.81164e-09	Tmem37	Q9JJV3	reviewed	CCGL_MOUSE	Voltage-dependent calcium channel gamma-like subunit (Neuronal voltage-gated calcium channel gamma-like subunit) (Transmembrane protein 37)	Tmem37 Cacng5 Pr Pr1	Mus musculus (Mouse)	211	monoatomic ion channel complex [GO:0034702]	TRANSMEM 25..45; /note="Helical"; /evidence="ECO:0000255"; TRANSMEM 96..116; /note="Helical"; /evidence="ECO:0000255"; TRANSMEM 131..151; /note="Helical"; /evidence="ECO:0000255"; TRANSMEM 155..175; /note="Helical"; /evidence="ECO:0000255"
ENSMUSG00000027422	2.01766e-13	-1.03071	0.804	0.924	5.58266e-09	Rrbp1	Q99PL5	reviewed	RRBP1_MOUSE	Ribosome-binding protein 1 (Ribosome receptor protein) (RRp) (mRRp)	Rrbp1	Mus musculus (Mouse)	1605	endoplasmic reticulum membrane [GO:0005789]	TRANSMEM 8..28; /note="Helical"; /evidence="ECO:0000255"
ENSMUSG00000050232	2.36002e-13	2.92992	0.312	0.062	6.52994e-09	Cxcr3	O88410	reviewed	CXCR3_MOUSE	C-X-C chemokine receptor type 3 (CXC-R3) (CXCR-3) (Interferon-inducible protein 10 receptor) (IP-10 receptor) (CD antigen CD183)	Cxcr3 Cmkar3	Mus musculus (Mouse)	367	cell surface [GO:0009986]; external side of plasma membrane [GO:0009897]; plasma membrane [GO:0005886]	TRANSMEM 53..79; /note="Helical; Name=1"; /evidence="ECO:0000255"; TRANSMEM 89..109; /note="Helical; Name=2"; /evidence="ECO:0000255"; TRANSMEM 125..146; /note="Helical; Name=3"; /evidence="ECO:0000255"; TRANSMEM 169..188; /note="Helical; Name=4"; /evidence="ECO:0000255"; TRANSMEM 212..232; /note="Helical; Name=5"; /evidence="ECO:0000255"; TRANSMEM 255..276; /note="Helical; Name=6"; /evidence="EC…
ENSMUSG00000030745	2.53069e-13	4.61164	0.17	0.006	7.00216e-09	Il21r	Q9JHX3	reviewed	IL21R_MOUSE	Interleukin-21 receptor (IL-21 receptor) (IL-21R) (Lymphocyte receptor beta) (LR-beta) (Novel cytokine receptor 8) (NR8) (Novel interleukin receptor) (CD antigen CD360)	Il21r Nilr	Mus musculus (Mouse)	529	membrane [GO:0016020]	TRANSMEM 238..258; /note="Helical"; /evidence="ECO:0000255"
ENSMUSG00000036622	2.88196e-13	1.32439	0.705	0.354	7.9741e-09	Atp13a2	Q9CTG6	reviewed	AT132_MOUSE	Polyamine-transporting ATPase 13A2 (EC 7.6.2.-)	Atp13a2	Mus musculus (Mouse)	1169	autophagosome membrane [GO:0000421]; late endosome membrane [GO:0031902]; lysosomal membrane [GO:0005765]; lysosome [GO:0005764]; multivesicular body membrane [GO:0032585]; neuron projection [GO:0043005]; neuronal cell body [GO:0043025]; transport vesicle [GO:0030133]; vesicle membrane [GO:0012506]	TRANSMEM 226..246; /note="Helical"; /evidence="ECO:0000255"; TRANSMEM 251..271; /note="Helical"; /evidence="ECO:0000255"; TRANSMEM 423..443; /note="Helical"; /evidence="ECO:0000255"; TRANSMEM 459..479; /note="Helical"; /evidence="ECO:0000255"; TRANSMEM 920..940; /note="Helical"; /evidence="ECO:0000255"; TRANSMEM 947..967; /note="Helical"; /evidence="ECO:0000255"; TRANSMEM 994..1014; /note="Helica…
ENSMUSG00000078771	2.93885e-13	4.47978	0.17	0.006	8.1315e-09	Evi2a	P20934	reviewed	EVI2A_MOUSE	Protein EVI2A (Ecotropic viral integration site 2A protein) (EVI-2A)	Evi2a Evi-2 Evi-2a Evi2	Mus musculus (Mouse)	223	cilium [GO:0005929]; cytosol [GO:0005829]; Golgi apparatus [GO:0005794]; plasma membrane [GO:0005886]	TRANSMEM 126..151; /note="Helical"; /evidence="ECO:0000255"
ENSMUSG00000033436	3.36289e-13	-2.04255	0.205	0.596	9.30479e-09	Armcx2	Q6A058	reviewed	ARMX2_MOUSE	Armadillo repeat-containing X-linked protein 2	Armcx2 Kiaa0512	Mus musculus (Mouse)	784	mitochondrial outer membrane [GO:0005741]	TRANSMEM 7..27; /note="Helical; Signal-anchor"; /evidence="ECO:0000255"
ENSMUSG00000006519	3.59491e-13	-0.835495	0.821	0.902	9.94674e-09	Cyba	Q61462	reviewed	CY24A_MOUSE	Cytochrome b-245 light chain (Cytochrome b(558) alpha chain) (Cytochrome b558 subunit alpha) (Neutrophil cytochrome b 22 kDa polypeptide) (Superoxide-generating NADPH oxidase light chain subunit) (p22 phagocyte B-cytochrome) (p22-phox) (p22phox)	Cyba	Mus musculus (Mouse)	192	apical plasma membrane [GO:0016324]; cytoplasm [GO:0005737]; dendrite [GO:0030425]; endosome [GO:0005768]; focal adhesion [GO:0005925]; mitochondrion [GO:0005739]; NADPH oxidase complex [GO:0043020]; neuronal cell body [GO:0043025]; perinuclear endoplasmic reticulum [GO:0097038]; stress fiber [GO:0001725]	TRANSMEM 8..30; /note="Helical"; /evidence="ECO:0000250|UniProtKB:P13498"; TRANSMEM 36..53; /note="Helical"; /evidence="ECO:0000250|UniProtKB:P13498"; TRANSMEM 87..104; /note="Helical"; /evidence="ECO:0000250|UniProtKB:P13498"; TRANSMEM 106..126; /note="Helical"; /evidence="ECO:0000250|UniProtKB:P13498"
ENSMUSG00000052852	3.75008e-13	-4.02214	0.027	0.393	1.03761e-08	Reep1	Q8BGH4	reviewed	REEP1_MOUSE	Receptor expression-enhancing protein 1	Reep1 D6Ertd253e	Mus musculus (Mouse)	201	endoplasmic reticulum [GO:0005783]; endoplasmic reticulum membrane [GO:0005789]; endoplasmic reticulum tubular network [GO:0071782]; membrane [GO:0016020]; mitochondrial membrane [GO:0031966]	TRANSMEM 1..21; /note="Helical"; /evidence="ECO:0000255"; TRANSMEM 35..55; /note="Helical"; /evidence="ECO:0000255"
ENSMUSG00000047881	4.27165e-13	-2.83192	0.125	0.494	1.18192e-08	Rell1	Q8K2J7	reviewed	RELL1_MOUSE	RELT-like protein 1	Rell1	Mus musculus (Mouse)	272	microtubule cytoskeleton [GO:0015630]; plasma membrane [GO:0005886]	TRANSMEM 59..79; /note="Helical"; /evidence="ECO:0000255"
ENSMUSG00000020650	4.62882e-13	1.58329	0.589	0.256	1.28075e-08	Bcap29	Q61334	reviewed	BAP29_MOUSE	B-cell receptor-associated protein 29 (BCR-associated protein 29) (Bap29)	Bcap29 Bap29	Mus musculus (Mouse)	240	endoplasmic reticulum membrane [GO:0005789]	TRANSMEM 7..27; /note="Helical"; /evidence="ECO:0000255"; TRANSMEM 44..64; /note="Helical"; /evidence="ECO:0000255"; TRANSMEM 104..124; /note="Helical"; /evidence="ECO:0000255"
ENSMUSG00000024012	6.1917e-13	-0.842051	0.884	0.913	1.71318e-08	Mtch1	Q791T5	reviewed	MTCH1_MOUSE	Mitochondrial carrier homolog 1 (Mitochondrial carrier-like protein 1)	Mtch1	Mus musculus (Mouse)	389	mitochondrial outer membrane [GO:0005741]; mitochondrion [GO:0005739]	TRANSMEM 94..104; /note="Helical; Name=1"; /evidence="ECO:0000255"; TRANSMEM 156..176; /note="Helical; Name=2"; /evidence="ECO:0000255"; TRANSMEM 210..229; /note="Helical; Name=3"; /evidence="ECO:0000255"; TRANSMEM 255..279; /note="Helical; Name=4"; /evidence="ECO:0000255"; TRANSMEM 323..342; /note="Helical; Name=5"; /evidence="ECO:0000255"; TRANSMEM 372..389; /note="Helical; Name=6"; /evidence="…
ENSMUSG00000020814	9.1095e-13	-1.46707	0.438	0.733	2.52051e-08	Mxra7	Q9CZH7	reviewed	MXRA7_MOUSE	Matrix-remodeling-associated protein 7	Mxra7	Mus musculus (Mouse)	178	membrane [GO:0016020]	TRANSMEM 7..27; /note="Helical"; /evidence="ECO:0000255"
ENSMUSG00000041836	9.13324e-13	1.20629	0.75	0.43	2.52708e-08	Ptpre	P49446	reviewed	PTPRE_MOUSE	Receptor-type tyrosine-protein phosphatase epsilon (Protein-tyrosine phosphatase epsilon) (R-PTP-epsilon) (EC 3.1.3.48)	Ptpre Ptpe	Mus musculus (Mouse)	699	cytoplasm [GO:0005737]; nucleus [GO:0005634]; plasma membrane [GO:0005886]	TRANSMEM 46..68; /note="Helical"; /evidence="ECO:0000255"
ENSMUSG00000003420	1.27423e-12	-3.60621	0.045	0.404	3.52568e-08	Fcgrt	Q61559	reviewed	FCGRN_MOUSE	IgG receptor FcRn large subunit p51 (FcRn) (IgG Fc fragment receptor transporter alpha chain) (Neonatal Fc receptor)	Fcgrt Fcrn	Mus musculus (Mouse)	365	endosome membrane [GO:0010008]; plasma membrane [GO:0005886]	TRANSMEM 298..321; /note="Helical"; /evidence="ECO:0000255"
ENSMUSG00000045826	1.34298e-12	5.12529	0.161	0.006	3.71588e-08	Ptprcap	Q64697	reviewed	PTCA_MOUSE	Protein tyrosine phosphatase receptor type C-associated protein (PTPRC-associated protein) (CD45-associated protein) (CD45-AP) (LSM-1)	Ptprcap	Mus musculus (Mouse)	197	plasma membrane [GO:0005886]	TRANSMEM 33..53; /note="Helical"; /evidence="ECO:0000255"
ENSMUSG00000028466	1.41128e-12	-2.2604	0.116	0.494	3.90488e-08	Creb3	Q61817	reviewed	CREB3_MOUSE	Cyclic AMP-responsive element-binding protein 3 (CREB-3) (cAMP-responsive element-binding protein 3) (Transcription factor LZIP) [Cleaved into: Processed cyclic AMP-responsive element-binding protein 3]	Creb3 Lzip	Mus musculus (Mouse)	404	cytoplasm [GO:0005737]; endoplasmic reticulum membrane [GO:0005789]; Golgi membrane [GO:0000139]; membrane [GO:0016020]; neuronal cell body [GO:0043025]; nuclear body [GO:0016604]; nucleus [GO:0005634]	TRANSMEM 262..282; /note="Helical; Signal-anchor for type II membrane protein"; /evidence="ECO:0000255"
ENSMUSG00000025510	1.66849e-12	-1.22368	0.545	0.798	4.61656e-08	Cd151	O35566	reviewed	CD151_MOUSE	CD151 antigen (GP27) (Membrane glycoprotein SFA-1) (Platelet-endothelial tetraspan antigen 3) (PETA-3) (CD antigen CD151)	Cd151 Peta3	Mus musculus (Mouse)	253	basement membrane [GO:0005604]; cell surface [GO:0009986]; plasma membrane [GO:0005886]	TRANSMEM 19..39; /note="Helical"; /evidence="ECO:0000255"; TRANSMEM 58..78; /note="Helical"; /evidence="ECO:0000255"; TRANSMEM 92..112; /note="Helical"; /evidence="ECO:0000255"; TRANSMEM 222..242; /note="Helical"; /evidence="ECO:0000255"
ENSMUSG00000001436	2.0158e-12	2.24434	0.348	0.084	5.57752e-08	Slc19a1	P41438	reviewed	S19A1_MOUSE	Reduced folate transporter (Intestinal folate carrier 1) (IFC-1) (Plasma membrane folate antiporter SLC19A1) (Reduced folate carrier 1) (RFC-1) (RFC1) (Solute carrier family 19 member 1)	Slc19a1	Mus musculus (Mouse)	512	apical plasma membrane [GO:0016324]; basolateral plasma membrane [GO:0016323]; brush border membrane [GO:0031526]	TRANSMEM 30..50; /note="Helical; Name=1"; /evidence="ECO:0000250|UniProtKB:P41440"; TRANSMEM 63..85; /note="Helical; Name=2"; /evidence="ECO:0000250|UniProtKB:P41440"; TRANSMEM 90..110; /note="Helical; Name=3"; /evidence="ECO:0000250|UniProtKB:P41440"; TRANSMEM 115..137; /note="Helical; Name=4"; /evidence="ECO:0000250|UniProtKB:P41440"; TRANSMEM 152..176; /note="Helical; Name=5"; /evidence="ECO:0…
ENSMUSG00000026121	2.29352e-12	-2.61638	0.062	0.438	6.34593e-08	Sema4c	Q64151	reviewed	SEM4C_MOUSE	Semaphorin-4C (M-Sema F) (Semaphorin-C-like 1) (Sema I) (Semaphorin I)	Sema4c S4c Semacl1 Semai	Mus musculus (Mouse)	834	glutamatergic synapse [GO:0098978]; postsynaptic density [GO:0014069]; postsynaptic density membrane [GO:0098839]; synaptic vesicle membrane [GO:0030672]	TRANSMEM 665..685; /note="Helical"; /evidence="ECO:0000255"
ENSMUSG00000021759	2.90957e-12	-3.05496	0.08	0.435	8.05049e-08	Plpp1	Q61469	reviewed	PLPP1_MOUSE	Phospholipid phosphatase 1 (EC 3.1.3.-) (EC 3.1.3.106) (EC 3.1.3.4) (EC 3.6.1.75) (35 kDa PAP) (mPAP) (Hydrogen peroxide-inducible protein 53) (Hic53) (Lipid phosphate phosphohydrolase 1) (PAP2-alpha) (Phosphatidate phosphohydrolase type 2a) (Phosphatidic acid phosphatase 2a) (PAP-2a) (PAP2a)	Plpp1 Hpic53 Lpp1 Ppap2a	Mus musculus (Mouse)	283	apical plasma membrane [GO:0016324]; caveola [GO:0005901]; membrane [GO:0016020]; plasma membrane [GO:0005886]	TRANSMEM 7..27; /note="Helical"; /evidence="ECO:0000255"; TRANSMEM 54..74; /note="Helical"; /evidence="ECO:0000255"; TRANSMEM 89..109; /note="Helical"; /evidence="ECO:0000255"; TRANSMEM 165..185; /note="Helical"; /evidence="ECO:0000255"; TRANSMEM 200..220; /note="Helical"; /evidence="ECO:0000255"; TRANSMEM 230..250; /note="Helical"; /evidence="ECO:0000255"
ENSMUSG00000038648	4.13683e-12	-2.77378	0.089	0.447	1.14462e-07	Creb3l2	Q8BH52	reviewed	CR3L2_MOUSE	Cyclic AMP-responsive element-binding protein 3-like protein 2 (cAMP-responsive element-binding protein 3-like protein 2) [Cleaved into: Processed cyclic AMP-responsive element-binding protein 3-like protein 2]	Creb3l2 Bbf2h7	Mus musculus (Mouse)	521	cytosol [GO:0005829]; endoplasmic reticulum [GO:0005783]; endoplasmic reticulum membrane [GO:0005789]; Golgi membrane [GO:0000139]; nucleoplasm [GO:0005654]; nucleus [GO:0005634]	TRANSMEM 379..399; /note="Helical; Signal-anchor for type II membrane protein"; /evidence="ECO:0000255"
ENSMUSG00000027002	4.92511e-12	-1.95361	0.304	0.626	1.36273e-07	Nckap1	P28660	reviewed	NCKP1_MOUSE	Nck-associated protein 1 (NAP 1) (Brain protein H19) (MH19) (Membrane-associated protein HEM-2) (p125Nap1)	Nckap1 Hem2 Kiaa0587 Nap1	Mus musculus (Mouse)	1128	filamentous actin [GO:0031941]; lamellipodium [GO:0030027]; lamellipodium membrane [GO:0031258]; postsynapse [GO:0098794]; ruffle [GO:0001726]; SCAR complex [GO:0031209]	TRANSMEM 995..1015; /note="Helical"; /evidence="ECO:0000255"
ENSMUSG00000020873	5.64202e-12	-1.2554	0.518	0.789	1.56109e-07	Slc35b1	P97858	reviewed	S35B1_MOUSE	Solute carrier family 35 member B1 (ATP/ADP exchanger ER) (AXER) (Endoplasmic reticulum ATP/ADP translocase) (UDP-galactose transporter-related protein 1) (UGTrel1)	Slc35b1 Ugalt2	Mus musculus (Mouse)	322	endoplasmic reticulum membrane [GO:0005789]; nucleoplasm [GO:0005654]	TRANSMEM 12..32; /note="Helical"; /evidence="ECO:0000255"; TRANSMEM 51..71; /note="Helical"; /evidence="ECO:0000255"; TRANSMEM 85..105; /note="Helical"; /evidence="ECO:0000255"; TRANSMEM 136..156; /note="Helical"; /evidence="ECO:0000255"; TRANSMEM 168..188; /note="Helical"; /evidence="ECO:0000255"; TRANSMEM 210..230; /note="Helical"; /evidence="ECO:0000255"; TRANSMEM 243..263; /note="Helical"; /e…
ENSMUSG00000023827	5.8311e-12	-1.74819	0.259	0.618	1.61341e-07	Agpat4	Q8K4X7	reviewed	PLCD_MOUSE	1-acyl-sn-glycerol-3-phosphate acyltransferase delta (EC 2.3.1.51) (1-acylglycerol-3-phosphate O-acyltransferase 4) (1-AGP acyltransferase 4) (1-AGPAT 4) (Lysophosphatidic acid acyltransferase delta) (LPAAT-delta)	Agpat4	Mus musculus (Mouse)	378	endoplasmic reticulum [GO:0005783]; endoplasmic reticulum membrane [GO:0005789]; mitochondrial outer membrane [GO:0005741]	TRANSMEM 11..31; /note="Helical"; /evidence="ECO:0000255"; TRANSMEM 125..145; /note="Helical"; /evidence="ECO:0000255"; TRANSMEM 311..331; /note="Helical"; /evidence="ECO:0000255"; TRANSMEM 338..358; /note="Helical"; /evidence="ECO:0000255"
ENSMUSG00000093904	8.14766e-12	0.408226	1	1	2.25438e-07	Tomm20	Q9DCC8	reviewed	TOM20_MOUSE	Mitochondrial import receptor subunit TOM20 homolog (Mitochondrial 20 kDa outer membrane protein) (Outer mitochondrial membrane receptor Tom20)	Tomm20	Mus musculus (Mouse)	145	cell periphery [GO:0071944]; migrasome [GO:0140494]; mitochondria-associated endoplasmic reticulum membrane contact site [GO:0044233]; mitochondrial envelope [GO:0005740]; mitochondrial outer membrane translocase complex [GO:0005742]; mitochondrion [GO:0005739]; sperm midpiece [GO:0097225]	TRANSMEM 7..24; /note="Helical"; /evidence="ECO:0000255"
ENSMUSG00000060470	9.43268e-12	2.12004	0.42	0.14	2.60993e-07	Adgrg3	Q8R0T6	reviewed	AGRG3_MOUSE	Adhesion G protein-coupled receptor G3 (G-protein coupled receptor 97) [Cleaved into: Adhesion G-protein coupled receptor G3, N-terminal fragment (ADGRG3 N-terminal fragment); Adhesion G-protein coupled receptor G3, C-terminal fragment (ADGRG3 C-terminal fragment)]	Adgrg3 Gpr97	Mus musculus (Mouse)	542	plasma membrane [GO:0005886]	TRANSMEM 268..288; /note="Helical; Name=1"; /evidence="ECO:0000255"; TRANSMEM 303..323; /note="Helical; Name=2"; /evidence="ECO:0000255"; TRANSMEM 343..363; /note="Helical; Name=3"; /evidence="ECO:0000255"; TRANSMEM 373..393; /note="Helical; Name=4"; /evidence="ECO:0000255"; TRANSMEM 427..447; /note="Helical; Name=5"; /evidence="ECO:0000255"; TRANSMEM 468..488; /note="Helical; Name=6"; /evidence=…
ENSMUSG00000033350	1.00344e-11	-3.18578	0.062	0.404	2.77641e-07	Chst2	Q80WV3	reviewed	CHST2_MOUSE	Carbohydrate sulfotransferase 2 (EC 2.8.2.-) (Galactose/N-acetylglucosamine/N-acetylglucosamine 6-O-sulfotransferase 2) (GST-2) (N-acetylglucosamine 6-O-sulfotransferase 1) (GlcNAc6ST-1) (Gn6st-1)	Chst2 Gst2	Mus musculus (Mouse)	530	cytosol [GO:0005829]; Golgi membrane [GO:0000139]; nucleoplasm [GO:0005654]; trans-Golgi network [GO:0005802]	TRANSMEM 55..75; /note="Helical; Signal-anchor for type II membrane protein"; /evidence="ECO:0000255"
ENSMUSG00000030096	1.12401e-11	1.72012	0.491	0.183	3.11003e-07	Slc6a6	O35316	reviewed	SC6A6_MOUSE	Sodium- and chloride-dependent taurine transporter (Solute carrier family 6 member 6)	Slc6a6 Taut	Mus musculus (Mouse)	621	apical plasma membrane [GO:0016324]; basolateral plasma membrane [GO:0016323]; GABA-ergic synapse [GO:0098982]; microvillus membrane [GO:0031528]; plasma membrane [GO:0005886]; postsynaptic membrane [GO:0045211]	TRANSMEM 50..70; /note="Helical; Name=1"; /evidence="ECO:0000255"; TRANSMEM 77..97; /note="Helical; Name=2"; /evidence="ECO:0000255"; TRANSMEM 123..143; /note="Helical; Name=3"; /evidence="ECO:0000255"; TRANSMEM 216..236; /note="Helical; Name=4"; /evidence="ECO:0000255"; TRANSMEM 245..265; /note="Helical; Name=5"; /evidence="ECO:0000255"; TRANSMEM 290..310; /note="Helical; Name=6"; /evidence="ECO…
ENSMUSG00000019966	1.93451e-11	-3.60724	0.027	0.36	5.3526e-07	Kitl	P20826	reviewed	SCF_MOUSE	Kit ligand (Hematopoietic growth factor KL) (Mast cell growth factor) (MGF) (Steel factor) (Stem cell factor) (SCF) (c-Kit ligand) [Cleaved into: Soluble KIT ligand (sKITLG)]	Kitlg Kitl Mgf Sl Slf	Mus musculus (Mouse)	273	cytoplasm [GO:0005737]; cytoskeleton [GO:0005856]; extracellular region [GO:0005576]; extracellular space [GO:0005615]; filopodium [GO:0030175]; lamellipodium [GO:0030027]; membrane [GO:0016020]; plasma membrane [GO:0005886]	TRANSMEM 215..237; /note="Helical"; /evidence="ECO:0000255"
ENSMUSG00000057329	2.06811e-11	-2.70909	0.071	0.419	5.72226e-07	Bcl2	P10417	reviewed	BCL2_MOUSE	Apoptosis regulator Bcl-2	Bcl2 Bcl-2	Mus musculus (Mouse)	236	BAD-BCL-2 complex [GO:0097138]; cytoplasm [GO:0005737]; cytosol [GO:0005829]; endoplasmic reticulum [GO:0005783]; endoplasmic reticulum membrane [GO:0005789]; membrane [GO:0016020]; mitochondrial membrane [GO:0031966]; mitochondrial outer membrane [GO:0005741]; mitochondrion [GO:0005739]; myelin sheath [GO:0043209]; nuclear membrane [GO:0031965]; nucleus [GO:0005634]; pore complex [GO:0046930]	TRANSMEM 209..230; /note="Helical"; /evidence="ECO:0000255"
ENSMUSG00000030588	2.53176e-11	-0.809915	0.795	0.91	7.00513e-07	Yif1b	Q9CX30	reviewed	YIF1B_MOUSE	Protein YIF1B (YIP1-interacting factor homolog B)	Yif1b	Mus musculus (Mouse)	311	endoplasmic reticulum [GO:0005783]; endoplasmic reticulum membrane [GO:0005789]; endoplasmic reticulum-Golgi intermediate compartment [GO:0005793]; Golgi apparatus [GO:0005794]; Golgi membrane [GO:0000139]	TRANSMEM 154..174; /note="Helical"; /evidence="ECO:0000255"; TRANSMEM 190..210; /note="Helical"; /evidence="ECO:0000255"; TRANSMEM 217..237; /note="Helical"; /evidence="ECO:0000255"; TRANSMEM 239..259; /note="Helical"; /evidence="ECO:0000255"; TRANSMEM 290..310; /note="Helical"; /evidence="ECO:0000255"
ENSMUSG00000044408	3.4241e-11	-0.778828	0.848	0.933	9.47415e-07	Sptssa	Q8R207	reviewed	SPTSA_MOUSE	Serine palmitoyltransferase small subunit A (Small subunit of serine palmitoyltransferase A) (ssSPTa)	Sptssa Ssspta	Mus musculus (Mouse)	71	endoplasmic reticulum [GO:0005783]; endoplasmic reticulum membrane [GO:0005789]; serine palmitoyltransferase complex [GO:0017059]	TRANSMEM 13..29; /note="Helical"; /evidence="ECO:0000255"; TRANSMEM 35..57; /note="Helical"; /evidence="ECO:0000255"
ENSMUSG00000022464	3.60665e-11	-1.55369	0.312	0.638	9.97923e-07	Slc38a4	Q8R1S9	reviewed	S38A4_MOUSE	Sodium-coupled neutral amino acid transporter 4 (Amino acid transporter A3) (Na(+)-coupled neutral amino acid transporter 4) (Solute carrier family 38 member 4) (System A amino acid transporter 3)	Slc38a4 Ata3 Nat3 Snat4	Mus musculus (Mouse)	547	microvillus membrane [GO:0031528]	TRANSMEM 105..125; /note="Helical"; /evidence="ECO:0000255"; TRANSMEM 152..172; /note="Helical"; /evidence="ECO:0000255"; TRANSMEM 196..216; /note="Helical"; /evidence="ECO:0000255"; TRANSMEM 221..241; /note="Helical"; /evidence="ECO:0000255"; TRANSMEM 333..353; /note="Helical"; /evidence="ECO:0000255"; TRANSMEM 370..390; /note="Helical"; /evidence="ECO:0000255"; TRANSMEM 412..432; /note="Helical…
ENSMUSG00000032902	3.83271e-11	1.29928	0.67	0.357	1.06047e-06	Slc16a1	P53986	reviewed	MOT1_MOUSE	Monocarboxylate transporter 1 (MCT 1) (Solute carrier family 16 member 1)	Slc16a1 Mct1	Mus musculus (Mouse)	493	apical plasma membrane [GO:0016324]; basolateral plasma membrane [GO:0016323]; centrosome [GO:0005813]; lateral plasma membrane [GO:0016328]; mitochondrion [GO:0005739]; plasma membrane [GO:0005886]; synapse [GO:0045202]	TRANSMEM 23..44; /note="Helical; Name=1"; /evidence="ECO:0000250|UniProtKB:P53985"; TRANSMEM 56..80; /note="Helical; Name=2"; /evidence="ECO:0000250|UniProtKB:P53985"; TRANSMEM 85..105; /note="Helical; Name=3"; /evidence="ECO:0000250|UniProtKB:P53985"; TRANSMEM 110..132; /note="Helical; Name=4"; /evidence="ECO:0000250|UniProtKB:P53985"; TRANSMEM 147..169; /note="Helical; Name=5"; /evidence="ECO:0…
ENSMUSG00000058254	4.86259e-11	-2.84743	0.08	0.419	1.34543e-06	Tspan7	Q62283	reviewed	TSN7_MOUSE	Tetraspanin-7 (Tspan-7) (Cell surface glycoprotein A15) (PE31) (TALLA homolog) (Transmembrane 4 superfamily member 2) (CD antigen CD231)	Tspan7 Mxs1 Tm4sf2	Mus musculus (Mouse)	249	membrane [GO:0016020]; postsynapse [GO:0098794]	TRANSMEM 17..40; /note="Helical"; /evidence="ECO:0000255"; TRANSMEM 57..75; /note="Helical"; /evidence="ECO:0000255"; TRANSMEM 87..112; /note="Helical"; /evidence="ECO:0000255"; TRANSMEM 214..234; /note="Helical"; /evidence="ECO:0000255"
ENSMUSG00000047843	5.31123e-11	-0.677447	0.92	0.944	1.46956e-06	Bri3	P28662	reviewed	BRI3_MOUSE	Membrane protein BRI3 (Brain protein I3)	Bri3	Mus musculus (Mouse)	125	lysosomal membrane [GO:0005765]; perinuclear region of cytoplasm [GO:0048471]	TRANSMEM 71..91; /note="Helical"; /evidence="ECO:0000255"; TRANSMEM 92..112; /note="Helical"; /evidence="ECO:0000255"
ENSMUSG00000014867	5.78354e-11	-0.985799	0.661	0.851	1.60025e-06	Surf4	Q64310	reviewed	SURF4_MOUSE	Surfeit locus protein 4	Surf4 Surf-4	Mus musculus (Mouse)	269	COPII-coated ER to Golgi transport vesicle [GO:0030134]; cytosol [GO:0005829]; endoplasmic reticulum exit site [GO:0070971]; endoplasmic reticulum membrane [GO:0005789]; endoplasmic reticulum-Golgi intermediate compartment membrane [GO:0033116]; Golgi membrane [GO:0000139]; nuclear membrane [GO:0031965]	TRANSMEM 65..85; /note="Helical"; /evidence="ECO:0000255"; TRANSMEM 92..112; /note="Helical"; /evidence="ECO:0000255"; TRANSMEM 179..199; /note="Helical"; /evidence="ECO:0000255"; TRANSMEM 203..223; /note="Helical"; /evidence="ECO:0000255"; TRANSMEM 242..262; /note="Helical"; /evidence="ECO:0000255"
ENSMUSG00000024440	6.68428e-11	-4.02745	0.009	0.317	1.84947e-06	Pcdh12	O55134	reviewed	PCD12_MOUSE	Protocadherin-12 (Vascular cadherin-2) (Vascular endothelial cadherin-2) (VE-cad-2) (VE-cadherin-2) [Cleaved into: Protocadherin-12, secreted form]	Pcdh12	Mus musculus (Mouse)	1180	cell-cell junction [GO:0005911]; extracellular region [GO:0005576]; plasma membrane [GO:0005886]	TRANSMEM 717..737; /note="Helical"; /evidence="ECO:0000255"
ENSMUSG00000054263	7.30968e-11	-4.37872	0.009	0.315	2.02251e-06	Lifr	P42703	reviewed	LIFR_MOUSE	Leukemia inhibitory factor receptor (LIF receptor) (LIF-R) (D-factor/LIF receptor) (CD antigen CD118)	Lifr	Mus musculus (Mouse)	1092	extracellular region [GO:0005576]; plasma membrane [GO:0005886]; receptor complex [GO:0043235]	TRANSMEM 829..853; /note="Helical"; /evidence="ECO:0000255"
ENSMUSG00000029390	9.30355e-11	-0.556559	0.982	0.989	2.5742e-06	Tmed2	Q9R0Q3	reviewed	TMED2_MOUSE	Transmembrane emp24 domain-containing protein 2 (COPI-coated vesicle membrane protein p24) (Membrane protein p24A) (Sid 394) (p24 family protein beta-1) (p24beta1)	Tmed2 Rnp24 Sid394	Mus musculus (Mouse)	201	COPI-coated vesicle [GO:0030137]; COPI-coated vesicle membrane [GO:0030663]; endoplasmic reticulum [GO:0005783]; endoplasmic reticulum membrane [GO:0005789]; endoplasmic reticulum-Golgi intermediate compartment [GO:0005793]; endoplasmic reticulum-Golgi intermediate compartment membrane [GO:0033116]; Golgi apparatus [GO:0005794]; Golgi cisterna membrane [GO:0032580]; membrane [GO:0016020]; zymogen…	TRANSMEM 169..189; /note="Helical"; /evidence="ECO:0000255"
ENSMUSG00000036030	1.16025e-10	1.65783	0.545	0.261	3.21029e-06	Prtg	Q2EY15	reviewed	PRTG_MOUSE	Protogenin (Protein Shen-Dan)	Prtg	Mus musculus (Mouse)	1191	plasma membrane [GO:0005886]	TRANSMEM 944..964; /note="Helical"; /evidence="ECO:0000255"
ENSMUSG00000021248	1.34314e-10	-0.547837	0.973	0.98	3.71632e-06	Tmed10	Q9D1D4	reviewed	TMEDA_MOUSE	Transmembrane emp24 domain-containing protein 10 (Protein Tmed10) (21 kDa transmembrane-trafficking protein) (Transmembrane protein Tmp21) (p24 family protein delta-1) (p24delta1)	Tmed10 Tmp21	Mus musculus (Mouse)	219	cis-Golgi network [GO:0005801]; endoplasmic reticulum membrane [GO:0005789]; endoplasmic reticulum-Golgi intermediate compartment [GO:0005793]; endoplasmic reticulum-Golgi intermediate compartment membrane [GO:0033116]; gamma-secretase complex [GO:0070765]; Golgi membrane [GO:0000139]; melanosome [GO:0042470]; membrane [GO:0016020]; plasma membrane [GO:0005886]; secretory granule membrane [GO:003…	TRANSMEM 186..206; /note="Helical"; /evidence="ECO:0000255"
ENSMUSG00000078974	1.57692e-10	-0.465221	1	0.997	4.36318e-06	Sec61g	P60060	reviewed	SC61G_MOUSE	Protein transport protein Sec61 subunit gamma	Sec61g	Mus musculus (Mouse)	68	endoplasmic reticulum membrane [GO:0005789]; membrane [GO:0016020]	TRANSMEM 33..61; /note="Helical"; /evidence="ECO:0000255"
ENSMUSG00000020570	1.67758e-10	-0.954513	0.679	0.826	4.6417e-06	Sypl1	O09117	reviewed	SYPL1_MOUSE	Synaptophysin-like protein 1 (Pantophysin)	Sypl1 Pphn Sypl	Mus musculus (Mouse)	261	cytoplasmic vesicle membrane [GO:0030659]; melanosome [GO:0042470]; membrane [GO:0016020]; secretory granule [GO:0030141]; synaptic vesicle [GO:0008021]	TRANSMEM 34..54; /note="Helical"; /evidence="ECO:0000255"; TRANSMEM 118..138; /note="Helical"; /evidence="ECO:0000255"; TRANSMEM 152..172; /note="Helical"; /evidence="ECO:0000255"; TRANSMEM 215..235; /note="Helical"; /evidence="ECO:0000255"
ENSMUSG00000027074	2.01105e-10	-1.54808	0.375	0.652	5.56438e-06	Slc43a3	A2AVZ9	reviewed	S43A3_MOUSE	Equilibrative nucleobase transporter 1 (Embryonic epithelia gene 1 protein) (Solute carrier family 43 member 3)	Slc43a3 Eeg1 Enbt1	Mus musculus (Mouse)	502	basolateral plasma membrane [GO:0016323]	TRANSMEM 17..37; /note="Helical"; /evidence="ECO:0000255"; TRANSMEM 72..92; /note="Helical"; /evidence="ECO:0000255"; TRANSMEM 97..117; /note="Helical"; /evidence="ECO:0000255"; TRANSMEM 122..142; /note="Helical"; /evidence="ECO:0000255"; TRANSMEM 156..176; /note="Helical"; /evidence="ECO:0000255"; TRANSMEM 189..209; /note="Helical"; /evidence="ECO:0000255"; TRANSMEM 294..314; /note="Helical"; /e…
ENSMUSG00000030654	2.06412e-10	-0.62692	0.991	0.986	5.71121e-06	Arl6ip1	Q9JKW0	reviewed	AR6P1_MOUSE	ADP-ribosylation factor-like protein 6-interacting protein 1 (ARL-6-interacting protein 1) (Aip-1) (Protein TBX2)	Arl6ip1 Arl6ip	Mus musculus (Mouse)	203	cytoplasm [GO:0005737]; cytosol [GO:0005829]; endoplasmic reticulum [GO:0005783]; endoplasmic reticulum membrane [GO:0005789]; endoplasmic reticulum tubular network [GO:0071782]; membrane [GO:0016020]; Sec61 translocon complex [GO:0005784]	TRANSMEM 42..62; /note="Helical"; /evidence="ECO:0000255"; TRANSMEM 66..86; /note="Helical"; /evidence="ECO:0000255"; TRANSMEM 134..175; /note="Helical"; /evidence="ECO:0000255"
ENSMUSG00000020717	2.37085e-10	-1.16296	0.616	0.798	6.55991e-06	Pecam1	Q08481	reviewed	PECA1_MOUSE	Platelet endothelial cell adhesion molecule (PECAM-1) (CD antigen CD31)	Pecam1 Pecam Pecam-1	Mus musculus (Mouse)	727	cell periphery [GO:0071944]; cell-cell contact zone [GO:0044291]; cytoplasm [GO:0005737]; cytosol [GO:0005829]; external side of plasma membrane [GO:0009897]; extracellular space [GO:0005615]; membrane [GO:0016020]; membrane raft [GO:0045121]; nucleolus [GO:0005730]; nucleoplasm [GO:0005654]; plasma membrane [GO:0005886]; protein-containing complex [GO:0032991]; smooth muscle contractile fiber [G…	TRANSMEM 591..609; /note="Helical"; /evidence="ECO:0000255"
ENSMUSG00000047260	3.01273e-10	0.595843	0.973	0.921	8.33591e-06	Emc6	Q9CQW0	reviewed	EMC6_MOUSE	ER membrane protein complex subunit 6 (Transmembrane protein 93)	Emc6 Tmem93	Mus musculus (Mouse)	110	EMC complex [GO:0072546]; endoplasmic reticulum membrane [GO:0005789]; membrane [GO:0016020]; omegasome membrane [GO:1903349]	TRANSMEM 29..44; /note="Helical"; /evidence="ECO:0000250|UniProtKB:Q9BV81"; TRANSMEM 51..71; /note="Helical"; /evidence="ECO:0000250|UniProtKB:Q9BV81"; TRANSMEM 90..106; /note="Helical"; /evidence="ECO:0000250|UniProtKB:Q9BV81"
ENSMUSG00000015750	3.11571e-10	-1.32871	0.491	0.705	8.62087e-06	Aph1a	Q8BVF7	reviewed	APH1A_MOUSE	Gamma-secretase subunit APH-1A (APH-1a) (Aph-1alpha)	Aph1a	Mus musculus (Mouse)	265	early endosome [GO:0005769]; endoplasmic reticulum [GO:0005783]; endoplasmic reticulum membrane [GO:0005789]; gamma-secretase complex [GO:0070765]; Golgi apparatus [GO:0005794]; Golgi cisterna membrane [GO:0032580]; Golgi membrane [GO:0000139]; membrane [GO:0016020]; plasma membrane [GO:0005886]; presynaptic membrane [GO:0042734]; synaptic vesicle [GO:0008021]	TRANSMEM 3..23; /note="Helical; Name=1"; /evidence="ECO:0000250|UniProtKB:Q96BI3"; TRANSMEM 32..52; /note="Helical; Name=2"; /evidence="ECO:0000250|UniProtKB:Q96BI3"; TRANSMEM 69..89; /note="Helical; Name=3"; /evidence="ECO:0000250|UniProtKB:Q96BI3"; TRANSMEM 119..139; /note="Helical; Name=4"; /evidence="ECO:0000250|UniProtKB:Q96BI3"; TRANSMEM 159..179; /note="Helical; Name=5"; /evidence="ECO:000…
ENSMUSG00000029048	3.41519e-10	-0.652654	0.92	0.947	9.44948e-06	Rer1	Q9CQU3	reviewed	RER1_MOUSE	Protein RER1	Rer1	Mus musculus (Mouse)	196	cell surface [GO:0009986]; endoplasmic reticulum-Golgi intermediate compartment [GO:0005793]; Golgi membrane [GO:0000139]; plasma membrane [GO:0005886]	TRANSMEM 41..61; /note="Helical"; /evidence="ECO:0000255"; TRANSMEM 63..83; /note="Helical"; /evidence="ECO:0000255"; TRANSMEM 140..160; /note="Helical"; /evidence="ECO:0000255"
ENSMUSG00000028645	3.67521e-10	-1.11911	0.634	0.817	1.0169e-05	Slc2a1	P17809	reviewed	GTR1_MOUSE	Solute carrier family 2, facilitated glucose transporter member 1 (Glucose transporter type 1, erythrocyte/brain) (GLUT-1) (GT1)	Slc2a1 Glut1	Mus musculus (Mouse)	492	apical plasma membrane [GO:0016324]; basolateral plasma membrane [GO:0016323]; caveola [GO:0005901]; cortical actin cytoskeleton [GO:0030864]; cytoplasm [GO:0005737]; cytosol [GO:0005829]; female germ cell nucleus [GO:0001674]; female pronucleus [GO:0001939]; glucose transporter complex [GO:1990350]; Golgi membrane [GO:0000139]; intercalated disc [GO:0014704]; membrane [GO:0016020]; membrane raft…	TRANSMEM 12..33; /note="Helical; Name=1"; /evidence="ECO:0000250|UniProtKB:P11166"; TRANSMEM 67..87; /note="Helical; Name=2"; /evidence="ECO:0000250|UniProtKB:P11166"; TRANSMEM 91..112; /note="Helical; Name=3"; /evidence="ECO:0000250|UniProtKB:P11166"; TRANSMEM 121..144; /note="Helical; Name=4"; /evidence="ECO:0000250|UniProtKB:P11166"; TRANSMEM 156..176; /note="Helical; Name=5"; /evidence="ECO:0…
ENSMUSG00000020585	3.76574e-10	-0.932206	0.777	0.865	1.04194e-05	Laptm4a	Q60961	reviewed	LAP4A_MOUSE	Lysosomal-associated transmembrane protein 4A (Golgi 4-transmembrane-spanning transporter) (Mouse transporter protein) (MTP)	Laptm4a Mtrp	Mus musculus (Mouse)	233	late endosome membrane [GO:0031902]; lysosomal membrane [GO:0005765]; membrane [GO:0016020]; plasma membrane [GO:0005886]	TRANSMEM 29..49; /note="Helical"; /evidence="ECO:0000255"; TRANSMEM 82..102; /note="Helical"; /evidence="ECO:0000255"; TRANSMEM 108..128; /note="Helical"; /evidence="ECO:0000255"; TRANSMEM 160..180; /note="Helical"; /evidence="ECO:0000255"
ENSMUSG00000018169	5.68415e-10	0.950465	0.786	0.478	1.57275e-05	Mfng	O09008	reviewed	MFNG_MOUSE	Beta-1,3-N-acetylglucosaminyltransferase manic fringe (EC 2.4.1.222) (O-fucosylpeptide 3-beta-N-acetylglucosaminyltransferase)	Mfng	Mus musculus (Mouse)	321	Golgi membrane [GO:0000139]	TRANSMEM 8..27; /note="Helical; Signal-anchor for type II membrane protein"; /evidence="ECO:0000255"
ENSMUSG00000022051	7.84856e-10	-0.742697	0.83	0.888	2.17162e-05	Bnip3l	Q9Z2F7	reviewed	BNI3L_MOUSE	BCL2/adenovirus E1B 19 kDa protein-interacting protein 3-like (NIP3-like protein X) (NIP3L)	Bnip3l Nix	Mus musculus (Mouse)	218	endoplasmic reticulum [GO:0005783]; mitochondrial outer membrane [GO:0005741]; mitochondrion [GO:0005739]; nuclear envelope [GO:0005635]; nuclear speck [GO:0016607]	TRANSMEM 187..207; /note="Helical"; /evidence="ECO:0000255"
ENSMUSG00000022174	8.57888e-10	-0.529298	0.973	0.978	2.37369e-05	Dad1	P61804	reviewed	DAD1_MOUSE	Dolichyl-diphosphooligosaccharide--protein glycosyltransferase subunit DAD1 (Oligosaccharyl transferase subunit DAD1) (Defender against cell death 1) (DAD-1)	Dad1	Mus musculus (Mouse)	113	endoplasmic reticulum membrane [GO:0005789]; oligosaccharyltransferase complex [GO:0008250]; oligosaccharyltransferase complex A [GO:0160226]; oligosaccharyltransferase complex B [GO:0160227]	TRANSMEM 31..51; /note="Helical"; /evidence="ECO:0000255"; TRANSMEM 53..73; /note="Helical"; /evidence="ECO:0000255"; TRANSMEM 93..113; /note="Helical"; /evidence="ECO:0000255"
ENSMUSG00000030054	8.6703e-10	4.34092	0.116	0.003	2.39898e-05	Gp9	O88186	reviewed	GPIX_MOUSE	Platelet glycoprotein IX (GP-IX) (GPIX) (Glycoprotein 9) (CD antigen CD42a)	Gp9	Mus musculus (Mouse)	177	glycoprotein Ib-IX-V complex [GO:1990779]	TRANSMEM 148..168; /note="Helical"; /evidence="ECO:0000255"
ENSMUSG00000035212	9.43621e-10	-1.26252	0.429	0.699	2.6109e-05	Leprot	O89013	reviewed	OBRG_MOUSE	Leptin receptor gene-related protein (Endospanin-1) (OB-R gene-related protein) (OB-RGRP)	Leprot Lepr Obr	Mus musculus (Mouse)	131	endosome membrane [GO:0010008]; Golgi membrane [GO:0000139]	TRANSMEM 7..27; /note="Helical"; /evidence="ECO:0000255"; TRANSMEM 32..52; /note="Helical"; /evidence="ECO:0000255"; TRANSMEM 69..89; /note="Helical"; /evidence="ECO:0000255"; TRANSMEM 100..120; /note="Helical"; /evidence="ECO:0000255"
ENSMUSG00000026923	9.59766e-10	-1.35254	0.25	0.587	2.65558e-05	Notch1	Q01705	reviewed	NOTC1_MOUSE	Neurogenic locus notch homolog protein 1 (Notch 1) (Motch A) (mT14) (p300) [Cleaved into: Notch 1 extracellular truncation (NEXT); Notch 1 intracellular domain (NICD)]	Notch1 Motch	Mus musculus (Mouse)	2531	acrosomal vesicle [GO:0001669]; adherens junction [GO:0005912]; apical plasma membrane [GO:0016324]; cell periphery [GO:0071944]; cell surface [GO:0009986]; cytoplasm [GO:0005737]; cytoplasmic vesicle [GO:0031410]; cytoskeleton [GO:0005856]; cytosol [GO:0005829]; endoplasmic reticulum [GO:0005783]; endoplasmic reticulum membrane [GO:0005789]; endosome membrane [GO:0010008]; extracellular region […	TRANSMEM 1726..1746; /note="Helical"; /evidence="ECO:0000250|UniProtKB:P46531"
ENSMUSG00000030930	9.76855e-10	-3.24216	0.036	0.329	2.70286e-05	Chst15	Q91XQ5	reviewed	CHSTF_MOUSE	Carbohydrate sulfotransferase 15 (EC 2.8.2.33) (B-cell RAG-associated gene protein) (N-acetylgalactosamine 4-sulfate 6-O-sulfotransferase) (GalNAc4S-6ST)	Chst15 Brag Galnac4s6st Kiaa0598	Mus musculus (Mouse)	561	Golgi membrane [GO:0000139]	TRANSMEM 81..101; /note="Helical; Signal-anchor for type II membrane protein"; /evidence="ECO:0000255"
ENSMUSG00000015094	1.0612e-09	-4.16753	0.009	0.284	2.93623e-05	Npdc1	Q64322	reviewed	NPDC1_MOUSE	Neural proliferation differentiation and control protein 1 (NPDC-1)	Npdc1 Npdc-1	Mus musculus (Mouse)	332	membrane [GO:0016020]	TRANSMEM 191..211; /note="Helical"; /evidence="ECO:0000255"
ENSMUSG00000031467	1.08145e-09	1.20486	0.723	0.497	2.99227e-05	Agpat5	Q9D1E8	reviewed	PLCE_MOUSE	1-acyl-sn-glycerol-3-phosphate acyltransferase epsilon (EC 2.3.1.51) (1-acylglycerol-3-phosphate O-acyltransferase 5) (1-AGP acyltransferase 5) (1-AGPAT 5) (Lysophosphatidic acid acyltransferase epsilon) (LPAAT-epsilon)	Agpat5 D8Ertd319e	Mus musculus (Mouse)	365	endoplasmic reticulum membrane [GO:0005789]; mitochondrion [GO:0005739]; nuclear envelope [GO:0005635]; nucleolus [GO:0005730]	TRANSMEM 15..35; /note="Helical"; /evidence="ECO:0000255"; TRANSMEM 345..365; /note="Helical"; /evidence="ECO:0000255"
ENSMUSG00000027706	1.11403e-09	-0.65616	0.875	0.89	3.08241e-05	Sec62	Q8BU14	reviewed	SEC62_MOUSE	Translocation protein SEC62 (Translocation protein 1) (TP-1)	Sec62 Tloc1	Mus musculus (Mouse)	398	endoplasmic reticulum membrane [GO:0005789]; membrane [GO:0016020]	TRANSMEM 197..217; /note="Helical"; /evidence="ECO:0000255"; TRANSMEM 235..255; /note="Helical"; /evidence="ECO:0000255"
ENSMUSG00000020869	1.14453e-09	-0.549716	0.946	0.975	3.16679e-05	Lrrc59	Q922Q8	reviewed	LRC59_MOUSE	Leucine-rich repeat-containing protein 59 [Cleaved into: Leucine-rich repeat-containing protein 59, N-terminally processed]	Lrrc59	Mus musculus (Mouse)	307	endoplasmic reticulum membrane [GO:0005789]; mitochondrial nucleoid [GO:0042645]; nuclear envelope [GO:0005635]	TRANSMEM 245..265; /note="Helical"; /evidence="ECO:0000255"
ENSMUSG00000057530	1.14534e-09	-1.53914	0.223	0.553	3.16905e-05	Ece1	Q4PZA2	reviewed	ECE1_MOUSE	Endothelin-converting enzyme 1 (ECE-1) (EC 3.4.24.71)	Ece1	Mus musculus (Mouse)	769	cell surface [GO:0009986]; endosome [GO:0005768]; external side of plasma membrane [GO:0009897]; Golgi apparatus [GO:0005794]; perinuclear region of cytoplasm [GO:0048471]; Weibel-Palade body [GO:0033093]	TRANSMEM 68..88; /note="Helical; Signal-anchor for type II membrane protein"; /evidence="ECO:0000255"
ENSMUSG00000031659	1.25585e-09	4.20568	0.125	0.006	3.4748e-05	Adcy7	P51829	reviewed	ADCY7_MOUSE	Adenylate cyclase type 7 (EC 4.6.1.1) (ATP pyrophosphate-lyase 7) (Adenylate cyclase type VII) (Adenylyl cyclase 7)	Adcy7	Mus musculus (Mouse)	1099	plasma membrane [GO:0005886]	TRANSMEM 34..54; /note="Helical"; /evidence="ECO:0000255"; TRANSMEM 63..83; /note="Helical"; /evidence="ECO:0000255"; TRANSMEM 95..117; /note="Helical"; /evidence="ECO:0000255"; TRANSMEM 122..142; /note="Helical"; /evidence="ECO:0000255"; TRANSMEM 147..167; /note="Helical"; /evidence="ECO:0000255"; TRANSMEM 178..198; /note="Helical"; /evidence="ECO:0000255"; TRANSMEM 596..616; /note="Helical"; /e…
ENSMUSG00000027435	1.28414e-09	-1.47916	0.295	0.61	3.55309e-05	Cd93	O89103	reviewed	C1QR1_MOUSE	Complement component C1q receptor (C1q/MBL/SPA receptor) (C1qR(p)) (C1qRp) (Cell surface antigen AA4) (Complement component 1 q subcomponent receptor 1) (Lymphocyte antigen 68) (Ly-68) (CD antigen CD93)	Cd93 Aa4 C1qr1 C1qrp Ly68	Mus musculus (Mouse)	644	cell surface [GO:0009986]; cytoplasmic vesicle [GO:0031410]; plasma membrane [GO:0005886]	TRANSMEM 573..593; /note="Helical"; /evidence="ECO:0000255"
ENSMUSG00000047414	1.30606e-09	-4.12542	0.009	0.284	3.61372e-05	Flrt2	Q8BLU0	reviewed	FLRT2_MOUSE	Leucine-rich repeat transmembrane protein FLRT2 (Fibronectin leucine rich transmembrane protein 2)	Flrt2 Kiaa0405	Mus musculus (Mouse)	660	cell-cell junction [GO:0005911]; endoplasmic reticulum membrane [GO:0005789]; extracellular space [GO:0005615]; focal adhesion [GO:0005925]; glutamatergic synapse [GO:0098978]; neuron projection [GO:0043005]; plasma membrane [GO:0005886]; postsynaptic membrane [GO:0045211]; presynaptic membrane [GO:0042734]	TRANSMEM 541..561; /note="Helical"; /evidence="ECO:0000255"
ENSMUSG00000067847	1.46747e-09	0.575367	0.991	0.829	4.06034e-05	Romo1	P60603	reviewed	ROMO1_MOUSE	Reactive oxygen species modulator 1 (ROS modulator 1) (Protein MGR2 homolog)	Romo1	Mus musculus (Mouse)	79	mitochondrion [GO:0005739]; TIM23 mitochondrial import inner membrane translocase complex [GO:0005744]	TRANSMEM 22..44; /note="Helical"; /evidence="ECO:0000255"
ENSMUSG00000049047	1.71596e-09	-1.21219	0.411	0.685	4.74788e-05	Armcx3	Q8BHS6	reviewed	ARMX3_MOUSE	Armadillo repeat-containing X-linked protein 3	Armcx3 Alex3	Mus musculus (Mouse)	379	axon cytoplasm [GO:1904115]; cytosol [GO:0005829]; mitochondrial outer membrane [GO:0005741]; mitochondrion [GO:0005739]; nucleus [GO:0005634]	TRANSMEM 7..29; /note="Helical; Signal-anchor"; /evidence="ECO:0000255"
ENSMUSG00000024516	2.80035e-09	0.863334	0.875	0.669	7.74829e-05	Sec11c	Q9D8V7	reviewed	SC11C_MOUSE	Signal peptidase complex catalytic subunit SEC11C (EC 3.4.21.89) (Microsomal signal peptidase 21 kDa subunit) (SPase 21 kDa subunit) (SEC11 homolog C) (SEC11-like protein 3) (SPC21)	Sec11c Sec11l3 Spc21	Mus musculus (Mouse)	192	signal peptidase complex [GO:0005787]	TRANSMEM 29..48; /note="Helical; Signal-anchor for type II membrane protein"; /evidence="ECO:0000255"
ENSMUSG00000025809	3.21237e-09	-0.905304	0.804	0.938	8.88832e-05	Itgb1	P09055	reviewed	ITB1_MOUSE	Integrin beta-1 (Fibronectin receptor subunit beta) (VLA-4 subunit beta) (CD antigen CD29)	Itgb1	Mus musculus (Mouse)	798	cell surface [GO:0009986]; cerebellar climbing fiber to Purkinje cell synapse [GO:0150053]; dendritic spine [GO:0043197]; external side of plasma membrane [GO:0009897]; filopodium [GO:0030175]; focal adhesion [GO:0005925]; glutamatergic synapse [GO:0098978]; integrin alpha1-beta1 complex [GO:0034665]; integrin alpha10-beta1 complex [GO:0034680]; integrin alpha11-beta1 complex [GO:0034681]; integr…	TRANSMEM 729..751; /note="Helical"; /evidence="ECO:0000255"
ENSMUSG00000006386	3.22044e-09	-1.28691	0.366	0.654	8.91063e-05	Tek	Q02858	reviewed	TIE2_MOUSE	Angiopoietin-1 receptor (EC 2.7.10.1) (Endothelial tyrosine kinase) (HYK) (STK1) (Tunica interna endothelial cell kinase) (Tyrosine kinase with Ig and EGF homology domains-2) (Tyrosine-protein kinase receptor TEK) (Tyrosine-protein kinase receptor TIE-2) (mTIE2) (p140 TEK) (CD antigen CD202b)	Tek Hyk Tie-2 Tie2	Mus musculus (Mouse)	1122	cytoskeleton [GO:0005856]; extracellular region [GO:0005576]; focal adhesion [GO:0005925]; membrane [GO:0016020]; perinuclear region of cytoplasm [GO:0048471]; plasma membrane [GO:0005886]	TRANSMEM 747..767; /note="Helical"; /evidence="ECO:0000255"
ENSMUSG00000023088	4.18665e-09	1.64017	0.411	0.16	0.00011584	Abcc1	O35379	reviewed	MRP1_MOUSE	Multidrug resistance-associated protein 1 (EC 7.6.2.2) (ATP-binding cassette sub-family C member 1) (Glutathione-S-conjugate-translocating ATPase ABCC1) (EC 7.6.2.3) (Leukotriene C(4) transporter) (LTC4 transporter)	Abcc1 Abcc1a Abcc1b Mdrap Mrp	Mus musculus (Mouse)	1528	apical plasma membrane [GO:0016324]; basal plasma membrane [GO:0009925]; basolateral plasma membrane [GO:0016323]; lateral plasma membrane [GO:0016328]; plasma membrane [GO:0005886]	TRANSMEM 34..54; /note="Helical; Name=1"; /evidence="ECO:0000255|PROSITE-ProRule:PRU00441"; TRANSMEM 75..95; /note="Helical; Name=2"; /evidence="ECO:0000255|PROSITE-ProRule:PRU00441"; TRANSMEM 101..121; /note="Helical; Name=3"; /evidence="ECO:0000255|PROSITE-ProRule:PRU00441"; TRANSMEM 134..154; /note="Helical; Name=4"; /evidence="ECO:0000255|PROSITE-ProRule:PRU00441"; TRANSMEM 173..193; /note="H…
ENSMUSG00000059811	4.58355e-09	1.60229	0.393	0.143	0.000126822	Atl2	Q6PA06	reviewed	ATLA2_MOUSE	Atlastin-2 (EC 3.6.5.-)	Atl2 Arl6ip2	Mus musculus (Mouse)	583	endoplasmic reticulum tubular network membrane [GO:0098826]	TRANSMEM 477..497; /note="Helical"; /evidence="ECO:0000255"; TRANSMEM 500..520; /note="Helical"; /evidence="ECO:0000255"
ENSMUSG00000068329	5.35391e-09	0.974688	0.688	0.433	0.000148137	Htra2	Q9JIY5	reviewed	HTRA2_MOUSE	Serine protease HTRA2, mitochondrial (EC 3.4.21.108) (High temperature requirement protein A2) (HtrA2) (Omi stress-regulated endoprotease) (Serine protease 25) (Serine proteinase OMI)	Htra2 Omi Prss25	Mus musculus (Mouse)	458	CD40 receptor complex [GO:0035631]; chromatin [GO:0000785]; cytoplasmic side of plasma membrane [GO:0009898]; cytoskeleton [GO:0005856]; cytosol [GO:0005829]; mitochondrial intermembrane space [GO:0005758]; mitochondrial membrane [GO:0031966]; mitochondrion [GO:0005739]; nucleus [GO:0005634]; serine-type endopeptidase complex [GO:1905370]	TRANSMEM 105..125; /note="Helical"; /evidence="ECO:0000255"
ENSMUSG00000034652	6.10761e-09	4.69688	0.116	0.006	0.000168991	Cd300a	Q6SJQ0	reviewed	CLM8_MOUSE	CMRF35-like molecule 8 (CLM-8) (CD300 antigen-like family member A) (Leukocyte mono-Ig-like receptor 1) (Mast cell-derived paired immunoglobulin-like receptor 1) (Myeloid-associated immunoglobulin-like receptor 1) (MAIR-1) (MAIR-I) (CD antigen CD300a)	Cd300a Clm8 Lmir1 Mcpir1	Mus musculus (Mouse)	318	plasma membrane [GO:0005886]	TRANSMEM 186..206; /note="Helical"; /evidence="ECO:0000255"
ENSMUSG00000028757	6.43174e-09	-0.673313	0.857	0.919	0.00017796	Ddost	O54734	reviewed	OST48_MOUSE	Dolichyl-diphosphooligosaccharide--protein glycosyltransferase 48 kDa subunit (DDOST 48 kDa subunit) (Oligosaccharyl transferase 48 kDa subunit)	Ddost	Mus musculus (Mouse)	441	endoplasmic reticulum membrane [GO:0005789]; oligosaccharyltransferase complex [GO:0008250]	TRANSMEM 413..432; /note="Helical"; /evidence="ECO:0000255"
ENSMUSG00000051379	6.88968e-09	-2.76203	0.054	0.331	0.00019063	Flrt3	Q8BGT1	reviewed	FLRT3_MOUSE	Leucine-rich repeat transmembrane protein FLRT3 (Fibronectin leucine rich transmembrane protein 3)	Flrt3 Kiaa1469	Mus musculus (Mouse)	649	axon terminus [GO:0043679]; axonal growth cone [GO:0044295]; cell-cell junction [GO:0005911]; cytosol [GO:0005829]; endoplasmic reticulum membrane [GO:0005789]; extracellular space [GO:0005615]; focal adhesion [GO:0005925]; glutamatergic synapse [GO:0098978]; growth cone membrane [GO:0032584]; plasma membrane [GO:0005886]; postsynaptic membrane [GO:0045211]; synaptic membrane [GO:0097060]	TRANSMEM 529..549; /note="Helical"; /evidence="ECO:0000255"
ENSMUSG00000027800	6.96212e-09	-3.66308	0.018	0.278	0.000192635	Tm4sf1	Q64302	reviewed	T4S1_MOUSE	Transmembrane 4 L6 family member 1 (Membrane component chromosome 3 surface marker 1 homolog) (Tumor-associated antigen L6)	Tm4sf1 M3s1	Mus musculus (Mouse)	202	plasma membrane [GO:0005886]	TRANSMEM 10..30; /note="Helical"; /evidence="ECO:0000305"; TRANSMEM 50..70; /note="Helical"; /evidence="ECO:0000305"; TRANSMEM 94..114; /note="Helical"; /evidence="ECO:0000305"; TRANSMEM 162..182; /note="Helical"; /evidence="ECO:0000305"
ENSMUSG00000021384	7.48539e-09	3.31168	0.116	0.006	0.000207113	Susd3	Q9D176	reviewed	SUSD3_MOUSE	Sushi domain-containing protein 3	Susd3	Mus musculus (Mouse)	269	plasma membrane [GO:0005886]	TRANSMEM 104..124; /note="Helical"; /evidence="ECO:0000255"
ENSMUSG00000024664	7.49197e-09	-3.43656	0.027	0.289	0.000207295	Fads3	Q9JJE7	reviewed	FADS3_MOUSE	Fatty acid desaturase 3 (FADS3) (EC 1.14.19.-) (Delta(13) fatty acid desaturase) (Delta(13) desaturase)	Fads3 MNCb-0629	Mus musculus (Mouse)	449	endoplasmic reticulum membrane [GO:0005789]	TRANSMEM 135..155; /note="Helical"; /evidence="ECO:0000255"; TRANSMEM 164..184; /note="Helical"; /evidence="ECO:0000255"; TRANSMEM 269..289; /note="Helical"; /evidence="ECO:0000255"; TRANSMEM 311..331; /note="Helical"; /evidence="ECO:0000255"
ENSMUSG00000038963	7.95155e-09	3.97965	0.125	0.008	0.000220012	Slco4a1	Q8K078	reviewed	SO4A1_MOUSE	Solute carrier organic anion transporter family member 4A1 (Organic anion-transporting polypeptide E) (OATP-E) (Sodium-independent organic anion transporter E) (Solute carrier family 21 member 12)	Slco4a1 Oatp4a1 Oatpe Slc21a12	Mus musculus (Mouse)	723	plasma membrane [GO:0005886]	TRANSMEM 103..123; /note="Helical; Name=1"; /evidence="ECO:0000255"; TRANSMEM 143..163; /note="Helical; Name=2"; /evidence="ECO:0000255"; TRANSMEM 170..194; /note="Helical; Name=3"; /evidence="ECO:0000255"; TRANSMEM 225..255; /note="Helical; Name=4"; /evidence="ECO:0000255"; TRANSMEM 275..295; /note="Helical; Name=5"; /evidence="ECO:0000255"; TRANSMEM 310..334; /note="Helical; Name=6"; /evidence=…
ENSMUSG00000003746	8.00707e-09	-2.44106	0.089	0.374	0.000221548	Man1a	P45700	reviewed	MA1A1_MOUSE	Mannosyl-oligosaccharide 1,2-alpha-mannosidase IA (EC 3.2.1.113) (Man(9)-alpha-mannosidase) (Man9-mannosidase) (Mannosidase alpha class 1A member 1) (Processing alpha-1,2-mannosidase IA) (Alpha-1,2-mannosidase IA)	Man1a1 Man1a	Mus musculus (Mouse)	655	cytoplasmic vesicle [GO:0031410]; cytosol [GO:0005829]; endoplasmic reticulum-Golgi intermediate compartment [GO:0005793]; Golgi membrane [GO:0000139]	TRANSMEM 44..64; /note="Helical; Signal-anchor for type II membrane protein"; /evidence="ECO:0000255"
ENSMUSG00000022257	8.09696e-09	-1.25489	0.455	0.683	0.000224035	Laptm4b	Q91XQ6	reviewed	LAP4B_MOUSE	Lysosomal-associated transmembrane protein 4B	Laptm4b	Mus musculus (Mouse)	227	cell projection [GO:0042995]; early endosome [GO:0005769]; endosome [GO:0005768]; late endosome membrane [GO:0031902]; lysosomal membrane [GO:0005765]; lysosome [GO:0005764]; multivesicular body membrane [GO:0032585]; multivesicular body, internal vesicle [GO:0097487]; plasma membrane [GO:0005886]	TRANSMEM 26..46; /note="Helical"; /evidence="ECO:0000255"; TRANSMEM 72..92; /note="Helical"; /evidence="ECO:0000255"; TRANSMEM 100..120; /note="Helical"; /evidence="ECO:0000255"; TRANSMEM 153..173; /note="Helical"; /evidence="ECO:0000255"
ENSMUSG00000024085	1.00061e-08	-1.75467	0.241	0.514	0.00027686	Man2a1	P27046	reviewed	MA2A1_MOUSE	Alpha-mannosidase 2 (EC 3.2.1.114) (Golgi alpha-mannosidase II) (AMan II) (Man II) (Mannosidase alpha class 2A member 1) (Mannosyl-oligosaccharide 1,3-1,6-alpha-mannosidase)	Man2a1 Mana2	Mus musculus (Mouse)	1150	cis-Golgi network [GO:0005801]; extracellular space [GO:0005615]; Golgi apparatus [GO:0005794]; Golgi medial cisterna [GO:0005797]; Golgi membrane [GO:0000139]	TRANSMEM 6..26; /note="Helical; Signal-anchor for type II membrane protein"; /evidence="ECO:0000255"
ENSMUSG00000026814	1.02585e-08	-1.12969	0.536	0.73	0.000283841	Eng	Q63961	reviewed	EGLN_MOUSE	Endoglin (Cell surface MJ7/18 antigen) (CD antigen CD105)	Eng Edg	Mus musculus (Mouse)	653	endothelial microparticle [GO:0072563]; external side of plasma membrane [GO:0009897]; nuclear body [GO:0016604]; receptor complex [GO:0043235]	TRANSMEM 582..606; /note="Helical"; /evidence="ECO:0000255"
ENSMUSG00000048277	1.04696e-08	1.02775	0.705	0.461	0.000289685	Syngr2	O55101	reviewed	SNG2_MOUSE	Synaptogyrin-2 (Cellugyrin)	Syngr2	Mus musculus (Mouse)	224	synaptic vesicle [GO:0008021]; synaptic vesicle membrane [GO:0030672]	TRANSMEM 31..51; /note="Helical"; /evidence="ECO:0000255"; TRANSMEM 72..92; /note="Helical"; /evidence="ECO:0000255"; TRANSMEM 105..125; /note="Helical"; /evidence="ECO:0000255"; TRANSMEM 147..167; /note="Helical"; /evidence="ECO:0000255"
ENSMUSG00000028859	1.36458e-08	2.63261	0.196	0.037	0.000377564	Csf3r	P40223	reviewed	CSF3R_MOUSE	Granulocyte colony-stimulating factor receptor (G-CSF receptor) (G-CSF-R) (CD antigen CD114)	Csf3r Csfgr	Mus musculus (Mouse)	837	endocytic vesicle membrane [GO:0030666]; plasma membrane [GO:0005886]	TRANSMEM 627..650; /note="Helical"; /evidence="ECO:0000255"
ENSMUSG00000039497	1.58555e-08	-1.71452	0.143	0.441	0.000438706	Dse	Q8BLI4	reviewed	DSE_MOUSE	Dermatan-sulfate epimerase (DS epimerase) (EC 5.1.3.19) (Chondroitin-glucuronate 5-epimerase) (Squamous cell carcinoma antigen recognized by T-cells 2) (SART-2)	Dse Sart2	Mus musculus (Mouse)	958	cytoplasmic vesicle membrane [GO:0030659]; endoplasmic reticulum membrane [GO:0005789]; Golgi membrane [GO:0000139]	TRANSMEM 903..923; /note="Helical"; /evidence="ECO:0000255"; TRANSMEM 934..954; /note="Helical"; /evidence="ECO:0000255"
ENSMUSG00000063320	1.68217e-08	1.30174	0.482	0.23	0.00046544	Uqcc6	Q8BTC1	reviewed	UQCC6_MOUSE	Ubiquinol-cytochrome c reductase complex assembly factor 6 (Protein BRAWNIN)	Uqcc6 Br Brawnin	Mus musculus (Mouse)	67	mitochondrial inner membrane [GO:0005743]; mitochondrion [GO:0005739]	TRANSMEM 9..25; /note="Helical; Signal-anchor for type II membrane protein"; /evidence="ECO:0000255"
ENSMUSG00000059588	1.73478e-08	-1.35426	0.339	0.604	0.000479995	Calcrl	Q9R1W5	reviewed	CALRL_MOUSE	Calcitonin gene-related peptide type 1 receptor (CGRP type 1 receptor) (Calcitonin receptor-like receptor)	Calcrl Crlr	Mus musculus (Mouse)	463	adrenomedullin receptor complex [GO:1903143]; CGRP receptor complex [GO:1990406]; endoplasmic reticulum [GO:0005783]; endosome [GO:0005768]; lysosome [GO:0005764]	TRANSMEM 139..163; /note="Helical; Name=1"; /evidence="ECO:0000250|UniProtKB:Q16602"; TRANSMEM 175..197; /note="Helical; Name=2"; /evidence="ECO:0000250|UniProtKB:Q16602"; TRANSMEM 209..237; /note="Helical; Name=3"; /evidence="ECO:0000250|UniProtKB:Q16602"; TRANSMEM 252..272; /note="Helical; Name=4"; /evidence="ECO:0000250|UniProtKB:Q16602"; TRANSMEM 289..313; /note="Helical; Name=5"; /evidence="…
ENSMUSG00000029234	2.02714e-08	-0.774194	0.795	0.868	0.000560891	Tmem165	P52875	reviewed	TM165_MOUSE	Putative divalent cation/proton antiporter TMEM165 (TPA-regulated locus protein) (Transmembrane protein 165) (Transmembrane protein PFT27) (Transmembrane protein TPARL)	Tmem165 Tparl	Mus musculus (Mouse)	323	cis-Golgi network membrane [GO:0033106]; endosome membrane [GO:0010008]; Golgi apparatus [GO:0005794]; Golgi membrane [GO:0000139]; lysosomal membrane [GO:0005765]; trans-Golgi network membrane [GO:0032588]	TRANSMEM 90..110; /note="Helical"; /evidence="ECO:0000255"; TRANSMEM 127..147; /note="Helical"; /evidence="ECO:0000255"; TRANSMEM 152..172; /note="Helical"; /evidence="ECO:0000255"; TRANSMEM 228..248; /note="Helical"; /evidence="ECO:0000255"; TRANSMEM 267..287; /note="Helical"; /evidence="ECO:0000255"; TRANSMEM 299..319; /note="Helical"; /evidence="ECO:0000255"
ENSMUSG00000019647	2.35792e-08	-3.65613	0.018	0.261	0.000652412	Sema6a	O35464	reviewed	SEM6A_MOUSE	Semaphorin-6A (Semaphorin Q) (Sema Q) (Semaphorin VIA) (Sema VIA) (Semaphorin-6A-1) (SEMA6A-1)	Sema6a Semaq	Mus musculus (Mouse)	1031	axon [GO:0030424]; membrane [GO:0016020]; plasma membrane [GO:0005886]	TRANSMEM 650..670; /note="Helical"; /evidence="ECO:0000255"
ENSMUSG00000037960	2.36137e-08	1.59542	0.375	0.143	0.000653368	Card19	Q9D1I2	reviewed	CAR19_MOUSE	Caspase recruitment domain-containing protein 19 (Bcl10-interacting CARD protein) (BinCARD)	Card19	Mus musculus (Mouse)	183	endoplasmic reticulum membrane [GO:0005789]; mitochondrial membrane [GO:0031966]	TRANSMEM 122..142; /note="Helical"; /evidence="ECO:0000255"
ENSMUSG00000024168	2.42189e-08	-3.37589	0.018	0.264	0.000670114	Tmem204	Q7TQI0	reviewed	TM204_MOUSE	Transmembrane protein 204 (Claudin-like protein 24)	Tmem204 Clp24	Mus musculus (Mouse)	226	adherens junction [GO:0005912]; plasma membrane [GO:0005886]	TRANSMEM 6..26; /note="Helical"; /evidence="ECO:0000255"; TRANSMEM 104..124; /note="Helical"; /evidence="ECO:0000255"; TRANSMEM 137..157; /note="Helical"; /evidence="ECO:0000255"; TRANSMEM 171..191; /note="Helical"; /evidence="ECO:0000255"
ENSMUSG00000021273	2.98073e-08	-1.66178	0.179	0.472	0.000824738	Fdft1	P53798	reviewed	FDFT_MOUSE	Squalene synthase (SQS) (SS) (EC 2.5.1.21) (FPP:FPP farnesyltransferase) (Farnesyl-diphosphate farnesyltransferase)	Fdft1 Erg9	Mus musculus (Mouse)	416	endoplasmic reticulum membrane [GO:0005789]	TRANSMEM 284..304; /note="Helical"; /evidence="ECO:0000255"; TRANSMEM 384..404; /note="Helical"; /evidence="ECO:0000255"
ENSMUSG00000030062	4.00775e-08	-0.685834	0.777	0.871	0.00110891	Rpn1	Q91YQ5	reviewed	RPN1_MOUSE	Dolichyl-diphosphooligosaccharide--protein glycosyltransferase subunit 1 (Dolichyl-diphosphooligosaccharide--protein glycosyltransferase 67 kDa subunit) (Ribophorin I) (RPN-I) (Ribophorin-1)	Rpn1	Mus musculus (Mouse)	608	cytosol [GO:0005829]; endoplasmic reticulum membrane [GO:0005789]; oligosaccharyltransferase complex [GO:0008250]; oligosaccharyltransferase complex A [GO:0160226]; oligosaccharyltransferase complex B [GO:0160227]; rough endoplasmic reticulum [GO:0005791]	TRANSMEM 441..458; /note="Helical"; /evidence="ECO:0000255"
ENSMUSG00000050732	4.33231e-08	0.800465	0.893	0.716	0.00119871	Vamp8	O70404	reviewed	VAMP8_MOUSE	Vesicle-associated membrane protein 8 (VAMP-8) (Endobrevin) (Edb)	Vamp8	Mus musculus (Mouse)	101	basal part of cell [GO:0045178]; basolateral part of cell [GO:1990794]; basolateral plasma membrane [GO:0016323]; cell surface [GO:0009986]; cytosol [GO:0005829]; early endosome [GO:0005769]; early endosome membrane [GO:0031901]; late endosome membrane [GO:0031902]; lysosomal membrane [GO:0005765]; lysosome [GO:0005764]; mitochondrion [GO:0005739]; phagocytic vesicle [GO:0045335]; secretory granu…	TRANSMEM 76..96; /note="Helical; Anchor for type IV membrane protein"; /evidence="ECO:0000255"
ENSMUSG00000066684	4.3362e-08	3.41664	0.107	0.006	0.00119978	Pilrb1	Q2YFS2	reviewed	PILRB_MOUSE	Paired immunoglobulin-like type 2 receptor beta (Activating receptor PILR-beta) (Cell surface receptor FDFACT)	Pilrb Fdfact Pilrb1	Mus musculus (Mouse)	224	plasma membrane [GO:0005886]	TRANSMEM 196..216; /note="Helical"; /evidence="ECO:0000255"
ENSMUSG00000006057	5.21945e-08	0.272511	1	1	0.00144417	Atp5mc1	Q9CR84	reviewed	AT5G1_MOUSE	ATP synthase F(0) complex subunit C1, mitochondrial (ATP synthase lipid-binding protein) (ATP synthase membrane subunit c locus 1) (ATP synthase proteolipid P1) (ATPase protein 9) (ATPase subunit c) (Proton-conducting channel, ATP synthase F(0) complex subunit c)	Atp5mc1 Atp5g1	Mus musculus (Mouse)	136	mitochondrial inner membrane [GO:0005743]; mitochondrion [GO:0005739]; proton-transporting ATP synthase complex [GO:0045259]; proton-transporting two-sector ATPase complex, proton-transporting domain [GO:0033177]	TRANSMEM 77..97; /note="Helical"; /evidence="ECO:0000255"; TRANSMEM 112..132; /note="Helical"; /evidence="ECO:0000255"
ENSMUSG00000035165	5.58728e-08	-2.21084	0.116	0.39	0.00154594	Kcne3	Q9WTW2	reviewed	KCNE3_MOUSE	Potassium voltage-gated channel subfamily E member 3 (MinK-related peptide 2) (Minimum potassium ion channel-related peptide 2) (Potassium channel subunit beta MiRP2)	Kcne3	Mus musculus (Mouse)	103	basolateral part of cell [GO:1990794]; cytoplasm [GO:0005737]; dendrite [GO:0030425]; membrane raft [GO:0045121]; neuronal cell body membrane [GO:0032809]; perikaryon [GO:0043204]; plasma membrane [GO:0005886]; vesicle [GO:0031982]; voltage-gated potassium channel complex [GO:0008076]	TRANSMEM 57..77; /note="Helical"; /evidence="ECO:0000250|UniProtKB:Q9Y6H6"
ENSMUSG00000027314	5.9907e-08	-3.0725	0.036	0.281	0.00165757	Dll4	Q9JI71	reviewed	DLL4_MOUSE	Delta-like protein 4 (Drosophila Delta homolog 4) (Delta4)	Dll4	Mus musculus (Mouse)	686	plasma membrane [GO:0005886]	TRANSMEM 533..553; /note="Helical"; /evidence="ECO:0000255"
ENSMUSG00000026395	6.93082e-08	4.95187	0.08	0	0.00191769	Ptprc	P06800	reviewed	PTPRC_MOUSE	Receptor-type tyrosine-protein phosphatase C (EC 3.1.3.48) (Leukocyte common antigen) (L-CA) (Lymphocyte antigen 5) (Ly-5) (T200) (CD antigen CD45)	Ptprc Ly-5	Mus musculus (Mouse)	1293	bleb [GO:0032059]; cell periphery [GO:0071944]; cell surface [GO:0009986]; cytoplasmic side of plasma membrane [GO:0009898]; external side of plasma membrane [GO:0009897]; focal adhesion [GO:0005925]; membrane microdomain [GO:0098857]; membrane raft [GO:0045121]; plasma membrane [GO:0005886]; synapse [GO:0045202]	TRANSMEM 567..588; /note="Helical"; /evidence="ECO:0000255"
ENSMUSG00000048442	6.93082e-08	4.72924	0.08	0	0.00191769	Smim5	Q8BT42	reviewed	SMIM5_MOUSE	Small integral membrane protein 5	Smim5	Mus musculus (Mouse)	78	membrane [GO:0016020]	TRANSMEM 32..52; /note="Helical"; /evidence="ECO:0000255"
ENSMUSG00000072582	7.43072e-08	0.974892	0.696	0.441	0.00205601	Ptrh2	Q8R2Y8	reviewed	PTH2_MOUSE	Peptidyl-tRNA hydrolase 2, mitochondrial (PTH 2) (EC 3.1.1.29)	Ptrh2 Pth2	Mus musculus (Mouse)	181	cytosol [GO:0005829]; mitochondrial outer membrane [GO:0005741]; mitochondrion [GO:0005739]	TRANSMEM 10..32; /note="Helical"; /evidence="ECO:0000255"
ENSMUSG00000042747	7.85746e-08	-0.403592	0.991	0.992	0.00217408	Krtcap2	Q5RL79	reviewed	KTAP2_MOUSE	Dolichyl-diphosphooligosaccharide--protein glycosyltransferase subunit KCP2 (Oligosaccharyl transferase subunit KCP2) (Keratinocyte-associated protein 2) (KCP-2)	Krtcap2	Mus musculus (Mouse)	136	oligosaccharyltransferase complex [GO:0008250]	TRANSMEM 6..23; /note="Helical"; /evidence="ECO:0000255"; TRANSMEM 35..55; /note="Helical"; /evidence="ECO:0000255"; TRANSMEM 76..108; /note="Helical"; /evidence="ECO:0000255"
ENSMUSG00000034685	8.13667e-08	-1.09033	0.42	0.685	0.00225133	Fam171a2	A2A699	reviewed	F1712_MOUSE	Protein FAM171A2	Fam171a2	Mus musculus (Mouse)	822	membrane [GO:0016020]	TRANSMEM 316..336; /note="Helical"; /evidence="ECO:0000255"
ENSMUSG00000029036	8.15936e-08	0.743071	0.848	0.618	0.00225761	Atad3a	Q925I1	reviewed	ATD3A_MOUSE	ATPase family AAA domain-containing protein 3A (EC 3.6.1.-) (AAA-ATPase TOB3)	Atad3a Atad3 Kiaa1273	Mus musculus (Mouse)	591	mitochondria-associated endoplasmic reticulum membrane contact site [GO:0044233]; mitochondrial inner membrane [GO:0005743]; mitochondrial nucleoid [GO:0042645]; mitochondrion [GO:0005739]	TRANSMEM 246..263; /note="Helical"; /evidence="ECO:0000255"
ENSMUSG00000054871	8.41153e-08	1.02446	0.652	0.382	0.00232739	Tmem158	Q6F5E0	reviewed	TM158_MOUSE	Transmembrane protein 158 (40 kDa BINP-binding protein) (p40BBP) (Ras-induced senescence protein 1)	Tmem158 Mbbp Ris1	Mus musculus (Mouse)	286	membrane [GO:0016020]	TRANSMEM 215..235; /note="Helical"; /evidence="ECO:0000255"; TRANSMEM 263..283; /note="Helical"; /evidence="ECO:0000255"
ENSMUSG00000019806	1.00786e-07	1.61233	0.33	0.121	0.00278865	Aig1	Q9D8B1	reviewed	AIG1_MOUSE	Androgen-induced gene 1 protein (AIG-1) (Fatty acid esters of hydroxy fatty acids hydrolase AIG1) (FAHFA hydrolase AIG1) (EC 3.1.-.-)	Aig1	Mus musculus (Mouse)	238	plasma membrane [GO:0005886]	TRANSMEM 13..30; /note="Helical"; /evidence="ECO:0000255"; TRANSMEM 45..67; /note="Helical"; /evidence="ECO:0000255"; TRANSMEM 88..110; /note="Helical"; /evidence="ECO:0000255"; TRANSMEM 125..144; /note="Helical"; /evidence="ECO:0000255"; TRANSMEM 157..179; /note="Helical"; /evidence="ECO:0000255"; TRANSMEM 194..216; /note="Helical"; /evidence="ECO:0000255"
ENSMUSG00000033737	1.03001e-07	2.22847	0.259	0.079	0.00284995	Fndc3c1	Q6DFV6	reviewed	FN3C1_MOUSE	Fibronectin type III domain containing protein 3C1	Fndc3c1 Fndc3c Gm784	Mus musculus (Mouse)	1356	membrane [GO:0016020]	TRANSMEM 1330..1350; /note="Helical"; /evidence="ECO:0000255"
ENSMUSG00000025969	1.05366e-07	-1.683	0.205	0.461	0.00291537	Nrp2	O35375	reviewed	NRP2_MOUSE	Neuropilin-2 (Vascular endothelial cell growth factor 165 receptor 2)	Nrp2	Mus musculus (Mouse)	931	axon [GO:0030424]; glutamatergic synapse [GO:0098978]; plasma membrane [GO:0005886]; postsynaptic membrane [GO:0045211]	TRANSMEM 865..889; /note="Helical"; /evidence="ECO:0000255"
ENSMUSG00000032491	1.05739e-07	-2.49569	0.062	0.315	0.00292568	Nradd	Q8CJ26	reviewed	NRADD_MOUSE	Death domain-containing membrane protein NRADD (Neurotrophin receptor homolog-2) (NRH2) (Neurotrophin receptor-alike death domain protein)	Nradd	Mus musculus (Mouse)	228	lamellipodium [GO:0030027]; membrane [GO:0016020]; nuclear envelope lumen [GO:0005641]; nucleus [GO:0005634]; plasma membrane [GO:0005886]	TRANSMEM 53..73; /note="Helical; Signal-anchor for type III membrane protein"; /evidence="ECO:0000255"
ENSMUSG00000024399	1.31825e-07	4.55149	0.089	0.003	0.00364745	Ltb	P41155	reviewed	TNFC_MOUSE	Lymphotoxin-beta (LT-beta) (Tumor necrosis factor C) (TNF-C) (Tumor necrosis factor ligand superfamily member 3)	Ltb Tnfc Tnfsf3	Mus musculus (Mouse)	306	extracellular space [GO:0005615]; plasma membrane [GO:0005886]	TRANSMEM 28..48; /note="Helical; Signal-anchor for type II membrane protein"; /evidence="ECO:0000255"
ENSMUSG00000024679	1.74965e-07	4.03994	0.098	0.006	0.00484111	Ms4a6d	Q99N07	reviewed	M4A6D_MOUSE	Membrane-spanning 4-domains subfamily A member 6D (CD20 antigen-like 8)	Ms4a6d Cd20l8 Ms4a11	Mus musculus (Mouse)	247	membrane [GO:0016020]	TRANSMEM 47..67; /note="Helical"; /evidence="ECO:0000255"; TRANSMEM 81..101; /note="Helical"; /evidence="ECO:0000255"; TRANSMEM 122..142; /note="Helical"; /evidence="ECO:0000255"; TRANSMEM 181..201; /note="Helical"; /evidence="ECO:0000255"
ENSMUSG00000009876	1.75258e-07	2.04312	0.277	0.09	0.00484921	Cox4i2	Q91W29	reviewed	COX42_MOUSE	Cytochrome c oxidase subunit 4 isoform 2, mitochondrial (Cytochrome c oxidase subunit IV isoform 2) (COX IV-2)	Cox4i2 Cox4b	Mus musculus (Mouse)	172	mitochondrial inner membrane [GO:0005743]; mitochondrial membrane [GO:0031966]; mitochondrion [GO:0005739]; respiratory chain complex IV [GO:0045277]	TRANSMEM 102..127; /note="Helical"; /evidence="ECO:0000250|UniProtKB:P00423"
ENSMUSG00000045294	1.78465e-07	-2.17665	0.071	0.326	0.00493795	Insig1	Q8BGI3	reviewed	INSI1_MOUSE	Insulin-induced gene 1 protein (INSIG-1)	Insig1	Mus musculus (Mouse)	259	endoplasmic reticulum [GO:0005783]; SREBP-SCAP-Insig complex [GO:0032937]	TRANSMEM 67..89; /note="Helical; Name=1"; /evidence="ECO:0000250|UniProtKB:A1T557"; TRANSMEM 109..126; /note="Helical; Name=2"; /evidence="ECO:0000250|UniProtKB:A1T557"; TRANSMEM 142..164; /note="Helical; Name=3"; /evidence="ECO:0000250|UniProtKB:A1T557"; TRANSMEM 168..186; /note="Helical; Name=4"; /evidence="ECO:0000250|UniProtKB:A1T557"; TRANSMEM 192..213; /note="Helical; Name=5"; /evidence="EC…
ENSMUSG00000040234	1.83611e-07	1.18196	0.473	0.228	0.00508033	Tm7sf3	Q9CRG1	reviewed	TM7S3_MOUSE	Transmembrane 7 superfamily member 3 (NARP1)	Tm7sf3	Mus musculus (Mouse)	565	plasma membrane [GO:0005886]	TRANSMEM 287..307; /note="Helical"; /evidence="ECO:0000255"; TRANSMEM 315..335; /note="Helical"; /evidence="ECO:0000255"; TRANSMEM 341..361; /note="Helical"; /evidence="ECO:0000255"; TRANSMEM 364..384; /note="Helical"; /evidence="ECO:0000255"; TRANSMEM 402..422; /note="Helical"; /evidence="ECO:0000255"; TRANSMEM 427..447; /note="Helical"; /evidence="ECO:0000255"; TRANSMEM 478..498; /note="Helical…
ENSMUSG00000001467	2.01289e-07	-1.40123	0.259	0.531	0.00556946	Cyp51	Q8K0C4	reviewed	CP51A_MOUSE	Lanosterol 14-alpha demethylase (LDM) (EC 1.14.14.154) (CYPLI) (Cytochrome P450 51A1) (CYP51) (Cytochrome P450-14DM) (Cytochrome P45014DM) (Cytochrome P450LI) (Sterol 14-alpha demethylase)	Cyp51a1 Cyp51	Mus musculus (Mouse)	503	acrosomal vesicle [GO:0001669]; endoplasmic reticulum membrane [GO:0005789]	TRANSMEM 24..44; /note="Helical"; /evidence="ECO:0000255"
ENSMUSG00000020458	2.08012e-07	-0.649175	0.875	0.93	0.00575547	Rtn4	Q99P72	reviewed	RTN4_MOUSE	Reticulon-4 (Neurite outgrowth inhibitor) (Nogo protein)	Rtn4 Kiaa0886 Nogo	Mus musculus (Mouse)	1162	anchoring junction [GO:0070161]; axon [GO:0030424]; cell junction [GO:0030054]; cell projection [GO:0042995]; dendritic growth cone [GO:0044294]; endoplasmic reticulum [GO:0005783]; endoplasmic reticulum membrane [GO:0005789]; endoplasmic reticulum tubular network membrane [GO:0098826]; glutamatergic synapse [GO:0098978]; neuronal cell body [GO:0043025]; nuclear envelope [GO:0005635]; plasma memb…	TRANSMEM 989..1009; /note="Helical"; /evidence="ECO:0000255"; TRANSMEM 1079..1099; /note="Helical"; /evidence="ECO:0000255"
ENSMUSG00000022220	2.14037e-07	-3.11021	0.018	0.239	0.00592219	Adcy4	Q91WF3	reviewed	ADCY4_MOUSE	Adenylate cyclase type 4 (EC 4.6.1.1) (ATP pyrophosphate-lyase 4) (Adenylate cyclase type IV) (Adenylyl cyclase 4)	Adcy4	Mus musculus (Mouse)	1077	cytoplasm [GO:0005737]; dendrite [GO:0030425]; plasma membrane [GO:0005886]	TRANSMEM 29..50; /note="Helical"; /evidence="ECO:0000255"; TRANSMEM 61..80; /note="Helical"; /evidence="ECO:0000255"; TRANSMEM 94..117; /note="Helical"; /evidence="ECO:0000255"; TRANSMEM 120..138; /note="Helical"; /evidence="ECO:0000255"; TRANSMEM 141..162; /note="Helical"; /evidence="ECO:0000255"; TRANSMEM 170..190; /note="Helical"; /evidence="ECO:0000255"; TRANSMEM 583..604; /note="Helical"; /e…
ENSMUSG00000026600	2.23886e-07	-1.13064	0.357	0.618	0.0061947	Soat1	Q61263	reviewed	SOAT1_MOUSE	Sterol O-acyltransferase 1 (EC 2.3.1.26) (Acyl-coenzyme A:cholesterol acyltransferase 1) (ACAT-1) (Cholesterol acyltransferase 1)	Soat1 Acact	Mus musculus (Mouse)	540	endoplasmic reticulum membrane [GO:0005789]; membrane [GO:0016020]	TRANSMEM 129..150; /note="Helical; Name=1"; /evidence="ECO:0000250|UniProtKB:P35610"; TRANSMEM 171..196; /note="Helical; Name=2"; /evidence="ECO:0000250|UniProtKB:P35610"; TRANSMEM 209..234; /note="Helical; Name=3"; /evidence="ECO:0000250|UniProtKB:P35610"; TRANSMEM 243..266; /note="Helical; Name=4"; /evidence="ECO:0000250|UniProtKB:P35610"; TRANSMEM 310..342; /note="Helical; Name=5"; /evidence="…
ENSMUSG00000023010	2.3313e-07	-0.522772	0.938	0.958	0.00645047	Tmbim6	Q9D2C7	reviewed	BI1_MOUSE	Bax inhibitor 1 (BI-1) (Testis-enhanced gene transcript protein) (Transmembrane BAX inhibitor motif-containing protein 6)	Tmbim6 Tegt	Mus musculus (Mouse)	237	endoplasmic reticulum membrane [GO:0005789]	TRANSMEM 30..50; /note="Helical"; /evidence="ECO:0000255"; TRANSMEM 53..73; /note="Helical"; /evidence="ECO:0000255"; TRANSMEM 87..107; /note="Helical"; /evidence="ECO:0000255"; TRANSMEM 113..133; /note="Helical"; /evidence="ECO:0000255"; TRANSMEM 140..160; /note="Helical"; /evidence="ECO:0000255"; TRANSMEM 167..187; /note="Helical"; /evidence="ECO:0000255"
ENSMUSG00000033294	2.3423e-07	1.02501	0.625	0.399	0.00648091	Noc4l	Q8BHY2	reviewed	NOC4L_MOUSE	Nucleolar complex protein 4 homolog (NOC4 protein homolog) (NOC4-like protein) (Nucleolar complex-associated protein 4-like protein)	Noc4l	Mus musculus (Mouse)	516	nuclear membrane [GO:0031965]; nucleolus [GO:0005730]; nucleoplasm [GO:0005654]	TRANSMEM 296..316; /note="Helical"; /evidence="ECO:0000255"; TRANSMEM 347..367; /note="Helical"; /evidence="ECO:0000255"; TRANSMEM 375..395; /note="Helical"; /evidence="ECO:0000255"
ENSMUSG00000016495	2.48811e-07	1.97814	0.304	0.115	0.00688436	Plgrkt	Q9D3P8	reviewed	PLRKT_MOUSE	Plasminogen receptor (KT) (Plg-R(KT))	Plgrkt	Mus musculus (Mouse)	147	mitochondrion [GO:0005739]; plasma membrane [GO:0005886]	TRANSMEM 53..73; /note="Helical"; /evidence="ECO:0000255"; TRANSMEM 79..99; /note="Helical"; /evidence="ECO:0000255"
ENSMUSG00000030123	2.62557e-07	-1.04686	0.393	0.64	0.0072647	Plxnd1	Q3UH93	reviewed	PLXD1_MOUSE	Plexin-D1	Plxnd1	Mus musculus (Mouse)	1925	axon [GO:0030424]; cell body [GO:0044297]; glutamatergic synapse [GO:0098978]; lamellipodium membrane [GO:0031258]; plasma membrane [GO:0005886]	TRANSMEM 1272..1292; /note="Helical"; /evidence="ECO:0000255"
ENSMUSG00000021728	2.63397e-07	0.674763	0.848	0.638	0.00728792	Emb	P21995	reviewed	EMB_MOUSE	Embigin (Teratocarcinoma glycoprotein Gp-70)	Emb Gp70	Mus musculus (Mouse)	330	plasma membrane [GO:0005886]; synapse [GO:0045202]	TRANSMEM 255..283; /note="Helical"; /evidence="ECO:0000255"
ENSMUSG00000002308	2.73838e-07	0.975798	0.634	0.39	0.00757681	Cd320	Q9Z1P5	reviewed	CD320_MOUSE	CD320 antigen (Transcobalamin receptor) (TCblR) (CD antigen CD320)	Cd320	Mus musculus (Mouse)	260	endoplasmic reticulum [GO:0005783]; plasma membrane [GO:0005886]	TRANSMEM 209..229; /note="Helical"; /evidence="ECO:0000255"
ENSMUSG00000019796	2.80195e-07	-1.63946	0.214	0.469	0.00775271	Lrp11	Q8CB67	reviewed	LRP11_MOUSE	Low-density lipoprotein receptor-related protein 11 (LRP-11)	Lrp11	Mus musculus (Mouse)	483	membrane [GO:0016020]	TRANSMEM 434..456; /note="Helical"; /evidence="ECO:0000255"
ENSMUSG00000031633	3.14026e-07	-0.425871	1	1	0.00868877	Slc25a4	P48962	reviewed	ADT1_MOUSE	ADP/ATP translocase 1 (ADP,ATP carrier protein 1) (ADP,ATP carrier protein, heart/skeletal muscle isoform T1) (Adenine nucleotide translocator 1) (ANT 1) (Solute carrier family 25 member 4)	Slc25a4 Aac1 Anc1 Ant1	Mus musculus (Mouse)	298	mitochondrial inner membrane [GO:0005743]; mitochondrial membrane [GO:0031966]; mitochondrial outer membrane [GO:0005741]; mitochondrial permeability transition pore complex [GO:0005757]; mitochondrion [GO:0005739]; myelin sheath [GO:0043209]	TRANSMEM 8..37; /note="Helical; Name=1"; /evidence="ECO:0000250|UniProtKB:P02722"; TRANSMEM 75..99; /note="Helical; Name=2"; /evidence="ECO:0000250|UniProtKB:P02722"; TRANSMEM 110..130; /note="Helical; Name=3"; /evidence="ECO:0000250|UniProtKB:P02722"; TRANSMEM 179..199; /note="Helical; Name=4"; /evidence="ECO:0000250|UniProtKB:P02722"; TRANSMEM 211..231; /note="Helical; Name=5"; /evidence="ECO:0…
ENSMUSG00000026223	3.29282e-07	-1.38359	0.277	0.531	0.00911089	Itm2c	Q91VK4	reviewed	ITM2C_MOUSE	Integral membrane protein 2C (Transmembrane protein BRI3) [Cleaved into: CT-BRI3]	Itm2c	Mus musculus (Mouse)	269	Golgi apparatus [GO:0005794]; lysosomal membrane [GO:0005765]; lysosome [GO:0005764]; perinuclear region of cytoplasm [GO:0048471]; plasma membrane [GO:0005886]	TRANSMEM 57..77; /note="Helical; Signal-anchor for type II membrane protein"; /evidence="ECO:0000255"
[truncated: 34 more rows]

## Sheet: EMPs_vs_HaemoEC_filtered_TM
gene	p_val	avg_log2FC	pct.1	pct.2	p_val_adj	symbol	UNIPROT	Reviewed	Entry Name	Protein names	Gene Names	Organism	Length	Gene Ontology (cellular component)	Transmembrane
[truncated: 35 more rows]

[truncated: 6 more sheets: EMPsECs_vs_Rest_filtered_TM, HaemoEC_vs_YSEC_filtered_TM, BPs_vs_EMPs_filtered_TM, EMPs_vs_BP1_filtered_TM, BP2_vs_BP1_filtered_TM, EMPsBPs_vs_rest_filtered_TM]
